# Supplementary material for: Integration of a single-step genome-wide association study with a multi-tissue transcriptome analysis provides novel insights into the genetic basis of wool and weight traits in sheep
Source: Genet Sel Evol. 2021 Jun 30;53:56. doi: 10.1186/s12711-021-00649-8 (PMC8247193; doi:10.1186/s12711-021-00649-8)
Supplement: Supplementary file 1 — Additional file 1: Table S1. Details of the summary statistics for individual samples of ovine transcriptomes. The transcriptome data were obtained from Clark et al. [43]. [file 12711_2021_649_MOESM1_ESM.xlsx]

## Sheet: Summary of individual samples
Table S1 Details of the summary statistics for individual samples of ovine transcriptomesa
Individual_ID	Replicate No. (For Samples of The Same Tissue At The Same Developmental Stage)	Developmental Stage	Sex	Details of Tissues	Organ System
1	1	lamb	female	cerebrum	CNS
2	1	adult	male	cerebrum	CNS
3	1	adult	female	cerebellum	CNS
4	2	adult	female	cerebellum	CNS
5	3	adult	female	cerebellum	CNS
6	1	adult	male	cerebellum	CNS
7	2	adult	male	cerebellum	CNS
8	3	adult	male	cerebellum	CNS
9	1	lamb	female	cerebellum	CNS
10	1	adult	female	cerebellum	CNS
11	1	adult	male	cerebellum	CNS
12	1	adult	female	hippocampus	CNS
13	2	adult	female	hippocampus	CNS
14	3	adult	female	hippocampus	CNS
15	1	adult	male	hippocampus	CNS
16	2	adult	male	hippocampus	CNS
17	3	adult	male	hippocampus	CNS
18	1	lamb	female	hypothalamus	CNS
19	1	adult	male	hypothalamus	CNS
20	1	adult	male	brain stem	CNS
21	1	adult	female	pituitary gland	CNS
22	2	adult	female	pituitary gland	CNS
23	1	adult	male	pituitary gland	CNS
24	2	adult	male	pituitary gland	CNS
25	3	adult	male	pituitary gland	CNS
26	1	lamb	female	pituitary gland	CNS
27	1	adult	female	pituitary gland	CNS
28	1	adult	male	pituitary gland	CNS
29	1	embryo	female	brain 35	CNS
30	2	embryo	female	brain 35	CNS
31	1	embryo	male	brain 35	CNS
32	1	adult	female	aortic valve	Cardiovascular
33	2	adult	female	aortic valve	Cardiovascular
34	1	adult	male	aortic valve	Cardiovascular
35	2	adult	male	aortic valve	Cardiovascular
36	1	adult	female	left atrioventricular valve	Cardiovascular
37	2	adult	female	left atrioventricular valve	Cardiovascular
38	1	adult	male	left atrioventricular valve	Cardiovascular
39	2	adult	male	left atrioventricular valve	Cardiovascular
40	1	adult	female	right atrioventricular valve	Cardiovascular
41	1	adult	male	right atrioventricular valve	Cardiovascular
42	2	adult	male	right atrioventricular valve	Cardiovascular
43	3	adult	male	right atrioventricular valve	Cardiovascular
44	1	adult	female	left auricle	Cardiovascular
45	1	adult	male	left auricle	Cardiovascular
46	2	adult	male	left auricle	Cardiovascular
47	3	adult	male	left auricle	Cardiovascular
48	1	adult	female	right auricle	Cardiovascular
49	2	adult	female	right auricle	Cardiovascular
50	1	adult	male	right auricle	Cardiovascular
51	2	adult	male	right auricle	Cardiovascular
52	3	adult	male	right auricle	Cardiovascular
53	1	adult	female	left ventricle	Cardiovascular
54	2	adult	female	left ventricle	Cardiovascular
55	3	adult	female	left ventricle	Cardiovascular
56	1	adult	male	left ventricle	Cardiovascular
57	2	adult	male	left ventricle	Cardiovascular
58	3	adult	male	left ventricle	Cardiovascular
59	1	adult	female	right ventricle	Cardiovascular
60	2	adult	female	right ventricle	Cardiovascular
61	3	adult	female	right ventricle	Cardiovascular
62	1	adult	male	right ventricle	Cardiovascular
63	2	adult	male	right ventricle	Cardiovascular
64	3	adult	male	right ventricle	Cardiovascular
65	1	lamb	female	ventricle	Cardiovascular
66	1	adult	female	ventricle	Cardiovascular
67	1	adult	male	ventricle	Cardiovascular
68	1	lamb	female	skin back	Skin
69	1	adult	male	skin back	Skin
70	1	adult	female	skin side	Skin
71	1	adult	female	skeletal muscle bicep	Muscle
72	2	adult	female	skeletal muscle bicep	Muscle
73	3	adult	female	skeletal muscle bicep	Muscle
74	1	adult	male	skeletal muscle bicep	Muscle
75	2	adult	male	skeletal muscle bicep	Muscle
76	3	adult	male	skeletal muscle bicep	Muscle
77	1	lamb	female	skeletal muscle bicep	Muscle
78	1	adult	female	skeletal muscle bicep	Muscle
79	1	adult	male	skeletal muscle bicep	Muscle
80	1	adult	female	skeletal muscle longitudinal dorsal	Muscle
81	2	adult	female	skeletal muscle longitudinal dorsal	Muscle
82	3	adult	female	skeletal muscle longitudinal dorsal	Muscle
83	1	adult	male	skeletal muscle longitudinal dorsal	Muscle
84	2	adult	male	skeletal muscle longitudinal dorsal	Muscle
85	3	adult	male	skeletal muscle longitudinal dorsal	Muscle
86	1	lamb	female	skeletal muscle longitudinal dorsal	Muscle
87	1	adult	female	skeletal muscle longitudinal dorsal	Muscle
88	1	adult	male	skeletal muscle longitudinal dorsal	Muscle
89	1	adult	female	liver	Liver
90	2	adult	female	liver	Liver
91	3	adult	female	liver	Liver
92	1	adult	male	liver	Liver
93	2	adult	male	liver	Liver
94	3	adult	male	liver	Liver
95	1	adult	female	liver	Liver
96	1	adult	male	liver	Liver
97	1	embryo	female	liver 35	Liver
98	2	embryo	female	liver 35	Liver
99	1	embryo	male	liver 35	Liver
100	1	embryo	female	liver 100	Liver
101	2	embryo	female	liver 100	Liver
102	3	embryo	female	liver 100	Liver
103	1	adult	female	lung	Lung
104	2	adult	female	lung	Lung
105	3	adult	female	lung	Lung
106	1	adult	male	lung	Lung
107	2	adult	male	lung	Lung
108	1	lamb	female	lung	Lung
109	1	adult	female	lung	Lung
110	1	adult	male	lung	Lung
111	1	adult	female	kidney cortex	Kidney
112	2	adult	female	kidney cortex	Kidney
113	3	adult	female	kidney cortex	Kidney
114	1	adult	male	kidney cortex	Kidney
115	2	adult	male	kidney cortex	Kidney
116	3	adult	male	kidney cortex	Kidney
117	1	lamb	female	kidney cortex	Kidney
118	1	adult	male	kidney cortex	Kidney
119	1	adult	female	kidney medulla	Kidney
120	2	adult	female	kidney medulla	Kidney
121	3	adult	female	kidney medulla	Kidney
122	1	adult	male	kidney medulla	Kidney
123	2	adult	male	kidney medulla	Kidney
124	3	adult	male	kidney medulla	Kidney
125	1	lamb	female	kidney medulla	Kidney
126	1	adult	female	kidney medulla	Kidney
127	1	adult	male	kidney medulla	Kidney
128	1	adult	female	thoracic oesophageal muscle	GI Tract
129	1	adult	male	thoracic oesophageal muscle	GI Tract
130	2	adult	male	thoracic oesophageal muscle	GI Tract
131	3	adult	male	thoracic oesophageal muscle	GI Tract
132	1	adult	female	thoracic oesophageal tissue	GI Tract
133	2	adult	female	thoracic oesophageal tissue	GI Tract
134	1	lamb	female	reticulum	GI Tract
135	2	lamb	female	reticulum	GI Tract
136	1	lamb	male	reticulum	GI Tract
137	1	lamb	female	reticulum	GI Tract
138	2	lamb	female	reticulum	GI Tract
139	1	lamb	male	reticulum	GI Tract
140	1	lamb	female	reticulum	GI Tract
141	1	lamb	male	reticulum	GI Tract
142	2	lamb	male	reticulum	GI Tract
143	1	adult	female	reticulum	GI Tract
144	2	adult	female	reticulum	GI Tract
145	3	adult	female	reticulum	GI Tract
146	1	adult	male	reticulum	GI Tract
147	2	adult	male	reticulum	GI Tract
148	3	adult	male	reticulum	GI Tract
149	1	lamb	female	omentum	GI Tract
150	1	adult	female	omentum	GI Tract
151	1	adult	male	omentum	GI Tract
152	1	lamb	female	rumen	GI Tract
153	2	lamb	female	rumen	GI Tract
154	1	lamb	male	rumen	GI Tract
155	1	lamb	female	rumen	GI Tract
156	2	lamb	female	rumen	GI Tract
157	1	lamb	male	rumen	GI Tract
158	1	lamb	female	rumen	GI Tract
159	1	lamb	male	rumen	GI Tract
160	2	lamb	male	rumen	GI Tract
161	1	adult	female	rumen	GI Tract
162	2	adult	female	rumen	GI Tract
163	3	adult	female	rumen	GI Tract
164	1	adult	male	rumen	GI Tract
165	2	adult	male	rumen	GI Tract
166	3	adult	male	rumen	GI Tract
167	1	lamb	female	rumen	GI Tract
168	1	adult	female	rumen	GI Tract
169	1	adult	male	rumen	GI Tract
170	1	lamb	female	omasum	GI Tract
171	2	lamb	female	omasum	GI Tract
172	1	lamb	male	omasum	GI Tract
173	1	lamb	female	omasum	GI Tract
174	2	lamb	female	omasum	GI Tract
175	1	lamb	male	omasum	GI Tract
176	1	lamb	female	omasum	GI Tract
177	1	lamb	male	omasum	GI Tract
178	2	lamb	male	omasum	GI Tract
179	1	adult	female	omasum	GI Tract
180	2	adult	female	omasum	GI Tract
181	3	adult	female	omasum	GI Tract
182	1	adult	male	omasum	GI Tract
183	2	adult	male	omasum	GI Tract
184	3	adult	male	omasum	GI Tract
185	1	lamb	female	abomasum	GI Tract
186	2	lamb	female	abomasum	GI Tract
187	1	lamb	male	abomasum	GI Tract
188	1	lamb	female	abomasum	GI Tract
189	2	lamb	female	abomasum	GI Tract
190	1	lamb	female	abomasum	GI Tract
191	1	lamb	male	abomasum	GI Tract
192	2	lamb	male	abomasum	GI Tract
193	1	adult	female	abomasum	GI Tract
194	2	adult	female	abomasum	GI Tract
195	3	adult	female	abomasum	GI Tract
196	1	adult	male	abomasum	GI Tract
197	2	adult	male	abomasum	GI Tract
198	3	adult	male	abomasum	GI Tract
199	1	lamb	female	abomasum	GI Tract
200	1	adult	male	abomasum mucosa	GI Tract
201	1	lamb	female	pylorus	GI Tract
202	2	lamb	female	pylorus	GI Tract
203	1	lamb	male	pylorus	GI Tract
204	1	lamb	female	pylorus	GI Tract
205	2	lamb	female	pylorus	GI Tract
206	1	lamb	male	pylorus	GI Tract
207	1	lamb	female	pylorus	GI Tract
208	1	lamb	male	pylorus	GI Tract
209	2	lamb	male	pylorus	GI Tract
210	1	adult	female	pylorus	GI Tract
211	2	adult	female	pylorus	GI Tract
212	1	adult	male	pylorus	GI Tract
213	1	lamb	female	duodenum	GI Tract
214	2	lamb	female	duodenum	GI Tract
215	1	lamb	male	duodenum	GI Tract
216	1	lamb	female	duodenum	GI Tract
217	2	lamb	female	duodenum	GI Tract
218	1	lamb	male	duodenum	GI Tract
219	1	lamb	female	duodenum	GI Tract
220	1	lamb	male	duodenum	GI Tract
221	2	lamb	male	duodenum	GI Tract
222	1	adult	male	duodenum	GI Tract
223	2	adult	male	duodenum	GI Tract
224	1	lamb	female	jejunum	GI Tract
225	2	lamb	female	jejunum	GI Tract
226	1	lamb	male	jejunum	GI Tract
227	1	lamb	female	jejunum	GI Tract
228	2	lamb	female	jejunum	GI Tract
229	1	lamb	male	jejunum	GI Tract
230	1	lamb	female	jejunum	GI Tract
231	1	lamb	male	jejunum	GI Tract
232	2	lamb	male	jejunum	GI Tract
233	1	adult	female	jejunum	GI Tract
234	2	adult	female	jejunum	GI Tract
235	3	adult	female	jejunum	GI Tract
236	1	adult	male	jejunum	GI Tract
237	2	adult	male	jejunum	GI Tract
238	3	adult	male	jejunum	GI Tract
239	1	lamb	female	ileum	GI Tract
240	2	lamb	female	ileum	GI Tract
241	1	lamb	male	ileum	GI Tract
242	1	lamb	female	ileum	GI Tract
243	2	lamb	female	ileum	GI Tract
244	1	lamb	male	ileum	GI Tract
245	1	lamb	female	ileum	GI Tract
246	1	lamb	male	ileum	GI Tract
247	2	lamb	male	ileum	GI Tract
248	1	adult	female	ileum	GI Tract
249	2	adult	female	ileum	GI Tract
250	3	adult	female	ileum	GI Tract
251	1	adult	male	ileum	GI Tract
252	2	adult	male	ileum	GI Tract
253	1	lamb	female	peyers patch	GI Tract
254	2	lamb	female	peyers patch	GI Tract
255	1	lamb	male	peyers patch	GI Tract
256	1	lamb	female	peyers patch	GI Tract
257	2	lamb	female	peyers patch	GI Tract
258	1	lamb	male	peyers patch	GI Tract
259	1	lamb	female	peyers patch	GI Tract
260	1	lamb	male	peyers patch	GI Tract
261	1	adult	female	peyers patch	GI Tract
262	2	adult	female	peyers patch	GI Tract
263	1	adult	male	peyers patch	GI Tract
264	2	adult	male	peyers patch	GI Tract
265	1	lamb	female	peyers patch	GI Tract
266	1	adult	female	peyers patch	GI Tract
267	1	lamb	female	caecum	GI Tract
268	2	lamb	female	caecum	GI Tract
269	1	lamb	male	caecum	GI Tract
270	1	lamb	female	caecum	GI Tract
271	2	lamb	female	caecum	GI Tract
272	1	lamb	male	caecum	GI Tract
273	1	lamb	female	caecum	GI Tract
274	1	lamb	male	caecum	GI Tract
275	2	lamb	male	caecum	GI Tract
276	1	adult	male	caecum	GI Tract
277	2	adult	male	caecum	GI Tract
278	3	adult	male	caecum	GI Tract
279	1	lamb	female	caecum	GI Tract
280	1	adult	male	caecum	GI Tract
281	1	lamb	female	colon	GI Tract
282	1	adult	female	colon	GI Tract
283	1	adult	male	colon	GI Tract
284	1	lamb	female	colon spiral	GI Tract
285	2	lamb	female	colon spiral	GI Tract
286	1	lamb	male	colon spiral	GI Tract
287	1	lamb	female	colon spiral	GI Tract
288	2	lamb	female	colon spiral	GI Tract
289	1	lamb	male	colon spiral	GI Tract
290	1	lamb	female	colon spiral	GI Tract
291	1	lamb	male	colon spiral	GI Tract
292	2	lamb	male	colon spiral	GI Tract
293	1	adult	female	colon spiral	GI Tract
294	2	adult	female	colon spiral	GI Tract
295	1	adult	male	colon spiral	GI Tract
296	2	adult	male	colon spiral	GI Tract
297	3	adult	male	colon spiral	GI Tract
298	1	adult	female	colon distal	GI Tract
299	2	adult	female	colon distal	GI Tract
300	3	adult	female	colon distal	GI Tract
301	1	adult	male	colon distal	GI Tract
302	2	adult	male	colon distal	GI Tract
303	3	adult	male	colon distal	GI Tract
304	1	lamb	female	colon large	GI Tract
305	2	lamb	female	colon large	GI Tract
306	1	lamb	male	colon large	GI Tract
307	1	lamb	female	colon large	GI Tract
308	2	lamb	female	colon large	GI Tract
309	1	lamb	male	colon large	GI Tract
310	1	lamb	female	colon large	GI Tract
311	1	lamb	male	colon large	GI Tract
312	2	lamb	male	colon large	GI Tract
313	1	adult	male	rectum	GI Tract
314	2	adult	male	rectum	GI Tract
315	3	adult	male	rectum	GI Tract
316	1	lamb	female	rectum	GI Tract
317	1	adult	female	rectum	GI Tract
318	1	adult	male	rectum	GI Tract
319	1	adult	female	salivary gland	GI Tract
320	2	adult	female	salivary gland	GI Tract
321	1	adult	male	salivary gland	GI Tract
322	2	adult	male	salivary gland	GI Tract
323	3	adult	male	salivary gland	GI Tract
324	1	lamb	female	adrenal gland	Endocrine
325	1	adult	female	adrenal gland	Endocrine
326	1	adult	male	adrenal gland	Endocrine
327	1	adult	female	adrenal gland cortex	Endocrine
328	2	adult	female	adrenal gland cortex	Endocrine
329	3	adult	female	adrenal gland cortex	Endocrine
330	1	adult	male	adrenal gland cortex	Endocrine
331	2	adult	male	adrenal gland cortex	Endocrine
332	3	adult	male	adrenal gland cortex	Endocrine
333	1	adult	female	adrenal gland medulla	Endocrine
334	2	adult	female	adrenal gland medulla	Endocrine
335	3	adult	female	adrenal gland medulla	Endocrine
336	1	adult	male	adrenal gland medulla	Endocrine
337	2	adult	male	adrenal gland medulla	Endocrine
338	3	adult	male	adrenal gland medulla	Endocrine
339	1	adult	female	thyroid	Endocrine
340	2	adult	female	thyroid	Endocrine
341	3	adult	female	thyroid	Endocrine
342	1	adult	male	thyroid	Endocrine
343	2	adult	male	thyroid	Endocrine
344	3	adult	male	thyroid	Endocrine
345	1	lamb	female	thyroid	Endocrine
346	1	adult	female	thyroid	Endocrine
347	1	adult	male	thyroid	Endocrine
348	1	adult	female	tonsil	Immune
349	2	adult	female	tonsil	Immune
350	3	adult	female	tonsil	Immune
351	1	adult	male	tonsil	Immune
352	1	adult	male	tonsil	Immune
353	1	adult	female	thymus	Immune
354	2	adult	female	thymus	Immune
355	1	adult	male	thymus	Immune
356	2	adult	male	thymus	Immune
357	3	adult	male	thymus	Immune
358	1	adult	female	spleen	Immune
359	2	adult	female	spleen	Immune
360	1	adult	male	spleen	Immune
361	2	adult	male	spleen	Immune
362	3	adult	male	spleen	Immune
363	1	lamb	female	spleen	Immune
364	1	adult	male	spleen	Immune
365	1	adult	female	submandibular lymph node	Immune
366	2	adult	female	submandibular lymph node	Immune
367	3	adult	female	submandibular lymph node	Immune
368	1	adult	male	submandibular lymph node	Immune
369	2	adult	male	submandibular lymph node	Immune
370	3	adult	male	submandibular lymph node	Immune
371	1	adult	female	prescapular lymph node	Immune
372	2	adult	female	prescapular lymph node	Immune
373	1	adult	male	prescapular lymph node	Immune
374	2	adult	male	prescapular lymph node	Immune
375	3	adult	male	prescapular lymph node	Immune
376	1	lamb	female	prescapular lymph node	Immune
377	1	adult	male	prescapular lymph node	Immune
378	1	adult	female	mesenteric lymph node	Immune
379	2	adult	female	mesenteric lymph node	Immune
380	3	adult	female	mesenteric lymph node	Immune
381	1	adult	male	mesenteric lymph node	Immune
382	2	adult	male	mesenteric lymph node	Immune
383	3	adult	male	mesenteric lymph node	Immune
384	1	lamb	female	mesenteric lymph node	Immune
385	1	adult	female	mesenteric lymph node	Immune
386	1	adult	male	mesenteric lymph node	Immune
387	1	adult	female	popliteal lymph node	Immune
388	2	adult	female	popliteal lymph node	Immune
389	1	adult	male	popliteal lymph node	Immune
390	2	adult	male	popliteal lymph node	Immune
391	1	adult	female	hemolymph node	Immune
392	2	adult	female	hemolymph node	Immune
393	1	adult	male	hemolymph node	Immune
394	2	adult	male	hemolymph node	Immune
395	3	adult	male	hemolymph node	Immune
396	1	adult	female	blood leukocytes	Immune
397	2	adult	female	blood leukocytes	Immune
398	1	adult	male	blood leukocytes	Immune
399	2	adult	male	blood leukocytes	Immune
400	3	adult	male	blood leukocytes	Immune
401	1	adult	female	alveolar macrophage	Immune
402	1	adult	male	alveolar macrophage	Immune
403	2	adult	male	alveolar macrophage	Immune
404	3	adult	male	alveolar macrophage	Immune
405	1	adult	female	alveolar macrophage	Immune
406	1	adult	male	alveolar macrophage	Immune
407	1	adult	female	PBMC	Immune
408	2	adult	female	PBMC	Immune
409	3	adult	female	PBMC	Immune
410	1	adult	male	PBMC	Immune
411	2	adult	male	PBMC	Immune
412	3	adult	male	PBMC	Immune
413	1	adult	female	MDM	Immune
414	2	adult	female	MDM	Immune
415	1	adult	male	MDM	Immune
416	2	adult	male	MDM	Immune
417	3	adult	male	MDM	Immune
418	1	adult	female	macrophage LPS time course 0 hrs	Immune
419	2	adult	female	macrophage LPS time course 0 hrs	Immune
420	3	adult	female	macrophage LPS time course 0 hrs	Immune
421	1	adult	male	macrophage LPS time course 0 hrs	Immune
422	2	adult	male	macrophage LPS time course 0 hrs	Immune
423	3	adult	male	macrophage LPS time course 0 hrs	Immune
424	1	adult	female	macrophage LPS time course 2 hrs	Immune
425	2	adult	female	macrophage LPS time course 2 hrs	Immune
426	3	adult	female	macrophage LPS time course 2 hrs	Immune
427	1	adult	male	macrophage LPS time course 2 hrs	Immune
428	2	adult	male	macrophage LPS time course 2 hrs	Immune
429	3	adult	male	macrophage LPS time course 2 hrs	Immune
430	1	adult	female	macrophage LPS time course 4 hrs	Immune
431	2	adult	female	macrophage LPS time course 4 hrs	Immune
432	3	adult	female	macrophage LPS time course 4 hrs	Immune
433	1	adult	male	macrophage LPS time course 4 hrs	Immune
434	2	adult	male	macrophage LPS time course 4 hrs	Immune
435	3	adult	male	macrophage LPS time course 4 hrs	Immune
436	1	adult	female	macrophage LPS time course 7 hrs	Immune
437	2	adult	female	macrophage LPS time course 7 hrs	Immune
438	3	adult	female	macrophage LPS time course 7 hrs	Immune
439	1	adult	male	macrophage LPS time course 7 hrs	Immune
440	2	adult	male	macrophage LPS time course 7 hrs	Immune
441	3	adult	male	macrophage LPS time course 7 hrs	Immune
442	1	adult	female	macrophage LPS time course 24 hrs	Immune
443	2	adult	female	macrophage LPS time course 24 hrs	Immune
444	3	adult	female	macrophage LPS time course 24 hrs	Immune
445	1	adult	male	macrophage LPS time course 24 hrs	Immune
446	2	adult	male	macrophage LPS time course 24 hrs	Immune
447	3	adult	male	macrophage LPS time course 24 hrs	Immune
448	1	adult	male	epididymis	Male Reproductive
449	2	adult	male	epididymis	Male Reproductive
450	3	adult	male	epididymis	Male Reproductive
451	1	adult	male	epididymis	Male Reproductive
452	1	adult	male	vas deferens	Male Reproductive
453	2	adult	male	vas deferens	Male Reproductive
454	3	adult	male	vas deferens	Male Reproductive
455	1	adult	male	testes	Male Reproductive
456	2	adult	male	testes	Male Reproductive
457	3	adult	male	testes	Male Reproductive
458	1	adult	male	testes	Male Reproductive
459	1	adult	female	mammary gland	Female Reproductive
460	2	adult	female	mammary gland	Female Reproductive
461	3	adult	female	mammary gland	Female Reproductive
462	1	lamb	female	mammary gland	Female Reproductive
463	1	adult	female	mammary gland	Female Reproductive
464	1	adult	female	caruncle	Female Reproductive
465	2	adult	female	caruncle	Female Reproductive
466	1	adult	female	caruncle 23	Female Reproductive
467	2	adult	female	caruncle 23	Female Reproductive
468	1	adult	female	intercaruncular tissue	Female Reproductive
469	2	adult	female	intercaruncular tissue	Female Reproductive
470	1	adult	female	fallopian tube	Female Reproductive
471	2	adult	female	fallopian tube	Female Reproductive
472	3	adult	female	fallopian tube	Female Reproductive
473	1	lamb	female	ovarian follicles	Female Reproductive
474	1	adult	female	ovary	Female Reproductive
475	2	adult	female	ovary	Female Reproductive
476	3	adult	female	ovary	Female Reproductive
477	1	lamb	female	ovary	Female Reproductive
478	1	adult	female	ovary	Female Reproductive
479	1	adult	female	ovary 23	Female Reproductive
480	2	adult	female	ovary 23	Female Reproductive
481	1	adult	female	ovary 35	Female Reproductive
482	2	adult	female	ovary 35	Female Reproductive
483	1	embryo	female	ovary 100	Female Reproductive
484	2	embryo	female	ovary 100	Female Reproductive
485	1	adult	female	ovary 100	Female Reproductive
486	2	adult	female	ovary 100	Female Reproductive
487	1	adult	female	corpus luteum	Female Reproductive
488	1	lamb	female	cervix	Female Reproductive
489	1	adult	female	cervix	Female Reproductive
490	1	lamb	female	uterus	Female Reproductive
491	1	adult	female	uterus	Female Reproductive
492	1	adult	female	placenta + membranes	Female Reproductive
493	1	adult	female	placenta 35	Female Reproductive
494	2	adult	female	placenta 35	Female Reproductive
495	1	adult	female	placenta 100	Female Reproductive
496	2	adult	female	placenta 100	Female Reproductive
497	1	embryo	female	embryonic fibroblast	Embryo
498	1	embryo	male	embryo	Embryo
499	2	embryo	male	embryo	Embryo
500	3	embryo	male	embryo	Embryo
aThe data was obtained from Clark et al. [48].
