# Supplementary material for: Integration of a single-step genome-wide association study with a multi-tissue transcriptome analysis provides novel insights into the genetic basis of wool and weight traits in sheep
Source: Genet Sel Evol. 2021 Jun 30;53:56. doi: 10.1186/s12711-021-00649-8 (PMC8247193; doi:10.1186/s12711-021-00649-8)
Supplement: Supplementary file 2 — Additional file 2: Table S2. Summary of the top 10 regions and their corresponding candidate genes for wool traits and live weight in Chinese Merino sheep. Chr, chromosome; start (bp); end (bp); var (%), percentage of the genetic variance explained by the window region; mean linkage disequilibrium (LD) estimate (r2); genes, genes located within the window region. –, no genes were located in the window region or in the top 10 ranked windows for the corresponding trait. The six traits in this study were: mean fibre diameter (MFD), coefficient of variation of the fibre diameter (CVFD), crimp number (CN), mean staple length (MSL), greasy fleece weight (GFW) and live weight (LW). [file 12711_2021_649_MOESM2_ESM.xlsx]

## Sheet: Sheet1
Table S2 Summary of the top 10 regions and their corresponding candidate genes among wool and growth traits in Chinese Merino sheep
Chr	Start (bp)	End (bp)	Var(%) MFD	Var(%) CVFD	Var(%) CN	Var(%) MSL	Var(%) GFW	Var(%) LW	Mean LD estimate (r2)	Top var（%）	Top P Value	Genes
1	250793741	251024337		0.58643						0.586426	0.0148335	STAG1, PCCB
2	542159	623978		0.43166						0.431656	0.000906686	SNTG2
2	128408760	128518203					0.62681			0.626813	0.0194908
2	177111230	177168454			0.35103					0.351026	0.0857858	NCKAP5
2	203374799	203515980		0.33689						0.336888	9.42214e-05	KIAA2012, NOP58
2	218579523	218687224	0.6162							0.616201	0.0379999
2	235446182	235553974			0.37618					0.37618	0.0382348	PUM1
3	112486263	112658653	0.42723							0.427234	0.0105153	ZDHHC17, CSRP2
3	178111658	178188395			0.31882					0.318817	0.00312912
3	180803945	180918317						0.86786		0.867857	0.000524293
3	181162612	181303329						0.34721		0.347211	0.00656917	SYT10
3	182936292	183075730		0.47509		0.44358				0.4750893, 0.4435756	0.002640471, 0.004320351	AMN1
3	211704923	211797063					0.39426			0.394265	0.0107264	RAD52, ERC1
3	215621698	215746035						0.49781		0.497811	0.013272	TNRC6B, ADSL, SGSM3, MRTFA
3	81057465	81152581	0.44014							0.440139	0.00113807
4	106022473	106104210				0.59415				0.594155	0.0224097	TAS2R40, GSTK1
4	74694889	74773404					0.4051			0.405098	0.0346444
4	75755370	75850024				0.43923				0.439233	0.0299914
4	87601794	87692567				0.63945				0.639446	0.0337063
4	93635178	93744400						0.32088		0.320885	0.00302288
5	16691064	16737354			0.55633					0.556327	0.0109404	KDM4B
7	50028925	50227954	0.52007							0.520069	0.0379999	TCF12
8	38057955	38161613						0.31247		0.312474	0.0639365
9	37780927	37926638						0.29979		0.299787	0.0107825	TOX
9	86432172	86522578					0.54132			0.541321	0.00768969	RIPK2
10	42164611	42373451		0.44349		0.36732			0.80773	1.753199, 0.3789982	0.01709139, 0.086711
10	42375920	42553316			0.36738	1.76301				0.3673792, 1.763008	0.1989682, 0.02319055
10	44651089	44822051					0.45186			0.45186	0.0144343	KLHL1
11	14240918	14364520			0.86956					0.869561	0.0163088	AP2B1, PEX12
11	26623188	26768180						0.58413		0.584128	0.00181016	YBX2, GPS2, EIF5A, ACAP1, KCTD11, TMEM95 ,TNK1, PLSCR3, NLGN2, SPEM1, SPEM2, TMEM102, FGF11, CHRNB1, ZBTB4
11	33177864	33267933		0.4387						0.438698	0.0115336
11	40119331	40260052			2.31581					2.31581	0.00127167	CDC6, RARA, TOP2A, IGFBP4
11	50129397	50218288						0.36134		0.36134	0.0106743	MAFG, SIRT7, PCYT2, ALYREF, ARHGDIA, P4HB, PPP1R27
11	51153421	51272002		0.32262						0.322622	0.00173854	NPTX1, ENDOV, RNF213
11	54346416	54423907						0.3790		0.44349	0.000222691	UBE2O, SPHK1, PRPSAP1
12	78902134	79024052	0.82046				0.50265			0.8204615, 0.5026524	0.01745667, 0.07820905	IPO9, SHISA4, RNPEP, ELF3
13	4182794	4305125	0.49823							0.498231	0.00110089
13	17148993	17230198						0.31535		0.315346	0.0115165
13	49330252	49599675	0.44343							0.443429	0.0295765
13	55897362	56044564				0.39998	0.47249			0.399981, 0.4724895	0.200736, 0.1385361	FAM217B, PPP1R3D, SYCP2, PHACTR3
14	34718824	34787151		0.71033						0.710334	0.0447397	EDC4, PSKH1, PSMB10, LCAT, SLC12A4
15	45410512	45516693			0.31901					0.319007	0.0298131
15	75512073	75612027	0.75825							0.7582533	0.00703723	RAPSN, CELF1, PTPMT1
16	31883408	31963084			0.75919	0.38666				0.7591892, 0.3866596	0.01467865, 0.04948528	GHR
18	22741289	22871683	0.66511						0.64239	0.665111	0.0502863	BNC1
18	22871683	23005179		0.48633						0.486327	0.0252458	SH3GL3
18	23897820	24000492		0.40166						0.40166	0.000966517
18	27990867	28050377					0.67092			0.67092	0.000906782
18	67215264	67362320					0.35811			0.358112	0.0065054	TDRD9
19	60241162	60310298				0.39642				0.396419	0.00878246
20	26535105	26584278			0.70537					0.70537	0.000106691	NELFE
21	2671481	2788948	0.40076							0.400764	0.00252954
24	702665	754818				0.67983				0.679835	0.0142831	LMF1, SOX8
26	26911106	27013310					0.43536			0.45186	0.019316
Sum Var (%)			5.58988	4.6332	6.93868	3.51638	3.88374	3.90684
Average Var (%)			0.558988	0.46332	0.693868	0.50234	0.485468	0.434093
