# Supplementary material for: Integration of a single-step genome-wide association study with a multi-tissue transcriptome analysis provides novel insights into the genetic basis of wool and weight traits in sheep
Source: Genet Sel Evol. 2021 Jun 30;53:56. doi: 10.1186/s12711-021-00649-8 (PMC8247193; doi:10.1186/s12711-021-00649-8)
Supplement: Supplementary file 6 — Additional file 6: Table S3. Top five enriched gene ontology (GO) terms (biological processes, BP) for genes within the top 1% of the windows for each trait. The six traits analysed in this study were: mean fibre diameter (MFD), coefficient of variation of the fibre diameter (CVFD), crimp number (CN), mean staple length (MSL), greasy fleece weight (GFW) and live weight (LW). [file 12711_2021_649_MOESM6_ESM.xlsx]

## Sheet: Sheet1
Table S3 The top five enriched gene ontology (GO) terms (biological processes, BP) for genes within the top 1% of the windows in each trait
Trait	Category	Term	Count	Gene Ratio(%)	PValue	Genes	List Total	Pop Hits	Pop Total	Fold Enrichment	Bonferroni	Benjamini	FDR
MFD	GOTERM_BP_DIRECT	GO:0001755~neural crest cell migration	3	1.51515	0.0364389	CORO1C, LAMA5, SOX8	148	22	10659	9.82095	1	0.999968	41.8869
MFD	GOTERM_BP_DIRECT	GO:0017148~negative regulation of translation	3	1.51515	0.0460763	BTG2, RNF139, SYNCRIP	148	25	10659	8.64243	1	0.999845	49.8307
MFD	GOTERM_BP_DIRECT	GO:0034372~density lipoprotein particle remodeling	2	1.0101	0.0670921	LCAT, LIPC	148	5	10659	28.8081	1	0.999938	63.7785
MFD	GOTERM_BP_DIRECT	GO:0060296~regulation of cilium beat frequency involved in ciliary motility	2	1.0101	0.0799641	CATSPER1, CFAP20	148	6	10659	24.0068	1	0.999909	70.4379
MFD	GOTERM_BP_DIRECT	GO:0046039~GTP metabolic process	2	1.0101	0.0926596	GNAI3, AMPD2	148	7	10659	20.5772	1	0.99957	75.8735
CVFD	GOTERM_BP_DIRECT	GO:0031032~actomyosin structure organization	3	1.60428	0.00918606	CDC42BPA, MYH9, CDC42BPB	122	13	10659	20.162	0.993637	0.993637	12.594
CVFD	GOTERM_BP_DIRECT	GO:0016239~positive regulation of macroautophagy	3	1.60428	0.019266	TRIM13, WAC, RAB12	122	19	10659	13.7951	0.999977	0.995158	24.7049
CVFD	GOTERM_BP_DIRECT	GO:0001525~angiogenesis	5	2.6738	0.01981	PLCD3, SHC1, MYH9, RNF213, EPHB1	122	91	10659	4.80049	0.999983	0.974137	25.3117
CVFD	GOTERM_BP_DIRECT	GO:0006629~lipid metabolic process	4	2.13904	0.0280122	PLB1, TECRL, FADS1, LCAT	122	58	10659	6.02544	1	0.979605	33.9274
CVFD	GOTERM_BP_DIRECT	GO:0042127~regulation of cell proliferation	4	2.13904	0.036032	TCF7, CHST11, PLCD3, SHC1	122	64	10659	5.46055	1	0.982083	41.4484
CN	GOTERM_BP_DIRECT	GO:0043065~positive regulation of apoptotic process	7	3.74332	0.00198241	RARG, EEF1A2, ERCC3, BIN1, TOP2A, CTNNBL1, NET1	138	102	10659	5.30072	0.728484	0.728484	2.92357
CN	GOTERM_BP_DIRECT	GO:0045931~positive regulation of mitotic cell cycle	4	2.13904	0.00345023	PRKCA, SPHK1, NKX3-1, BRCA2	138	24	10659	12.8732	0.896762	0.678694	5.03665
CN	GOTERM_BP_DIRECT	GO:0071300~cellular response to retinoic acid	4	2.13904	0.0085509	RARG, PTK2B, PTK6, RARA	138	33	10659	9.36232	0.996455	0.847517	12.0506
CN	GOTERM_BP_DIRECT	GO:0043066~negative regulation of apoptotic process	8	4.27807	0.0181956	RARG, NKX2-6, PTK2B, SPHK1, RARA, SOX8, STAT3, MRE11	138	209	10659	2.95652	0.999994	0.951011	24.0107
CN	GOTERM_BP_DIRECT	GO:0002068~glandular epithelial cell development	2	1.06952	0.038069	RARG, RARA	138	3	10659	51.4928	1	0.993903	44.0297
MSL	GOTERM_BP_DIRECT	GO:0046777~protein	7	3.51759	0.00277427	STK10, PTK6, TAOK3, TNK1, MTOR, NEK6, DAPK1	132	114	10659	4.95833	0.850467	0.850467	4.09059
MSL	GOTERM_BP_DIRECT	GO:0006974~cellular response to DNA damage stimulus	5	2.51256	0.0106948	NIPBL, NCOA6, ZBTB4, AATF, TOP2A	132	70	10659	5.76786	0.99936	0.974709	14.9262
MSL	GOTERM_BP_DIRECT	GO:2000768~positive regulation of nephron tubule epithelial cell differentiation	2	1.00503	0.0244303	PROM1, LHX1	132	2	10659	80.75	1	0.996445	31.0538
MSL	GOTERM_BP_DIRECT	GO:0001701~in utero embryonic development	6	3.01508	0.0348086	MAFF, PLOD3, EPB41L5, ARNT2, MAPK8IP3, SOX8	132	147	10659	3.29592	1	0.992145	41.2944
MSL	GOTERM_BP_DIRECT	GO:0009791~post-embryonic development	4	2.01005	0.0358156	LHX1, SCN9A, MAPK8IP3, MTOR	132	59	10659	5.47458	1	0.984359	42.2085
GFW	GOTERM_BP_DIRECT	GO:0034976~response to endoplasmic reticulum stress	4	2.15054	0.00206015	P4HB, DDRGK1, EIF2S1, EIF2B5	126	22	10659	15.381	0.691334	0.691334	2.97916
GFW	GOTERM_BP_DIRECT	GO:0042384~cilium assembly	5	2.68817	0.0126307	LAMA5, ATXN10, ABLIM3, ATP6V1D, EHD3	126	77	10659	5.4932	0.999287	0.973289	17.0072
GFW	GOTERM_BP_DIRECT	GO:0050731~positive regulation of peptidyl-tyrosine phosphorylation	4	2.15054	0.0217891	CD44, PTK2B, CSPG4, RIPK2	126	51	10659	6.63492	0.999996	0.984789	27.6086
GFW	GOTERM_BP_DIRECT	GO:0042552~myelination	3	1.6129	0.0343306	QKI, JAM3, EIF2B5	126	25	10659	10.1514	1	0.993113	40.0898
GFW	GOTERM_BP_DIRECT	GO:0045604~regulation of epidermal cell differentiation	2	1.07527	0.0347738	MAFG, MAFF	126	3	10659	56.3968	1	0.98231	40.4917
LW	GOTERM_BP_DIRECT	GO:0060324~face development	3	1.52284	0.0231438	CHD7, BRAF, RARA	142	18	10659	12.5106	1	1	29.3467
LW	GOTERM_BP_DIRECT	GO:0045604~regulation of epidermal cell differentiation	2	1.01523	0.0391658	MAFG, MAFF	142	3	10659	50.0423	1	0.997956	44.7183
LW	GOTERM_BP_DIRECT	GO:0016081~synaptic vesicle docking	2	1.01523	0.0518795	STX3, UNC13B	142	4	10659	37.5317	1	0.998648	54.631
LW	GOTERM_BP_DIRECT	GO:0042127~regulation of cell proliferation	4	2.03046	0.0526374	MAFG, FANCL, BRAF, LAMA5	142	64	10659	4.69146	1	0.996256	55.1661
LW	GOTERM_BP_DIRECT	GO:0007271~synaptic transmission, cholinergic	2	1.01523	0.0644262	RAPSN, CHRNB1	142	5	10659	30.0254	1	0.997256	62.767
