# Supplementary material for: Integration of a single-step genome-wide association study with a multi-tissue transcriptome analysis provides novel insights into the genetic basis of wool and weight traits in sheep
Source: Genet Sel Evol. 2021 Jun 30;53:56. doi: 10.1186/s12711-021-00649-8 (PMC8247193; doi:10.1186/s12711-021-00649-8)
Supplement: Supplementary file 8 — Additional file 8: Table S4. Enriched gene ontology (GO) terms (biological processes, BP) for the top 10% of genes expressed in specific tissues based on the t-statistic ranks in each organ system. [file 12711_2021_649_MOESM8_ESM.xlsx]

## Sheet: Additional file 8 Table S4
Table S4 The enriched gene ontology (GO) terms (biological processes, BP) for the top 10% of genes expressed in specific tissues based on the t-statistic ranks in each organ system
Cluster	ID	Description	GeneRatio	BgRatio	pvalue	p.adjust	qvalue	geneID	Count
CNS	GO:0007268	chemical synaptic transmission	0.110553	98/4260	7.80988e-21	8.54791e-18	7.777e-18	101111385/101117435/101102712/101108589/101110415/101111639/101114905/101109534/101104240/101121012/101108392/443271/101117892/101103323/101104476/101104472/101112727/101120562/443246/101106761/101106707/101103785/101123470/101103338/100190973/101108426/101102607/106990129/101119072/101111724/101109592/101104867/101113190/101102720/101121535/101119146/101120753/101111635/443453/101103994/10111948…	44
CNS	GO:0098916	anterograde trans-synaptic signaling	0.110553	98/4260	7.80988e-21	8.54791e-18	7.777e-18	101111385/101117435/101102712/101108589/101110415/101111639/101114905/101109534/101104240/101121012/101108392/443271/101117892/101103323/101104476/101104472/101112727/101120562/443246/101106761/101106707/101103785/101123470/101103338/100190973/101108426/101102607/106990129/101119072/101111724/101109592/101104867/101113190/101102720/101121535/101119146/101120753/101111635/443453/101103994/10111948…	44
CNS	GO:0099537	trans-synaptic signaling	0.110553	99/4260	1.28922e-20	9.40701e-18	8.55861e-18	101111385/101117435/101102712/101108589/101110415/101111639/101114905/101109534/101104240/101121012/101108392/443271/101117892/101103323/101104476/101104472/101112727/101120562/443246/101106761/101106707/101103785/101123470/101103338/100190973/101108426/101102607/106990129/101119072/101111724/101109592/101104867/101113190/101102720/101121535/101119146/101120753/101111635/443453/101103994/10111948…	44
CNS	GO:0099536	synaptic signaling	0.110553	100/4260	2.11126e-20	1.15539e-17	1.05119e-17	101111385/101117435/101102712/101108589/101110415/101111639/101114905/101109534/101104240/101121012/101108392/443271/101117892/101103323/101104476/101104472/101112727/101120562/443246/101106761/101106707/101103785/101123470/101103338/100190973/101108426/101102607/106990129/101119072/101111724/101109592/101104867/101113190/101102720/101121535/101119146/101120753/101111635/443453/101103994/10111948…	44
CNS	GO:0007399	nervous system development	0.226131	383/4260	2.44727e-18	1.07142e-15	9.74787e-16	101105580/101107575/101103126/101111385/101111869/101108850/101122515/101117435/101105445/101108424/101102712/101112012/101108589/101111639/101114905/101109534/554264/101118313/101123181/101103410/443168/101121239/780514/100913155/101116738/101117892/101121759/101121072/101112027/101112452/101102360/101113663/101112727/101112488/101101950/443246/101119717/101118005/101115159/101106757/101122650/1…	90
CNS	GO:0030182	neuron differentiation	0.160804	227/4260	3.25016e-17	1.18577e-14	1.07882e-14	101105580/101107575/101111385/101111869/101108850/101117435/101102712/101108589/101111639/101114905/101109534/554264/101118313/101123181/101103410/443168/101121239/780514/100913155/101116738/101121759/101121072/101112452/101102360/101113663/101112488/443246/101118005/101115159/101122650/101103785/101120847/100190973/101112093/101108323/106990129/101122160/101118841/100169935/101123036/101106552/1…	64
CNS	GO:0050808	synapse organization	0.080402	67/4260	2.19419e-16	6.86156e-14	6.24273e-14	101105580/101122427/101111385/101117435/101105445/101119442/101109534/101112027/101102360/101108546/101112727/101112488/101101950/101106757/101106761/101106707/101103785/101120847/100190973/106990129/101122160/101110796/101103927/101104331/101109592/101102720/493887/101113839/101106213/101119146/101120726/101105495	32
CNS	GO:0048699	generation of neurons	0.168342	257/4260	4.5627e-16	1.24847e-13	1.13587e-13	101105580/101107575/101111385/101111869/101108850/101117435/101102712/101108589/101111639/101114905/101109534/554264/101118313/101123181/101103410/443168/101121239/780514/100913155/101116738/101121759/101121072/101112452/101102360/101113663/101112488/443246/101119717/101118005/101115159/101122650/101103785/101120847/100190973/101112093/101108323/106990129/101122160/101118841/101120658/100169935/1…	67
CNS	GO:0048666	neuron development	0.133166	174/4260	6.38842e-16	1.55381e-13	1.41367e-13	101105580/101107575/101111869/101108850/101117435/101102712/101108589/101111639/101114905/101109534/554264/101118313/101103410/443168/101121239/100913155/101116738/101121072/101112452/101102360/101113663/101112488/443246/101118005/101115159/101122650/101103785/101120847/100190973/101112093/101108323/106990129/101122160/101118841/100169935/101123036/101109592/101115845/101106213/101108984/10110857…	53
CNS	GO:0022008	neurogenesis	0.173367	278/4260	2.47566e-15	5.41922e-13	4.93048e-13	101105580/101107575/101111385/101111869/101108850/101117435/101102712/101108589/101111639/101114905/101109534/554264/101118313/101123181/101103410/443168/101121239/780514/100913155/101116738/101117892/101121759/101121072/101112452/101102360/101113663/101112488/443246/101119717/101118005/101115159/101122650/101103785/101120847/100190973/101112093/101108323/106990129/101122160/101118841/101120658/1…	69
CNS	GO:0050804	modulation of chemical synaptic transmission	0.0728643	66/4260	9.19255e-14	1.67687e-11	1.52564e-11	101111385/101117435/101102712/101108589/101111639/101109534/101108392/443271/101117892/101112727/101120562/443246/101106761/101103785/101123470/101103338/100190973/101108426/101102607/106990129/101119072/101111724/101113190/101102720/101121535/101120753/443453/101103994/101108869	29
CNS	GO:0099177	regulation of trans-synaptic signaling	0.0728643	66/4260	9.19255e-14	1.67687e-11	1.52564e-11	101111385/101117435/101102712/101108589/101111639/101109534/101108392/443271/101117892/101112727/101120562/443246/101106761/101103785/101123470/101103338/100190973/101108426/101102607/106990129/101119072/101111724/101113190/101102720/101121535/101120753/443453/101103994/101108869	29
CNS	GO:0007267	cell-cell signaling	0.148241	238/4260	3.77121e-13	6.35014e-11	5.77744e-11	443025/101111385/101117435/101102712/101108589/101110415/101111639/101114905/101109534/101104240/101121012/101108392/443271/101117892/101103323/101104476/101104472/101112727/101120562/443317/443246/101105852/101106761/101106707/101113095/101103785/101123470/101116736/101103338/100190973/101102647/101112833/101108426/101102607/106990129/101106910/101119072/443387/101111724/443028/101109592/1011048…	59
CNS	GO:0031175	neuron projection development	0.110553	147/4260	4.7129e-13	7.36895e-11	6.70436e-11	101105580/101111869/101108850/101117435/101102712/101108589/101111639/101109534/554264/101118313/101103410/443168/101116738/101121072/101112452/101102360/101113663/101112488/101118005/101122650/101103785/101120847/100190973/101112093/101108323/106990129/101122160/101118841/101123036/101109592/101115845/101106213/101108984/101119146/101114836/443453/101104819/101120908/101120726/101115774/10110399…	44
CNS	GO:0048812	neuron projection morphogenesis	0.080402	87/4260	1.76777e-12	2.57977e-10	2.3471e-10	101105580/101111869/101117435/101102712/101109534/554264/443168/101102360/101113663/101112488/101103785/101120847/100190973/101112093/101108323/106990129/101122160/101123036/101109592/101115845/101108984/101119146/101114836/443453/101104819/101120908/101120726/101115774/101103994/101108869/101105469/101115086	32
CNS	GO:0050803	regulation of synapse structure or activity	0.0552764	43/4260	2.13881e-12	2.75403e-10	2.50565e-10	101105580/101111385/101105445/101119442/101112027/101102360/101108546/101112727/101101950/101106761/101106707/101103785/101120847/100190973/101110796/101103927/101104331/101102720/493887/101106213/101119146/101120726	22
CNS	GO:0050807	regulation of synapse organization	0.0552764	43/4260	2.13881e-12	2.75403e-10	2.50565e-10	101105580/101111385/101105445/101119442/101112027/101102360/101108546/101112727/101101950/101106761/101106707/101103785/101120847/100190973/101110796/101103927/101104331/101102720/493887/101106213/101119146/101120726	22
CNS	GO:0051960	regulation of nervous system development	0.110553	154/4260	2.85193e-12	3.46826e-10	3.15546e-10	101105580/101111385/101117435/101105445/101102712/101108589/554264/101118313/101123181/101103410/443168/101116738/101112027/101102360/101112727/101101950/101119717/101122650/101106761/101103785/101120847/100190973/101112093/101108323/106990129/101122160/101110796/101123036/101103927/101106552/101104331/101104637/101110563/101115845/101106213/101108984/101119146/101113912/101111831/443453/10112072…	44
CNS	GO:0048667	cell morphogenesis involved in neuron differentiation	0.0753769	80/4260	5.05859e-12	5.6515e-10	5.1418e-10	101105580/101111869/101117435/101109534/554264/443168/101102360/101113663/443246/101103785/101120847/100190973/101112093/101108323/106990129/101122160/101118841/101123036/101108984/101108579/101119146/101114836/443453/101104819/101120908/101120726/101115774/101103994/101105469/101115086	30
CNS	GO:0120039	plasma membrane bounded cell projection morphogenesis	0.080402	90/4260	5.16354e-12	5.6515e-10	5.1418e-10	101105580/101111869/101117435/101102712/101109534/554264/443168/101102360/101113663/101112488/101103785/101120847/100190973/101112093/101108323/106990129/101122160/101123036/101109592/101115845/101108984/101119146/101114836/443453/101104819/101120908/101120726/101115774/101103994/101108869/101105469/101115086	32
CNS	GO:0048858	cell projection morphogenesis	0.080402	91/4260	7.29056e-12	7.59954e-10	6.91415e-10	101105580/101111869/101117435/101102712/101109534/554264/443168/101102360/101113663/101112488/101103785/101120847/100190973/101112093/101108323/106990129/101122160/101123036/101109592/101115845/101108984/101119146/101114836/443453/101104819/101120908/101120726/101115774/101103994/101108869/101105469/101115086	32
CNS	GO:0061564	axon development	0.0678392	69/4260	1.91185e-11	1.90229e-09	1.73072e-09	101105580/101111869/101117435/101111639/101109534/554264/443168/101121072/101112452/101102360/101113663/101122650/101120847/100190973/101112093/101108323/106990129/101123036/101106213/101108984/101119146/101114836/101104819/101120908/101120726/101103994/101105469	27
CNS	GO:0032990	cell part morphogenesis	0.080402	95/4260	2.73603e-11	2.60399e-09	2.36914e-09	101105580/101111869/101117435/101102712/101109534/554264/443168/101102360/101113663/101112488/101103785/101120847/100190973/101112093/101108323/106990129/101122160/101123036/101109592/101115845/101108984/101119146/101114836/443453/101104819/101120908/101120726/101115774/101103994/101108869/101105469/101115086	32
CNS	GO:0048167	regulation of synaptic plasticity	0.0427136	29/4260	4.12023e-11	3.758e-09	3.41907e-09	101111385/101117435/101108589/101109534/101108392/443271/101117892/101112727/101103785/101123470/100190973/101102607/101111724/101113190/101121535/101120753/443453	17
CNS	GO:0120036	plasma membrane bounded cell projection organization	0.148241	270/4260	1.12438e-10	9.84508e-09	8.95718e-09	101105580/101111869/101108850/101117435/101102712/101108589/101111639/101109534/554264/101118313/101103410/443168/101116738/101121072/101112452/101102360/101108546/101113663/101112488/101118005/101122650/101103785/101120847/100190973/101112093/101108323/101122133/106990129/101119052/101122160/101118841/101123036/101109592/493887/101117782/101104495/101117720/101115845/101106213/101108984/10110786…	59
CNS	GO:0007416	synapse assembly	0.040201	27/4260	1.25811e-10	1.05923e-08	9.63703e-09	101105580/101111385/101105445/101112027/101102360/101112727/101101950/101106757/101106761/101103785/100190973/101110796/101103927/101104331/101106213/101120726	16
CNS	GO:0030030	cell projection organization	0.148241	272/4260	1.54403e-10	1.25181e-08	1.13891e-08	101105580/101111869/101108850/101117435/101102712/101108589/101111639/101109534/554264/101118313/101103410/443168/101116738/101121072/101112452/101102360/101108546/101113663/101112488/101118005/101122650/101103785/101120847/100190973/101112093/101108323/101122133/106990129/101119052/101122160/101118841/101123036/101109592/493887/101117782/101104495/101117720/101115845/101106213/101108984/10110786…	59
CNS	GO:0051963	regulation of synapse assembly	0.0351759	21/4260	1.96363e-10	1.53514e-08	1.39669e-08	101105580/101111385/101105445/101112027/101102360/101112727/101101950/101106761/101103785/101110796/101103927/101104331/101106213/101120726	14
CNS	GO:0051965	positive regulation of synapse assembly	0.0301508	16/4260	4.87147e-10	3.67712e-08	3.34549e-08	101105580/101111385/101112027/101102360/101112727/101101950/101106761/101103785/101110796/101104331/101106213/101120726	12
CNS	GO:0017156	calcium ion regulated exocytosis	0.0351759	24/4260	2.54328e-09	1.85574e-07	1.68838e-07	101102712/101108589/101109534/101108392/101104476/101120970/101123470/101103338/100190973/101108426/101119072/443453/101121461/101108869	14
CNS	GO:0050877	nervous system process	0.105528	175/4260	3.76758e-09	2.6604e-07	2.42046e-07	101122427/101111385/101117435/101108424/101108589/101114905/105616433/101109534/101104240/101123181/101107882/780514/100913155/443271/101117892/101103323/101104476/101110564/101120562/443246/101115159/101103785/100190973/101118841/101111724/101104867/101113190/101102040/101102280/101117548/493887/101118148/101119146/101120808/101120753/101106371/101111635/101110766/101115420/101112787/101105469/1…	42
CNS	GO:0000904	cell morphogenesis involved in differentiation	0.0778894	108/4260	5.07453e-09	3.4713e-07	3.15823e-07	101105580/101111869/101117435/101109534/554264/443168/101102360/101113663/443246/101103785/101120847/100190973/101120208/101112093/101108323/106990129/101122160/101118841/101123036/101108984/101108579/101119146/101114836/443453/101104819/101120908/101120726/101115774/101103994/101105469/101115086	31
CNS	GO:0007409	axonogenesis	0.0552764	61/4260	9.10873e-09	6.04212e-07	5.4972e-07	101105580/101111869/101117435/101109534/554264/443168/101102360/101113663/101120847/100190973/101112093/101108323/106990129/101123036/101108984/101119146/101114836/101104819/101120908/101120726/101103994/101105469	22
CNS	GO:0006836	neurotransmitter transport	0.0427136	38/4260	1.03044e-08	6.63419e-07	6.03587e-07	101102712/101108589/101109534/101108392/101117892/101104472/101120562/443479/443246/101123470/101103338/101108426/101119072/101118148/443453/101119489/101108869	17
CNS	GO:0034765	regulation of ion transmembrane transport	0.0703518	94/4260	1.17326e-08	7.33792e-07	6.67613e-07	101103126/101122427/101105970/101113880/101112012/101106338/101115919/101117892/101117719/101117169/101103490/101113095/101106850/101103785/101102607/101110075/443329/493887/101102663/101121535/101116338/101106213/101105861/101117111/101106371/443230/101106057/101119489	28
CNS	GO:0051648	vesicle localization	0.0427136	39/4260	1.67208e-08	1.01672e-06	9.2502e-07	101102712/101108589/101109534/101108392/101104472/101118077/101103785/101123470/101103338/101108426/101118013/101119072/101116037/101119146/443453/101108869/101123256	17
CNS	GO:0098742	cell-cell adhesion via plasma-membrane adhesion molecules	0.0452261	45/4260	3.23639e-08	1.8895e-06	1.71909e-06	101105580/101111385/101117364/101120845/101112115/101118385/101102360/101106761/101117108/101106707/101104029/101121565/101119421/106990129/101103720/101118069/101121651/101105495	18
CNS	GO:0007156	homophilic cell adhesion via plasma membrane adhesion molecules	0.0326633	24/4260	3.28009e-08	1.8895e-06	1.71909e-06	101117364/101120845/101112115/101118385/101106761/101117108/101106707/101104029/101121565/101119421/101103720/101118069/101105495	13
CNS	GO:0051650	establishment of vesicle localization	0.040201	37/4260	5.13612e-08	2.88281e-06	2.62282e-06	101102712/101108589/101109534/101108392/101104472/101118077/101123470/101103338/101108426/101118013/101119072/101116037/101119146/443453/101108869/101123256	16
CNS	GO:0097479	synaptic vesicle localization	0.0326633	25/4260	6.26008e-08	3.42583e-06	3.11686e-06	101102712/101108589/101109534/101108392/101104472/101118077/101103785/101123470/101103338/101108426/101119072/443453/101108869	13
CNS	GO:0006887	exocytosis	0.0552764	67/4260	6.5527e-08	3.4985e-06	3.18298e-06	101102712/101108589/101109534/101108392/101104476/101110089/101104472/101120970/101109081/101123470/101103338/100190973/101108426/101111885/101119072/101102435/101122768/101115845/443453/101121461/101108869/101110847	22
CNS	GO:0045055	regulated exocytosis	0.040201	38/4260	8.12208e-08	4.22364e-06	3.84272e-06	101102712/101108589/101109534/101108392/101104476/101120970/101123470/101103338/100190973/101108426/101111885/101119072/443453/101121461/101108869/101110847	16
CNS	GO:0045664	regulation of neuron differentiation	0.0703518	102/4260	8.39257e-08	4.22364e-06	3.84272e-06	101105580/101117435/101102712/101108589/554264/101118313/101123181/101103410/443168/101116738/101122650/101103785/101120847/100190973/101112093/101108323/106990129/101122160/101123036/101106552/101104637/101110563/101115845/101108984/101119146/101113912/101103994/101115086	28
CNS	GO:0035249	synaptic transmission, glutamatergic	0.0226131	12/4260	8.48973e-08	4.22364e-06	3.84272e-06	101117435/101102712/101106761/101106707/101103785/101103338/100190973/101119072/101109592	9
CNS	GO:0048709	oligodendrocyte differentiation	0.0251256	15/4260	8.90139e-08	4.33003e-06	3.93952e-06	554264/101103410/101117892/101121072/101103785/100190973/101122160/101113912/101120753/101114836	10
CNS	GO:0007610	behavior	0.0778894	122/4260	1.1739e-07	5.58625e-06	5.08244e-06	101105580/101118526/101107575/101117435/101112012/101108589/101104240/101123181/101107882/443271/101117892/101120562/443246/101105852/101115159/101122650/101105462/101103785/443181/100190973/101109592/101113190/493887/101118148/101119146/101120753/101121829/101103994/101119489/101105469/101123499	31
CNS	GO:0043269	regulation of ion transport	0.0778894	124/4260	1.75235e-07	8.16149e-06	7.42543e-06	101103126/101122427/101102712/101105970/101113880/101112012/101106338/101115919/101117892/101117719/101117169/101103490/101113095/101106850/101103785/101102607/101110075/443329/493887/101102663/101121535/101116338/101106213/101105861/101117111/101106371/443453/101118449/443230/101106057/101119489	31
CNS	GO:0000902	cell morphogenesis	0.0929648	166/4260	2.66913e-07	1.21723e-05	1.10745e-05	101105580/101111869/101117435/101102712/101109534/554264/443168/101102360/101113663/101112488/443246/101103785/101120847/100190973/101120208/101112093/101108323/106990129/101122160/101118841/101123036/101109592/101113839/101115845/101108984/101108579/101119146/101114836/443453/101104819/101120908/101120726/101115774/101103994/101108869/101105469/101115086	37
CNS	GO:0017158	regulation of calcium ion-dependent exocytosis	0.0276382	20/4260	3.20138e-07	1.43017e-05	1.30118e-05	101102712/101109534/101108392/101104476/101103338/100190973/101108426/101119072/443453/101121461/101108869	11
CNS	GO:0048489	synaptic vesicle transport	0.0301508	24/4260	3.59827e-07	1.51473e-05	1.37812e-05	101102712/101108589/101109534/101108392/101104472/101118077/101123470/101103338/101108426/101119072/443453/101108869	12
CNS	GO:0097480	establishment of synaptic vesicle localization	0.0301508	24/4260	3.59827e-07	1.51473e-05	1.37812e-05	101102712/101108589/101109534/101108392/101104472/101118077/101123470/101103338/101108426/101119072/443453/101108869	12
CNS	GO:1903305	regulation of regulated secretory pathway	0.0301508	24/4260	3.59827e-07	1.51473e-05	1.37812e-05	101102712/101109534/101108392/101104476/101103338/100190973/101108426/101119072/443453/101121461/101108869/101110847	12
CNS	GO:0007186	G protein-coupled receptor signaling pathway	0.0703518	109/4260	3.86287e-07	1.56589e-05	1.42467e-05	101118526/443025/101117759/101111639/101114905/101121265/101104240/101118913/101121012/100913155/101110631/443212/101121658/101121647/101115159/101121776/101105358/443181/101114659/443538/101102647/101103997/443387/101105430/101102720/101114927/101106371/443453	28
CNS	GO:0034762	regulation of transmembrane transport	0.0703518	109/4260	3.86287e-07	1.56589e-05	1.42467e-05	101103126/101122427/101105970/101113880/101112012/101106338/101115919/101117892/101117719/101117169/101103490/101113095/101106850/101103785/101102607/101110075/443329/493887/101102663/101121535/101116338/101106213/101105861/101117111/101106371/443230/101106057/101119489	28
CNS	GO:0050767	regulation of neurogenesis	0.0778894	129/4260	4.55694e-07	1.81366e-05	1.65009e-05	101105580/101117435/101102712/101108589/554264/101118313/101123181/101103410/443168/101116738/101119717/101122650/101103785/101120847/100190973/101112093/101108323/106990129/101122160/101123036/101106552/101104637/101110563/101115845/101108984/101119146/101113912/443453/101103994/101112787/101115086	31
CNS	GO:0048468	cell development	0.170854	409/4260	6.33748e-07	2.37456e-05	2.1604e-05	101105580/101107575/101111869/101108850/101117435/101102712/101108589/101111639/101114905/101109534/554264/101118313/101123181/101103410/443168/101121239/100913155/101116738/101117892/101121072/101112452/101102360/101113663/101112488/101111524/443246/101119717/101118005/101115159/101122650/101103785/101120847/100190973/101120208/101112093/101108323/106990129/101122160/101118841/100169935/10112303…	68
CNS	GO:0007269	neurotransmitter secretion	0.0301508	25/4260	6.3419e-07	2.37456e-05	2.1604e-05	101102712/101108589/101109534/101108392/101104472/101120562/101123470/101103338/101108426/101119072/443453/101108869	12
CNS	GO:0099643	signal release from synapse	0.0301508	25/4260	6.3419e-07	2.37456e-05	2.1604e-05	101102712/101108589/101109534/101108392/101104472/101120562/101123470/101103338/101108426/101119072/443453/101108869	12
CNS	GO:0051962	positive regulation of nervous system development	0.0577889	81/4260	6.45286e-07	2.37456e-05	2.1604e-05	101105580/101111385/101102712/554264/101123181/101112027/101102360/101112727/101101950/101106761/101103785/101108323/101122160/101110796/101106552/101104331/101104637/101115845/101106213/101119146/101113912/101111831/101120726	23
CNS	GO:0034220	ion transmembrane transport	0.0854271	151/4260	6.50861e-07	2.37456e-05	2.1604e-05	101107575/101103126/101122427/101105970/101113880/101112012/101106338/101115919/101117892/101117719/101117169/101103490/101120562/443246/101113095/101106850/101103785/101102607/101110075/443329/493887/101102663/101121535/101116338/101118148/101106213/101105861/101117111/101120753/101106371/101109176/443230/101106057/101119489	34
CNS	GO:0023061	signal release	0.0603015	88/4260	8.29011e-07	2.97493e-05	2.70663e-05	443025/101102712/101108589/101109534/101108392/101104472/101120562/443317/101105852/101123470/101103338/101102647/101112833/101108426/101119072/443387/443028/101122768/443329/101121535/101111519/443453/101119489/101108869	24
CNS	GO:0031344	regulation of cell projection organization	0.0653266	101/4260	9.75917e-07	3.39092e-05	3.0851e-05	101105580/101117435/101102712/101108589/101118313/443168/101116738/101108546/101122650/101103785/101120847/100190973/101108323/106990129/101122160/101118841/101123036/493887/101117720/101115845/101108984/101119146/101112438/101103994/101120958/101115086	26
CNS	GO:0120035	regulation of plasma membrane bounded cell projection organization	0.0653266	101/4260	9.75917e-07	3.39092e-05	3.0851e-05	101105580/101117435/101102712/101108589/101118313/443168/101116738/101108546/101122650/101103785/101120847/100190973/101108323/106990129/101122160/101118841/101123036/493887/101117720/101115845/101108984/101119146/101112438/101103994/101120958/101115086	26
CNS	GO:0001505	regulation of neurotransmitter levels	0.0477387	60/4260	9.9795e-07	3.4133e-05	3.10546e-05	101102712/101108589/101109534/101108392/101117892/101104472/101120562/443246/101105462/101123470/101103338/101108426/101119072/100820744/101118148/443453/101119489/101108869/101113635	19
CNS	GO:0017157	regulation of exocytosis	0.0376884	40/4260	1.25565e-06	4.22865e-05	3.84728e-05	101102712/101109534/101108392/101104476/101110089/101109081/101103338/100190973/101108426/101119072/101122768/443453/101121461/101108869/101110847	15
CNS	GO:0010975	regulation of neuron projection development	0.0502513	68/4260	1.92173e-06	6.31239e-05	5.74309e-05	101105580/101117435/101102712/101108589/101118313/443168/101116738/101122650/101103785/101120847/100190973/101108323/106990129/101122160/101123036/101115845/101108984/101119146/101103994/101115086	20
CNS	GO:0016079	synaptic vesicle exocytosis	0.0251256	19/4260	1.93884e-06	6.31239e-05	5.74309e-05	101102712/101108589/101109534/101108392/101123470/101103338/101108426/101119072/443453/101108869	10
CNS	GO:0060284	regulation of cell development	0.0829146	151/4260	1.96091e-06	6.31239e-05	5.74309e-05	101105580/101117435/101102712/101108589/554264/101118313/101123181/101103410/443168/101116738/101119717/101122650/101103785/101120847/100190973/101120208/101112093/101108323/106990129/101122160/101123036/101106552/101104637/101110563/101115845/101108984/101119146/101113912/101111519/443453/101103994/101112787/101115086	33
CNS	GO:0007417	central nervous system development	0.080402	145/4260	2.25439e-06	7.08617e-05	6.44709e-05	101107575/101111385/101122515/101117435/554264/101103410/443168/101121239/780514/101117892/101121759/101121072/101121776/101103785/101120847/100190973/101122160/101120658/101119072/101115757/101110563/101108984/101119146/101113912/101120808/101118462/101120753/101114836/101111831/101117728/101108305/101105469	32
CNS	GO:0099003	vesicle-mediated transport in synapse	0.0326633	32/4260	2.26602e-06	7.08617e-05	6.44709e-05	101102712/101108589/101109534/101118913/101108392/101104472/101118077/101123470/101103338/101108426/101119072/443453/101108869	13
CNS	GO:0031345	negative regulation of cell projection organization	0.0326633	33/4260	3.42604e-06	0.000105628	9.61017e-05	101117435/101118313/443168/101122650/101103785/101120847/100190973/101122160/101123036/493887/101117720/101112438/101103994	13
CNS	GO:0099173	postsynapse organization	0.0251256	20/4260	3.55753e-06	0.000108159	9.84043e-05	101111385/101105445/101108546/101103785/101120847/100190973/101122160/101102720/493887/101119146	10
CNS	GO:0050954	sensory perception of mechanical stimulus	0.0351759	38/4260	3.66641e-06	0.000109942	0.000100027	101108424/101114905/105616433/101109534/780514/100913155/443246/101115159/101118841/101102040/101102280/101117548/101120808/101106371	14
CNS	GO:0042391	regulation of membrane potential	0.0477387	66/4260	4.96631e-06	0.000146909	0.000133659	101122427/101111385/101114905/101117892/101103323/101103490/101120562/101113095/101103785/101105358/100190973/101111724/101102435/101121535/101117111/101106371/101111635/101119489/101123499	19
CNS	GO:0003008	system process	0.130653	301/4260	5.11765e-06	0.000149367	0.000135896	443025/101122427/101111385/101117435/101108424/101108589/101114905/105616433/101109534/101104240/101123181/101107882/780514/100913155/101115919/443271/101117892/101103323/101104476/101110564/101120562/443317/443246/101105852/101115159/101122650/101113095/101103785/100190973/101112833/101118841/101111724/101104867/101113190/101102040/101102280/101117548/493887/101116338/101118148/101119146/1011208…	52
CNS	GO:0010769	regulation of cell morphogenesis involved in differentiation	0.0351759	39/4260	5.23971e-06	0.000150918	0.000137307	101105580/101117435/443168/101103785/101120847/100190973/101120208/101108323/106990129/101123036/101108984/101119146/101103994/101115086	14
CNS	GO:0060078	regulation of postsynaptic membrane potential	0.0175879	10/4260	5.52673e-06	0.000157117	0.000142947	101111385/101114905/101103785/101105358/100190973/101111724/101111635	7
CNS	GO:0098693	regulation of synaptic vesicle cycle	0.0226131	17/4260	6.11406e-06	0.000171586	0.000156111	101102712/101109534/101108392/101103785/101103338/101108426/101119072/443453/101108869	9
CNS	GO:0050768	negative regulation of neurogenesis	0.040201	50/4260	6.24427e-06	0.000173022	0.000157417	101117435/554264/101118313/101123181/101103410/443168/101122650/101103785/101120847/100190973/101112093/101122160/101123036/101110563/101113912/101103994	16
CNS	GO:0022898	regulation of transmembrane transporter activity	0.0376884	45/4260	6.93722e-06	0.000187476	0.000170568	101122427/101106338/101103490/101113095/101103785/101102607/101110075/443329/493887/101116338/101117111/101106371/443230/101106057/101119489	15
CNS	GO:0045665	negative regulation of neuron differentiation	0.0376884	45/4260	6.93722e-06	0.000187476	0.000170568	101117435/554264/101118313/101103410/443168/101122650/101103785/101120847/100190973/101112093/101122160/101123036/101110563/101113912/101103994	15
CNS	GO:0007605	sensory perception of sound	0.0326633	35/4260	7.4102e-06	0.00019435	0.000176822	101108424/101114905/105616433/780514/100913155/443246/101115159/101118841/101102040/101102280/101117548/101120808/101106371	13
CNS	GO:0021953	central nervous system neuron differentiation	0.0326633	35/4260	7.4102e-06	0.00019435	0.000176822	101107575/101111385/554264/101121239/780514/101121759/100190973/101115757/101119146/101113912/101114836/101111831/101105469	13
CNS	GO:0032989	cellular component morphogenesis	0.0929648	189/4260	7.45793e-06	0.00019435	0.000176822	101105580/101111869/101117435/101102712/101109534/554264/443168/101102360/101113663/101112488/443246/101103785/101120847/100190973/101120208/101112093/101108323/106990129/101122160/101118841/101123036/101109592/101113839/101115845/101108984/101108579/101119146/101114836/443453/101104819/101120908/101120726/101115774/101103994/101108869/101105469/101115086	37
CNS	GO:0050890	cognition	0.040201	51/4260	8.33224e-06	0.00021458	0.000195227	101117435/101108589/101104240/101123181/101107882/443271/101120562/101115159/101103785/100190973/101113190/493887/101118148/101119146/101120753/101115420	16
CNS	GO:0099504	synaptic vesicle cycle	0.0276382	26/4260	8.75376e-06	0.000222814	0.000202719	101102712/101108589/101109534/101108392/101103785/101123470/101103338/101108426/101119072/443453/101108869	11
CNS	GO:0007611	learning or memory	0.0376884	47/4260	1.26844e-05	0.000319152	0.000290368	101117435/101108589/101104240/101123181/101107882/443271/101120562/101115159/101103785/100190973/101113190/493887/101118148/101119146/101120753	15
CNS	GO:0071804	cellular potassium ion transport	0.0276382	27/4260	1.35476e-05	0.00033321	0.000303158	101106338/101115919/101103490/443246/101102607/443329/493887/101118148/101106213/101117111/101106371	11
CNS	GO:0071805	potassium ion transmembrane transport	0.0276382	27/4260	1.35476e-05	0.00033321	0.000303158	101106338/101115919/101103490/443246/101102607/443329/493887/101118148/101106213/101117111/101106371	11
CNS	GO:0032409	regulation of transporter activity	0.0376884	48/4260	1.69e-05	0.000409348	0.00037243	101122427/101106338/101103490/101113095/101103785/101102607/101110075/443329/493887/101116338/101117111/101106371/443230/101106057/101119489	15
CNS	GO:0050770	regulation of axonogenesis	0.0251256	23/4260	1.70172e-05	0.000409348	0.00037243	101105580/101117435/443168/101120847/100190973/101108323/106990129/101123036/101108984/101103994	10
CNS	GO:0051961	negative regulation of nervous system development	0.040201	54/4260	1.88165e-05	0.00044771	0.000407332	101117435/554264/101118313/101123181/101103410/443168/101122650/101103785/101120847/100190973/101112093/101122160/101123036/101110563/101113912/101103994	16
CNS	GO:0099175	regulation of postsynapse organization	0.0201005	15/4260	1.93487e-05	0.000455422	0.000414348	101111385/101108546/101103785/101120847/100190973/101102720/493887/101119146	8
CNS	GO:0050806	positive regulation of synaptic transmission	0.0226131	19/4260	1.95864e-05	0.000456113	0.000414977	101117435/101102712/101108589/101112727/443246/101106761/101103785/101111724/101120753	9
CNS	GO:0051049	regulation of transport	0.148241	374/4260	2.1628e-05	0.000498355	0.000453409	443025/101103126/101122427/101102712/101105970/101113880/101112012/101109534/101106338/101118913/101108392/101115919/101117892/101117719/101117169/101104476/101110089/101112727/101120970/101103490/101120562/443317/101105852/101122650/101109081/101113095/101106850/101103785/101120847/101103338/100190973/101102647/101112833/101108426/101102607/101119072/101110075/101110644/101122768/443329/10110593…	59
CNS	GO:0010721	negative regulation of cell development	0.040201	55/4260	2.43027e-05	0.000554152	0.000504175	101117435/554264/101118313/101123181/101103410/443168/101122650/101103785/101120847/100190973/101112093/101122160/101123036/101110563/101113912/101103994	16
CNS	GO:0032412	regulation of ion transmembrane transporter activity	0.0351759	44/4260	2.5776e-05	0.000581688	0.000529227	101122427/101106338/101103490/101113095/101103785/101102607/101110075/443329/493887/101116338/101117111/101106371/443230/101106057	14
CNS	GO:0006811	ion transport	0.11809	279/4260	3.01794e-05	0.000674109	0.000613313	101107575/101103126/101122427/101102712/101105970/101113880/101112012/101121265/101106338/443168/101121012/101115919/101120344/101117892/101117719/101117169/101103490/101120562/443246/101115159/101121776/101113095/101106850/101103785/100190973/101102607/101110075/443329/493887/101102663/101121535/101116338/101118148/101106213/101105861/101117111/101120753/101106371/443453/101118449/101110766/1011…	47
CNS	GO:0046928	regulation of neurotransmitter secretion	0.0226131	20/4260	3.27009e-05	0.000723054	0.000657843	101102712/101109534/101108392/101120562/101103338/101108426/101119072/443453/101108869	9
CNS	GO:0042063	gliogenesis	0.0351759	45/4260	3.42839e-05	0.000750474	0.000682791	554264/101103410/443168/101117892/101121072/101103785/101120847/100190973/101122160/101119146/101113912/101120753/101114836/101120316	14
CNS	GO:0051128	regulation of cellular component organization	0.180905	492/4260	3.50469e-05	0.000755807	0.000687643	101105580/101111385/101108850/101117435/101105445/101102712/101119442/101108589/101109534/101104240/101118313/443168/101118913/101108392/101116738/101112027/101108107/101102360/101108546/101112727/101120970/101112488/101101950/101106757/101122650/101106761/101106707/101120549/101103785/101120847/101103338/100190973/101120208/101108426/101108323/101113798/106990129/101119052/101122160/101110796/10…	72
CNS	GO:1902803	regulation of synaptic vesicle transport	0.0201005	16/4260	3.55633e-05	0.000755807	0.000687643	101102712/101109534/101108392/101103338/101108426/101119072/443453/101108869	8
CNS	GO:2000300	regulation of synaptic vesicle exocytosis	0.0201005	16/4260	3.55633e-05	0.000755807	0.000687643	101102712/101109534/101108392/101103338/101108426/101119072/443453/101108869	8
CNS	GO:0010977	negative regulation of neuron projection development	0.0251256	25/4260	4.09458e-05	0.00086183	0.000784103	101117435/101118313/443168/101122650/101103785/101120847/100190973/101122160/101123036/101103994	10
CNS	GO:0007600	sensory perception	0.0552764	95/4260	4.14736e-05	0.000864626	0.000786648	101108424/101114905/105616433/101109534/780514/100913155/101117892/101103323/101104476/101110564/101120562/443246/101115159/100190973/101118841/101104867/101102040/101102280/101117548/101120808/101106371/101112787	22
CNS	GO:0006813	potassium ion transport	0.0301508	35/4260	4.26423e-05	0.000880604	0.000801184	101106338/101115919/101120344/101103490/443246/101102607/443329/493887/101118148/101106213/101117111/101106371	12
CNS	GO:0051588	regulation of neurotransmitter transport	0.0226131	21/4260	5.25531e-05	0.00107513	0.000978165	101102712/101109534/101108392/101120562/101103338/101108426/101119072/443453/101108869	9
CNS	GO:0048588	developmental cell growth	0.0276382	31/4260	6.22751e-05	0.00126222	0.00114839	101117435/101102712/443168/101112488/101120847/100190973/101108323/101123036/101115845/101108984/101108869	11
CNS	GO:0010001	glial cell differentiation	0.0301508	37/4260	7.95922e-05	0.00159842	0.00145426	554264/101103410/443168/101117892/101121072/101103785/100190973/101122160/101113912/101120753/101114836/101120316	12
CNS	GO:0051656	establishment of organelle localization	0.0452261	73/4260	8.7442e-05	0.0017401	0.00158316	101102712/101108589/101109534/554264/101108392/101104472/101118077/101123470/101103338/101108426/101118013/101119072/101116037/101119146/443453/101104819/101108869/101123256	18
CNS	GO:0021575	hindbrain morphogenesis	0.0150754	10/4260	9.7179e-05	0.00189933	0.00172803	101111385/101121759/100190973/101122160/101115757/101111831	6
CNS	GO:0021587	cerebellum morphogenesis	0.0150754	10/4260	9.7179e-05	0.00189933	0.00172803	101111385/101121759/100190973/101122160/101115757/101111831	6
CNS	GO:0048813	dendrite morphogenesis	0.0201005	18/4260	0.000102151	0.00197884	0.00180037	101103785/101120847/100190973/101122160/101119146/443453/101115774/101115086	8
CNS	GO:0032940	secretion by cell	0.0929648	212/4260	0.000104793	0.00201221	0.00183074	443025/101111385/101102712/101112012/101108589/101109534/101108392/101104476/101110089/101104472/101120970/101120562/443317/101105852/101109081/101123470/101103338/100190973/101102647/101112833/101108426/101111885/101119072/443387/443028/101102435/101122768/443329/101121535/101115845/101119146/101111519/443453/101121461/101119489/101108869/101110847	37
CNS	GO:0010771	negative regulation of cell morphogenesis involved in differentiation	0.0175879	14/4260	0.000113236	0.00215543	0.00196103	101117435/443168/101103785/101120847/100190973/101123036/101103994	7
CNS	GO:1990138	neuron projection extension	0.0226131	23/4260	0.000123248	0.00232577	0.00211601	101117435/101102712/443168/101112488/101120847/100190973/101115845/101108984/101108869	9
CNS	GO:0030534	adult behavior	0.0301508	39/4260	0.000141299	0.00264363	0.00240521	101105580/101118526/101117892/101122650/101105462/101103785/100190973/101118148/101119146/101103994/101119489/101123499	12
CNS	GO:0060627	regulation of vesicle-mediated transport	0.0527638	97/4260	0.00017428	0.00323304	0.00294146	101102712/101109534/101118913/101108392/101104476/101110089/101112727/101120970/101122650/101109081/101103338/100190973/101108426/101119072/101122768/443453/101118449/101121461/101120728/101108869/101110847	21
CNS	GO:0055085	transmembrane transport	0.0904523	210/4260	0.000189627	0.00348818	0.00317359	101107575/101103126/101122427/101105970/101113880/101112012/101106338/101115919/101117892/101112059/101117719/101117169/101103490/101120562/443246/101113095/101106850/101103785/101102607/101110075/443329/493887/101102663/101121535/101116338/101118148/101106213/101105861/101117111/101120753/101106371/101109176/101120546/443230/101106057/101119489	36
CNS	GO:0032411	positive regulation of transporter activity	0.0175879	15/4260	0.000195388	0.00353501	0.00321619	101103490/101103785/443329/101116338/101117111/443230/101119489	7
CNS	GO:0006821	chloride transport	0.0150754	11/4260	0.000197017	0.00353501	0.00321619	101121265/101121012/443246/101115159/101121776/493887	6
CNS	GO:0106027	neuron projection organization	0.0150754	11/4260	0.000197017	0.00353501	0.00321619	101103785/101120847/100190973/101122160/493887/101119146	6
CNS	GO:1904062	regulation of cation transmembrane transport	0.040201	65/4260	0.000220074	0.0039166	0.00356337	101122427/101106338/101103490/101113095/101103785/101102607/101110075/443329/493887/101116338/101106213/101117111/101106371/443230/101106057/101119489	16
CNS	GO:0007420	brain development	0.0552764	107/4260	0.000270145	0.00476892	0.00433883	101107575/101111385/101122515/101117435/554264/101103410/780514/101121759/101120847/100190973/101122160/101119072/101115757/101110563/101108984/101119146/101113912/101120808/101118462/101111831/101117728/101108305	22
CNS	GO:0016358	dendrite development	0.0276382	36/4260	0.000287239	0.00503012	0.00457647	101118313/101116738/101103785/101120847/100190973/101122160/101123036/101119146/443453/101115774/101115086	11
CNS	GO:0098655	cation transmembrane transport	0.0577889	115/4260	0.000302013	0.00524687	0.00477367	101107575/101122427/101106338/101115919/101103490/101120562/443246/101113095/101103785/101102607/101110075/443329/493887/101116338/101118148/101106213/101117111/101120753/101106371/101109176/443230/101106057/101119489	23
CNS	GO:0043270	positive regulation of ion transport	0.0301508	42/4260	0.000308216	0.00527098	0.0047956	101103490/101113095/101103785/443329/101116338/101106213/101117111/101106371/443453/101118449/443230/101119489	12
CNS	GO:0051402	neuron apoptotic process	0.0301508	42/4260	0.000308216	0.00527098	0.0047956	101103126/101114905/443168/100913155/101121759/101115159/100190973/101102292/493887/101113912/101119489/101105469	12
CNS	GO:0060996	dendritic spine development	0.0175879	16/4260	0.000319696	0.00538318	0.00489769	101103785/101120847/100190973/101122160/101123036/101119146/443453	7
CNS	GO:0061387	regulation of extent of cell growth	0.0175879	16/4260	0.000319696	0.00538318	0.00489769	101117435/443168/101120847/100190973/101108323/101123036/101108984	7
CNS	GO:0060119	inner ear receptor cell development	0.0150754	12/4260	0.000363168	0.00602254	0.00547938	101114905/101103410/100913155/101115159/101118841/101119146	6
CNS	GO:0060291	long-term synaptic potentiation	0.0150754	12/4260	0.000363168	0.00602254	0.00547938	101117435/101108589/101112727/101103785/101111724/101120753	6
CNS	GO:0010469	regulation of signaling receptor activity	0.0201005	21/4260	0.000369131	0.0060754	0.00552747	101122427/101103785/443538/101102607/443387/101110075/101105158/101119489	8
CNS	GO:0046903	secretion	0.100503	250/4260	0.000380383	0.00621387	0.00565345	443025/101111385/101102712/101112012/101108589/101109534/101108392/101104476/101110089/101104472/101120970/101120562/443317/101105852/101109081/101123470/101103338/100190973/101102647/101112833/101108426/101111885/101119072/443387/443028/101102435/101122768/443329/101105939/101121535/101115845/101119146/101111519/443453/101110766/101121461/101120728/101119489/101108869/101110847	40
CNS	GO:0022604	regulation of cell morphogenesis	0.0427136	75/4260	0.000407399	0.00660589	0.00601012	101105580/101117435/101102712/443168/101103785/101120847/100190973/101120208/101108323/106990129/101123036/101113839/101115845/101108984/101119146/101103994/101115086	17
CNS	GO:0060560	developmental growth involved in morphogenesis	0.0276382	38/4260	0.000484444	0.00779741	0.00709418	101117435/101102712/443168/101112488/101120847/100190973/101108323/101123036/101115845/101108984/101108869	11
CNS	GO:0007626	locomotory behavior	0.0301508	44/4260	0.000494588	0.00790258	0.00718986	101107575/101117435/101108589/101107882/101117892/101122650/101109592/101118148/101119146/101103994/101119489/101123499	12
CNS	GO:0140029	exocytic process	0.0175879	17/4260	0.000500264	0.00792836	0.00721332	101102712/101109534/101108392/101103338/101108426/101119072/443453	7
CNS	GO:2001257	regulation of cation channel activity	0.0226131	27/4260	0.000503445	0.00792836	0.00721332	101122427/101106338/101103785/101102607/101110075/101116338/101117111/443230/101106057	9
CNS	GO:0050773	regulation of dendrite development	0.0201005	22/4260	0.00053339	0.00822246	0.0074809	101118313/101116738/101103785/101120847/100190973/101123036/101119146/101115086	8
CNS	GO:1901379	regulation of potassium ion transmembrane transport	0.0201005	22/4260	0.00053339	0.00822246	0.0074809	101106338/101103490/101102607/443329/493887/101106213/101117111/101106371	8
CNS	GO:1904064	positive regulation of cation transmembrane transport	0.0201005	22/4260	0.00053339	0.00822246	0.0074809	101103490/101103785/443329/101116338/101106213/101117111/443230/101119489	8
CNS	GO:0007018	microtubule-based movement	0.0376884	64/4260	0.000608078	0.00930827	0.00846878	101119383/101113663/101118077/101118013/101116037/101115220/101104867/101119146/101122250/101111519/101104819/101108305/101105003/101116098/101108246	15
CNS	GO:0032414	positive regulation of ion transmembrane transporter activity	0.0150754	13/4260	0.000621714	0.00938574	0.00853926	101103490/101103785/443329/101116338/101117111/443230	6
CNS	GO:0050805	negative regulation of synaptic transmission	0.0150754	13/4260	0.000621714	0.00938574	0.00853926	101111385/101117435/443271/101120562/101103785/101121535	6
CNS	GO:0070997	neuron death	0.0351759	58/4260	0.000670797	0.0100152	0.00911199	101103126/101114905/443168/105601862/100913155/101121759/101115159/100190973/101102292/493887/101113912/101120519/101119489/101105469	14
CNS	GO:0007411	axon guidance	0.0226131	28/4260	0.000681713	0.0100152	0.00911199	101111869/554264/101113663/101120847/100190973/101112093/101108984/101120908/101103994	9
CNS	GO:0007612	learning	0.0226131	28/4260	0.000681713	0.0100152	0.00911199	101117435/101108589/101107882/101120562/101115159/101103785/100190973/101118148/101120753	9
CNS	GO:0097485	neuron projection guidance	0.0226131	28/4260	0.000681713	0.0100152	0.00911199	101111869/554264/101113663/101120847/100190973/101112093/101108984/101120908/101103994	9
CNS	GO:0006812	cation transport	0.080402	192/4260	0.0007226	0.0105451	0.0095941	101107575/101122427/101102712/101112012/101106338/443168/101115919/101120344/101103490/101120562/443246/101113095/101103785/100190973/101102607/101110075/443329/493887/101116338/101118148/101106213/101117111/101120753/101106371/443453/101118449/101110766/101109176/443230/101106057/101119489/101121651	32
CNS	GO:0007017	microtubule-based process	0.0753769	177/4260	0.000795509	0.0115322	0.0104922	101108850/101119383/554264/101121239/101108107/101113663/101118077/101120847/101122133/101119052/101118013/101116037/101115220/101104867/101106605/101104495/101117720/101119146/101122250/101106092/101111519/101112438/101104819/101122383/101108305/101120958/101105003/101116098/101123256/101108246	30
CNS	GO:0060322	head development	0.0552764	117/4260	0.000985489	0.0141923	0.0129124	101107575/101111385/101122515/101117435/554264/101103410/780514/101121759/101120847/100190973/101122160/101119072/101115757/101110563/101108984/101119146/101113912/101120808/101118462/101111831/101117728/101108305	22
CNS	GO:0051640	organelle localization	0.0477387	95/4260	0.00100148	0.014258	0.0129721	101102712/101108589/101109534/554264/101108392/101104472/101118077/101103785/101123470/101103338/101108426/101118013/101119072/101116037/101119146/443453/101104819/101108869/101123256	19
CNS	GO:0021954	central nervous system neuron development	0.0150754	14/4260	0.00100307	0.014258	0.0129721	101107575/101121239/100190973/101119146/101114836/101105469	6
CNS	GO:0032386	regulation of intracellular transport	0.0376884	67/4260	0.00101477	0.0143311	0.0130387	101102712/101109534/101108392/101122650/101120847/101103338/100190973/101108426/101119072/101110644/493887/101121535/443453/101119489/101108869	15
CNS	GO:0034767	positive regulation of ion transmembrane transport	0.0201005	24/4260	0.00103763	0.0144674	0.0131626	101103490/101103785/443329/101116338/101106213/101117111/443230/101119489	8
CNS	GO:0043266	regulation of potassium ion transport	0.0201005	24/4260	0.00103763	0.0144674	0.0131626	101106338/101103490/101102607/443329/493887/101106213/101117111/101106371	8
CNS	GO:0008306	associative learning	0.0175879	19/4260	0.0010986	0.0152205	0.0138478	101117435/101108589/101120562/101115159/101103785/100190973/101118148	7
CNS	GO:0016192	vesicle-mediated transport	0.10804	289/4260	0.00111268	0.0153186	0.013937	101122427/101109405/101119383/101102712/101108589/101109534/101118913/101108392/101120344/443271/101104476/101110089/101104472/101112727/101120970/101112488/443479/101122650/101118077/101109081/101123470/101103338/100190973/101120208/101108426/101111885/101119072/101110075/101109592/101102435/101122768/101115845/101102302/101106092/443453/101104819/101118449/101121461/101120728/101112807/10110886…	43
CNS	GO:1901214	regulation of neuron death	0.0301508	48/4260	0.00115726	0.0158327	0.0144048	101114905/443168/105601862/100913155/101121759/101115159/100190973/101102292/493887/101113912/101120519/101119489	12
CNS	GO:2000026	regulation of multicellular organismal development	0.140704	407/4260	0.00141011	0.0191723	0.0174431	101105580/101111385/101117435/101105445/101102712/101108589/554264/101118313/101123181/101103410/443168/101116738/101112027/101102360/101112727/443317/101101950/101119717/101122650/101106761/101120549/101103785/101120847/100190973/101112093/101108323/101113798/106990129/101122160/101110796/101123036/101111885/101113556/101103927/101106552/101104331/101104637/101110563/101113839/101115845/10110621…	56
CNS	GO:0043523	regulation of neuron apoptotic process	0.0226131	31/4260	0.00154445	0.0207732	0.0188997	101114905/443168/100913155/101121759/101115159/101102292/493887/101113912/101119489	9
CNS	GO:0021549	cerebellum development	0.0175879	20/4260	0.00155633	0.0207732	0.0188997	101111385/101121759/101120847/100190973/101122160/101115757/101111831	7
CNS	GO:0045921	positive regulation of exocytosis	0.0175879	20/4260	0.00155633	0.0207732	0.0188997	101102712/101109534/101104476/100190973/101122768/101121461/101110847	7
CNS	GO:0098662	inorganic cation transmembrane transport	0.0502513	106/4260	0.00158755	0.0210615	0.0191621	101107575/101106338/101115919/101103490/101120562/443246/101113095/101102607/443329/493887/101116338/101118148/101106213/101117111/101120753/101106371/101109176/443230/101106057/101119489	20
CNS	GO:0001764	neuron migration	0.0226131	32/4260	0.00197512	0.0258197	0.0234911	554264/101118313/101120847/100190973/101120658/101119146/443453/101120316/101112787	9
CNS	GO:0007215	glutamate receptor signaling pathway	0.0125628	11/4260	0.00199339	0.0258197	0.0234911	101122427/101103785/101102607/101110075/493887	5
CNS	GO:0048814	regulation of dendrite morphogenesis	0.0125628	11/4260	0.00199339	0.0258197	0.0234911	101103785/101120847/100190973/101119146/101115086	5
CNS	GO:0060998	regulation of dendritic spine development	0.0125628	11/4260	0.00199339	0.0258197	0.0234911	101103785/101120847/100190973/101123036/101119146	5
CNS	GO:0098660	inorganic ion transmembrane transport	0.0502513	108/4260	0.00200977	0.0258788	0.0235448	101107575/101106338/101115919/101103490/101120562/443246/101113095/101102607/443329/493887/101116338/101118148/101106213/101117111/101120753/101106371/101109176/443230/101106057/101119489	20
CNS	GO:0048839	inner ear development	0.0276382	45/4260	0.00224367	0.0287216	0.0261313	101114905/101103410/780514/100913155/101104472/101115159/101118841/101117548/101110563/101119146/101104404	11
CNS	GO:0015698	inorganic anion transport	0.0150754	16/4260	0.00227463	0.0287813	0.0261856	101121265/101121012/443246/101115159/101121776/493887	6
CNS	GO:0021695	cerebellar cortex development	0.0150754	16/4260	0.00227463	0.0287813	0.0261856	101111385/101121759/100190973/101122160/101115757/101111831	6
CNS	GO:0043583	ear development	0.0301508	52/4260	0.00243052	0.030577	0.0278194	101114905/101103410/780514/100913155/101104472/101115159/101118841/101102289/101117548/101110563/101119146/101104404	12
CNS	GO:0009914	hormone transport	0.0351759	66/4260	0.00255741	0.0319896	0.0291045	443025/443317/101105852/101102647/101112833/101108426/443387/443028/101122768/443329/101102280/101121535/101111519/101119489	14
CNS	GO:0022037	metencephalon development	0.0175879	22/4260	0.00290431	0.0361224	0.0328646	101111385/101121759/101120847/100190973/101122160/101115757/101111831	7
CNS	GO:0030900	forebrain development	0.0351759	67/4260	0.00296491	0.0366677	0.0333607	101107575/101122515/101117435/554264/101103410/780514/101120847/100190973/101110563/101119146/101113912/101120808/101111831/101117728	14
CNS	GO:0043624	cellular protein complex disassembly	0.0226131	34/4260	0.00312143	0.0379807	0.0345553	101104240/101120344/101106757/101103338/101119052/101119072/100579169/101123544/101104819	9
CNS	GO:0060341	regulation of cellular localization	0.0703518	176/4260	0.00313513	0.0379807	0.0345553	101102712/101109534/101108392/101120970/101120562/101122650/101103785/101109248/101120847/101103338/100190973/101108426/101123440/101119052/101119072/101110644/101122768/493887/101121535/101116338/443453/101118449/443283/101120728/443230/101106057/101119489/101108869	28
CNS	GO:0035637	multicellular organismal signaling	0.0201005	28/4260	0.00314099	0.0379807	0.0345553	101122427/101117435/101115919/101113095/101119146/101106371/101110766/101123499	8
CNS	GO:0019226	transmission of nerve impulse	0.0125628	12/4260	0.00315783	0.0379807	0.0345553	101122427/101117435/101119146/101110766/101123499	5
CNS	GO:0030516	regulation of axon extension	0.0125628	12/4260	0.00315783	0.0379807	0.0345553	101117435/443168/101120847/100190973/101108984	5
CNS	GO:0051046	regulation of secretion	0.0678392	168/4260	0.00319428	0.0382092	0.0347632	443025/101102712/101112012/101109534/101108392/101104476/101110089/101120970/101120562/443317/101105852/101109081/101103338/100190973/101102647/101112833/101108426/101119072/101122768/101105939/101121535/101111519/443453/101121461/101120728/101108869/101110847	27
CNS	GO:0042490	mechanoreceptor differentiation	0.0150754	17/4260	0.00324246	0.0383662	0.0349061	101114905/101103410/100913155/101115159/101118841/101119146	6
CNS	GO:0060113	inner ear receptor cell differentiation	0.0150754	17/4260	0.00324246	0.0383662	0.0349061	101114905/101103410/100913155/101115159/101118841/101119146	6
CNS	GO:0030001	metal ion transport	0.0603015	146/4260	0.00395984	0.0466027	0.0423997	101106338/443168/101115919/101120344/101103490/101120562/443246/101113095/100190973/101102607/443329/493887/101116338/101118148/101106213/101117111/101120753/101106371/443453/101118449/101109176/443230/101106057/101121651	24
CNS	GO:0021782	glial cell development	0.0150754	18/4260	0.00448689	0.052523	0.0477861	101103410/443168/101117892/101121072/100190973/101114836	6
CNS	GO:0046879	hormone secretion	0.0326633	63/4260	0.00463488	0.0539668	0.0490996	443025/443317/101105852/101102647/101112833/101108426/443387/443028/101122768/443329/101121535/101111519/101119489	13
CNS	GO:1901215	negative regulation of neuron death	0.0226131	36/4260	0.00473665	0.0540741	0.0491973	101114905/443168/100913155/101121759/101115159/100190973/101113912/101120519/101119489	9
CNS	GO:0007218	neuropeptide signaling pathway	0.0125628	13/4260	0.00474291	0.0540741	0.0491973	443212/101121658/443181/101102647/101105430	5
CNS	GO:0021879	forebrain neuron differentiation	0.0125628	13/4260	0.00474291	0.0540741	0.0491973	101107575/554264/780514/101113912/101111831	5
CNS	GO:0099072	regulation of postsynaptic membrane neurotransmitter receptor levels	0.0125628	13/4260	0.00474291	0.0540741	0.0491973	101122427/101105970/101108589/101118913/101104867	5
CNS	GO:1903530	regulation of secretion by cell	0.0628141	157/4260	0.00507639	0.0575762	0.0523836	443025/101102712/101112012/101109534/101108392/101104476/101110089/101120970/101120562/443317/101105852/101109081/101103338/100190973/101102647/101112833/101108426/101119072/101122768/101121535/101111519/443453/101121461/101108869/101110847	25
CNS	GO:0032535	regulation of cellular component size	0.0351759	71/4260	0.00516141	0.0582388	0.0529864	101117435/101104240/443168/101112488/101106757/101120847/100190973/101108323/101123036/101109592/101108984/101118462/100579169/101123544	14
CNS	GO:0044087	regulation of cellular component biogenesis	0.0753769	200/4260	0.00553829	0.0621709	0.0565638	101105580/101111385/101105445/101104240/101112027/101102360/101108546/101112727/101112488/101101950/101106757/101106761/101120549/101103785/101103338/101120208/101110796/101118841/101103927/101119072/101104331/101106605/101117720/101106213/101118760/100579169/101112438/101120726/101120849/101120958	30
CNS	GO:0021675	nerve development	0.0150754	19/4260	0.00605072	0.0672336	0.0611699	101112012/101114905/100913155/443246/101115159/101105469	6
CNS	GO:1901016	regulation of potassium ion transmembrane transporter activity	0.0150754	19/4260	0.00605072	0.0672336	0.0611699	101106338/101103490/101102607/443329/101117111/101106371	6
CNS	GO:0034764	positive regulation of transmembrane transport	0.0201005	31/4260	0.0062145	0.0683464	0.0621824	101103490/101103785/443329/101116338/101106213/101117111/443230/101119489	8
CNS	GO:0051668	localization within membrane	0.0201005	31/4260	0.0062145	0.0683464	0.0621824	101122427/101119383/101105445/101105970/101108589/101118913/100190973/101104867	8
CNS	GO:0051129	negative regulation of cellular component organization	0.0577889	143/4260	0.00624453	0.0683464	0.0621824	101117435/101104240/101118313/443168/101112727/101120970/101106757/101122650/101103785/101120847/100190973/101119052/101122160/101123036/493887/101106605/101117720/101118549/101118760/100579169/101112438/101118449/101103994	23
CNS	GO:0015672	monovalent inorganic cation transport	0.0376884	80/4260	0.00629721	0.0685801	0.062395	101107575/101106338/101115919/101120344/101103490/443246/101113095/101102607/443329/493887/101118148/101106213/101117111/101106371/101119489	15
CNS	GO:0007423	sensory organ development	0.0502513	119/4260	0.00640075	0.0690312	0.0628054	101114905/554264/101103410/780514/100913155/101104472/101115159/101118841/100169935/101106910/100302061/101102289/101117548/101110563/101117782/101119146/101113912/101107875/101104404/101120316	20
CNS	GO:0043524	negative regulation of neuron apoptotic process	0.0175879	25/4260	0.00640171	0.0690312	0.0628054	101114905/443168/100913155/101121759/101115159/101113912/101119489	7
CNS	GO:0050885	neuromuscular process controlling balance	0.0125628	14/4260	0.00682059	0.0731876	0.066587	101117435/105616433/443246/101118841/101119146	5
CNS	GO:0008361	regulation of cell size	0.0201005	32/4260	0.00762762	0.0814481	0.0741025	101117435/443168/101120847/100190973/101108323/101123036/101108984/101118462	8
CNS	GO:0008344	adult locomotory behavior	0.0150754	20/4260	0.00797688	0.0843546	0.0767468	101117892/101122650/101118148/101119146/101103994/101119489	6
CNS	GO:0021766	hippocampus development	0.0150754	20/4260	0.00797688	0.0843546	0.0767468	101122515/101120847/100190973/101119146/101113912/101111831	6
CNS	GO:0032465	regulation of cytokinesis	0.0175879	26/4260	0.00807311	0.0849617	0.0772992	101116338/101117720/101112031/101123544/101104819/101122383/443230	7
CNS	GO:0098609	cell-cell adhesion	0.0603015	155/4260	0.00850924	0.0883152	0.0803503	101105580/101111385/101117435/101117364/101120845/101112115/101118385/101102360/101106757/101106761/101117108/101106707/101120847/101104029/101121565/101119421/106990129/101103720/493887/101118069/101112031/101103994/101121651/101105495	24
CNS	GO:0044089	positive regulation of cellular component biogenesis	0.0477387	114/4260	0.00851254	0.0883152	0.0803503	101105580/101111385/101112027/101102360/101112727/101112488/101101950/101106761/101103785/101120208/101110796/101118841/101104331/101117720/101106213/100579169/101120726/101120849/101120958	19
CNS	GO:0010038	response to metal ion	0.0251256	46/4260	0.00855314	0.0883152	0.0803503	443168/101121658/101104867/493887/101116338/101119000/101116201/101109176/443230/101119489	10
CNS	GO:0051099	positive regulation of binding	0.0251256	46/4260	0.00855314	0.0883152	0.0803503	554264/101106757/100190973/101120208/101112123/101116338/101118449/443230/101106057/101119489	10
CNS	GO:0016049	cell growth	0.0376884	83/4260	0.00890697	0.0915368	0.0832813	101117435/101102712/443168/101112488/101106761/101120847/100190973/101108323/101113798/101123036/101114927/101115845/101108984/101108869/101119497	15
CNS	GO:0021872	forebrain generation of neurons	0.0125628	15/4260	0.00946012	0.0958714	0.0872249	101107575/554264/780514/101113912/101111831	5
CNS	GO:0090102	cochlea development	0.0125628	15/4260	0.00946012	0.0958714	0.0872249	101114905/780514/100913155/101115159/101119146	5
CNS	GO:0098739	import across plasma membrane	0.0125628	15/4260	0.00946012	0.0958714	0.0872249	101117892/101103490/443246/493887/101118148	5
CNS	GO:0051050	positive regulation of transport	0.0678392	182/4260	0.00961733	0.0970153	0.0882657	101102712/101109534/101118913/101104476/101103490/443317/101113095/101103785/101120847/100190973/101112833/101122768/443329/101105939/493887/101121535/101116338/101106213/101117111/101106371/443453/101118449/101121461/101120728/443230/101119489/101110847	27
CNS	GO:0015696	ammonium transport	0.0100503	10/4260	0.00998463	0.0977294	0.0889154	101102712/101112012/101110766/101119489	4
CNS	GO:0031338	regulation of vesicle fusion	0.0100503	10/4260	0.00998463	0.0977294	0.0889154	101102712/101109534/101108392/101108426	4
CNS	GO:0090313	regulation of protein targeting to membrane	0.0100503	10/4260	0.00998463	0.0977294	0.0889154	101120847/100190973/493887/101121535	4
CNS	GO:0090314	positive regulation of protein targeting to membrane	0.0100503	10/4260	0.00998463	0.0977294	0.0889154	101120847/100190973/493887/101121535	4
CNS	GO:0010970	transport along microtubule	0.0175879	27/4260	0.0100453	0.0977294	0.0889154	101119383/101118077/101118013/101116037/101104867/101119146/101104819	7
CNS	GO:0030705	cytoskeleton-dependent intracellular transport	0.0175879	27/4260	0.0100453	0.0977294	0.0889154	101119383/101118077/101118013/101116037/101104867/101119146/101104819	7
CNS	GO:0030902	hindbrain development	0.0175879	27/4260	0.0100453	0.0977294	0.0889154	101111385/101121759/101120847/100190973/101122160/101115757/101111831	7
CNS	GO:0099111	microtubule-based transport	0.0175879	27/4260	0.0100453	0.0977294	0.0889154	101119383/101118077/101118013/101116037/101104867/101119146/101104819	7
CNS	GO:0015893	drug transport	0.0150754	21/4260	0.0103077	0.0998384	0.0908342	101102712/101112012/101117892/443246/101110766/101119489	6
CNS	GO:0001558	regulation of cell growth	0.0326633	70/4260	0.0115265	0.111152	0.101128	101117435/101102712/443168/101106761/101120847/100190973/101108323/101113798/101123036/101114927/101115845/101108984/101119497	13
CNS	GO:0021537	telencephalon development	0.0226131	41/4260	0.0116052	0.11142	0.101372	101122515/101117435/554264/101103410/101120847/100190973/101119146/101113912/101111831	9
CNS	GO:0071248	cellular response to metal ion	0.0175879	28/4260	0.0123467	0.117481	0.106885	443168/101121658/101104867/493887/101119000/101116201/101109176	7
CNS	GO:0007155	cell adhesion	0.0879397	256/4260	0.0123518	0.117481	0.106885	101105580/101107596/101111385/101117435/101117364/101120845/101112115/101103410/101118385/101102360/101106757/101106761/101117108/101106707/101120549/101103785/101120847/101104029/100190973/101120208/101112093/101121565/101119421/106990129/101103720/493887/101118069/101113839/101106213/101112031/101103009/101103994/101121651/101118237/101105495	35
CNS	GO:0051493	regulation of cytoskeleton organization	0.0452261	110/4260	0.0123975	0.117481	0.106885	101108850/101104240/101108107/101112488/101106757/101120549/101120847/101120208/101119052/101106605/101113839/101119146/101118760/100579169/101123544/101112438/101104819/101122383	18
CNS	GO:0035725	sodium ion transmembrane transport	0.0125628	16/4260	0.0127263	0.120077	0.109247	101103490/101113095/101102607/443329/101118148	5
CNS	GO:0007613	memory	0.0150754	22/4260	0.0130839	0.121883	0.11089	101123181/101107882/443271/101120562/101113190/101120753	6
CNS	GO:1901879	regulation of protein depolymerization	0.0150754	22/4260	0.0130839	0.121883	0.11089	101104240/101106757/101119052/100579169/101123544/101104819	6
CNS	GO:0022610	biological adhesion	0.0879397	257/4260	0.0130847	0.121883	0.11089	101105580/101107596/101111385/101117435/101117364/101120845/101112115/101103410/101118385/101102360/101106757/101106761/101117108/101106707/101120549/101103785/101120847/101104029/100190973/101120208/101112093/101121565/101119421/106990129/101103720/493887/101118069/101113839/101106213/101112031/101103009/101103994/101121651/101118237/101105495	35
CNS	GO:0010959	regulation of metal ion transport	0.0351759	79/4260	0.0133971	0.124264	0.113057	101106338/101103490/101113095/101102607/443329/493887/101116338/101106213/101117111/101106371/443453/101118449/443230/101106057	14
CNS	GO:0061024	membrane organization	0.0477387	120/4260	0.0145358	0.133273	0.121253	101122427/101105445/101102712/101108589/101109534/443168/101108392/101120970/101103785/101104070/101106248/101120208/101108426/101119146/101114464/101118760/101106092/443453/101104819	19
CNS	GO:0021885	forebrain cell migration	0.0100503	11/4260	0.0145511	0.133273	0.121253	101117435/101120847/100190973/101119146	4
CNS	GO:0022029	telencephalon cell migration	0.0100503	11/4260	0.0145511	0.133273	0.121253	101117435/101120847/100190973/101119146	4
CNS	GO:0021543	pallium development	0.0175879	29/4260	0.0150052	0.136292	0.124	101122515/554264/101120847/100190973/101119146/101113912/101111831	7
CNS	GO:1905477	positive regulation of protein localization to membrane	0.0175879	29/4260	0.0150052	0.136292	0.124	101109248/101120847/100190973/493887/101121535/101118449/101120728	7
CNS	GO:0030072	peptide hormone secretion	0.0251256	50/4260	0.0153999	0.139299	0.126736	443025/443317/101112833/101108426/443028/101122768/443329/101121535/101111519/101119489	10
CNS	GO:0051260	protein homooligomerization	0.0326633	73/4260	0.0162111	0.146033	0.132863	101113880/101112012/101106338/101115919/101117169/101111108/101120970/101104070/493887/101102663/101121535/101118877/101104819	13
CNS	GO:0021761	limbic system development	0.0150754	23/4260	0.0163444	0.146631	0.133406	101122515/101120847/100190973/101119146/101113912/101111831	6
CNS	GO:0051301	cell division	0.0351759	81/4260	0.0165362	0.147746	0.134421	554264/101116338/101117720/101112636/101119146/101117525/101112580/101112031/101123544/101104819/654403/101107309/101122383/443230	14
CNS	GO:0048675	axon extension	0.0125628	17/4260	0.0166778	0.148406	0.135021	101117435/443168/101120847/100190973/101108984	5
CNS	GO:0071241	cellular response to inorganic substance	0.0175879	30/4260	0.0180474	0.159942	0.145518	443168/101121658/101104867/493887/101119000/101116201/101109176	7
CNS	GO:0051649	establishment of localization in cell	0.11809	374/4260	0.0185166	0.163439	0.148699	101122427/101119383/101102712/101105970/101108589/101109534/554264/101118913/101113886/101108392/101108759/101120344/101117892/101112059/101104472/101120562/443479/101122650/101118077/101103785/101123470/101120847/101103338/100190973/101102647/101108426/101118013/101119072/101116037/101109592/101104867/101110644/101122768/493887/101121535/101116338/101104498/101119146/443453/101104819/654403/4432…	47
CNS	GO:0007272	ensheathment of neurons	0.0150754	24/4260	0.0201251	0.173812	0.158137	101103410/101117892/101121072/101106213/101120753/101114836	6
CNS	GO:0008366	axon ensheathment	0.0150754	24/4260	0.0201251	0.173812	0.158137	101103410/101117892/101121072/101106213/101120753/101114836	6
CNS	GO:0042552	myelination	0.0150754	24/4260	0.0201251	0.173812	0.158137	101103410/101117892/101121072/101106213/101120753/101114836	6
CNS	GO:0006029	proteoglycan metabolic process	0.0100503	12/4260	0.0202477	0.173812	0.158137	101117548/101111805/101107448/443454	4
CNS	GO:0033555	multicellular organismal response to stress	0.0100503	12/4260	0.0202477	0.173812	0.158137	101123181/101120562/101115159/101109592	4
CNS	GO:0043388	positive regulation of DNA binding	0.0100503	12/4260	0.0202477	0.173812	0.158137	554264/101116338/443230/101119489	4
CNS	GO:1903533	regulation of protein targeting	0.0100503	12/4260	0.0202477	0.173812	0.158137	101120847/100190973/493887/101121535	4
CNS	GO:0051302	regulation of cell division	0.0226131	45/4260	0.021052	0.180011	0.163776	554264/101116338/101117720/101112031/101123544/101104819/654403/101122383/443230	9
CNS	GO:0060271	cilium assembly	0.0351759	84/4260	0.0222617	0.189614	0.172513	101108546/101122133/101119052/101117782/101104495/101117720/101107867/101111519/101112438/101108305/101120958/101105003/101116098/101123256	14
CNS	GO:0045666	positive regulation of neuron differentiation	0.0226131	46/4260	0.0240923	0.204411	0.185975	101105580/101102712/101123181/101108323/101106552/101104637/101115845/101119146/101113912	9
CNS	GO:0070509	calcium ion import	0.0125628	19/4260	0.0268367	0.225025	0.20473	100190973/493887/101106371/101118449/101109176	5
CNS	GO:0046907	intracellular transport	0.0929648	289/4260	0.0269794	0.225025	0.20473	101122427/101119383/101102712/101105970/101108589/101109534/101113886/101108392/101108759/101120344/101112059/101104472/443479/101122650/101118077/101123470/101120847/101103338/100190973/101102647/101108426/101118013/101119072/101116037/101109592/101104867/101110644/493887/101121535/101104498/101119146/443453/101104819/654403/101119489/101112807/101108869	37
CNS	GO:0048708	astrocyte differentiation	0.0100503	13/4260	0.0271387	0.225025	0.20473	554264/101103410/443168/101121072	4
CNS	GO:0060359	response to ammonium ion	0.0100503	13/4260	0.0271387	0.225025	0.20473	101118526/101114905/101105462/100190973	4
CNS	GO:0060563	neuroepithelial cell differentiation	0.0100503	13/4260	0.0271387	0.225025	0.20473	101103410/101118841/101117782/101119146	4
CNS	GO:1902305	regulation of sodium ion transmembrane transport	0.0100503	13/4260	0.0271387	0.225025	0.20473	101103490/101113095/101102607/443329	4
CNS	GO:0000910	cytokinesis	0.0201005	40/4260	0.0288875	0.238622	0.217101	101116338/101117720/101112031/101123544/101104819/101107309/101122383/443230	8
CNS	GO:0050905	neuromuscular process	0.0150754	26/4260	0.0293746	0.240827	0.219108	101117435/105616433/443246/101118841/101119146/101105469	6
CNS	GO:0051261	protein depolymerization	0.0150754	26/4260	0.0293746	0.240827	0.219108	101104240/101106757/101119052/100579169/101123544/101104819	6
CNS	GO:0070838	divalent metal ion transport	0.0326633	79/4260	0.0297523	0.243014	0.221097	443168/101120562/100190973/493887/101116338/101120753/101106371/443453/101118449/101109176/443230/101106057/101121651	13
CNS	GO:0090066	regulation of anatomical structure size	0.040201	104/4260	0.0303975	0.247361	0.225052	101117435/101104240/443168/101112488/101105852/101106757/101120847/100190973/101108323/101123036/101109592/101118148/101108984/101118462/100579169/101123544	16
CNS	GO:0010720	positive regulation of cell development	0.0326633	80/4260	0.0326334	0.263596	0.239823	101105580/101102712/554264/101123181/101120208/101108323/101122160/101106552/101104637/101115845/101119146/101113912/101111519	13
CNS	GO:0072511	divalent inorganic cation transport	0.0326633	80/4260	0.0326334	0.263596	0.239823	443168/101120562/100190973/493887/101116338/101120753/101106371/443453/101118449/101109176/443230/101106057/101121651	13
CNS	GO:0030308	negative regulation of cell growth	0.0201005	41/4260	0.0330772	0.265593	0.241639	101117435/443168/101120847/100190973/101113798/101123036/101114927/101119497	8
CNS	GO:0002027	regulation of heart rate	0.0125628	20/4260	0.0331232	0.265593	0.241639	101115919/101113095/101116338/101106371/443230	5
CNS	GO:0000226	microtubule cytoskeleton organization	0.0477387	131/4260	0.0337813	0.269881	0.245541	101108850/554264/101121239/101108107/101120847/101122133/101119052/101106605/101104495/101117720/101119146/101106092/101112438/101104819/101122383/101120958/101105003/101116098/101123256	19
CNS	GO:0048284	organelle fusion	0.0150754	27/4260	0.0348972	0.277367	0.252352	101102712/101109534/101108392/101108759/101108426/101106092	6
CNS	GO:0043112	receptor metabolic process	0.0226131	49/4260	0.0350669	0.277367	0.252352	101122427/101108589/101118913/101120344/443271/101112727/101122650/100190973/101109592	9
CNS	GO:0007010	cytoskeleton organization	0.0879397	276/4260	0.0350985	0.277367	0.252352	101108850/554264/101104240/101107882/101121239/101108107/101112488/101106757/101120549/101120847/101120208/101122133/101119052/101118841/101106605/101104495/101113839/101117720/101108984/101119146/101118760/100579169/101106092/101123544/101112438/101104819/101122383/101105413/101120958/101105003/101114291/101121651/101116098/101123256/101115086	35
CNS	GO:0002028	regulation of sodium ion transport	0.0100503	14/4260	0.0352659	0.277687	0.252643	101103490/101113095/101102607/443329	4
CNS	GO:0006816	calcium ion transport	0.0301508	73/4260	0.0362363	0.284305	0.258664	101120562/100190973/493887/101116338/101120753/101106371/443453/101118449/101109176/443230/101106057/101121651	12
CNS	GO:0050769	positive regulation of neurogenesis	0.0276382	65/4260	0.0364079	0.284632	0.258961	101105580/101102712/554264/101123181/101108323/101122160/101106552/101104637/101115845/101119146/101113912	11
CNS	GO:0051094	positive regulation of developmental process	0.0879397	278/4260	0.0385044	0.29995	0.272899	101105580/101105322/101111385/101102712/554264/101123181/101112027/101102360/101112727/443317/101101950/101106761/101120549/101103785/101120208/101108323/101122160/101123620/101110796/101111885/101106552/101104331/101104637/443329/101115845/101106213/101119146/101113912/101118462/101111831/101111519/101120726/101120316/443283/443454	35
CNS	GO:0045596	negative regulation of cell differentiation	0.0477387	133/4260	0.0387148	0.30052	0.273417	101117435/554264/101118313/101123181/101103410/443168/101122650/101103785/101120847/100190973/101112093/101122160/100169935/101123036/101110563/101120333/101113912/443283/101103994	19
CNS	GO:0045595	regulation of cell differentiation	0.103015	335/4260	0.0395042	0.305564	0.278006	101105580/101105322/101117435/101102712/101108589/554264/101118313/101123181/101103410/443168/101116738/101119717/101122650/101103785/101120847/100190973/101120208/101112093/101108323/106990129/101122160/101123620/100169935/101123036/101106552/101104637/101103237/101110563/101120333/101110514/101115845/101108984/101119146/101113912/101111519/443453/101120316/443283/101103994/101112787/101115086	41
CNS	GO:0006906	vesicle fusion	0.0125628	21/4260	0.0402531	0.309172	0.281289	101102712/101109534/101108392/101108426/101106092	5
CNS	GO:0090174	organelle membrane fusion	0.0125628	21/4260	0.0402531	0.309172	0.281289	101102712/101109534/101108392/101108426/101106092	5
CNS	GO:0044782	cilium organization	0.0351759	91/4260	0.0412363	0.315616	0.287152	101108546/101122133/101119052/101117782/101104495/101117720/101107867/101111519/101112438/101108305/101120958/101105003/101116098/101123256	14
CNS	GO:0070507	regulation of microtubule cytoskeleton organization	0.0226131	51/4260	0.0440486	0.334721	0.304533	101108850/101108107/101120847/101119052/101106605/101119146/101112438/101104819/101122383	9
CNS	GO:0048638	regulation of developmental growth	0.0276382	67/4260	0.0442178	0.334721	0.304533	101117435/101102712/443168/101120847/100190973/101108323/101123036/100125353/443329/101115845/101108984	11
CNS	GO:0030834	regulation of actin filament depolymerization	0.0100503	15/4260	0.0446498	0.334721	0.304533	101104240/101106757/100579169/101123544	4
CNS	GO:0031644	regulation of neurological system process	0.0100503	15/4260	0.0446498	0.334721	0.304533	101111385/101117435/101103785/101123499	4
CNS	GO:0046530	photoreceptor cell differentiation	0.0100503	15/4260	0.0446498	0.334721	0.304533	554264/100169935/101108579/101113912	4
CNS	GO:2001023	regulation of response to drug	0.0100503	15/4260	0.0446498	0.334721	0.304533	101102712/101112012/101121776/101119489	4
CNS	GO:0015850	organic hydroxy compound transport	0.0175879	36/4260	0.0456415	0.340987	0.310234	443025/101102712/101112012/443387/101110644/101110766/101119489	7
CNS	GO:0003341	cilium movement	0.0125628	22/4260	0.048244	0.355576	0.323508	101122250/101111519/101108305/101105003/101116098	5
CNS	GO:0048640	negative regulation of developmental growth	0.0125628	22/4260	0.048244	0.355576	0.323508	101117435/443168/101120847/100190973/101123036	5
CNS	GO:0051928	positive regulation of calcium ion transport	0.0125628	22/4260	0.048244	0.355576	0.323508	101116338/101106371/443453/101118449/443230	5
CNS	GO:0055067	monovalent inorganic cation homeostasis	0.0125628	22/4260	0.048244	0.355576	0.323508	101107575/101117892/101103490/443329/101118148	5
Cardiovascular	GO:0045333	cellular respiration	0.0421793	48/4260	9.25034e-10	1.86256e-06	1.77669e-06	808257/808250/808260/808258/101106179/808261/100415906/101114253/808256/101123654/101116035/101104080/808251/101115360/100216432/443257/101122393/100462693/443091/101105152/101114600/101115434/101109163/101113602	24
Cardiovascular	GO:0055086	nucleobase-containing small molecule metabolic process	0.0931459	174/4260	1.48057e-09	1.86256e-06	1.77669e-06	100294648/443086/808257/808250/100305130/808260/101123013/101112245/808258/808254/101106179/100415906/101114253/808256/101114570/101123654/101105523/100294642/101117502/808251/100217408/101104592/101114115/101106706/101102594/443410/101117217/101120555/101115360/443211/100216432/101119900/101103923/101122393/101118274/100462693/101104692/808253/100037674/101110118/101108919/101105152/101106318/10…	53
Cardiovascular	GO:0022904	respiratory electron transport chain	0.0281195	25/4260	5.37713e-09	3.22382e-06	3.07519e-06	808257/808250/808260/808258/101106179/808261/100415906/101114253/808256/101123654/100216432/101122393/100462693/101105152/101114600/101115434	16
Cardiovascular	GO:0022900	electron transport chain	0.029877	28/4260	5.65466e-09	3.22382e-06	3.07519e-06	808257/808250/808260/808258/101106179/808261/100415906/101114253/808256/101123654/100216432/101122393/100462693/101106662/101105152/101114600/101115434	17
Cardiovascular	GO:0006753	nucleoside phosphate metabolic process	0.0843585	156/4260	6.40665e-09	3.22382e-06	3.07519e-06	100294648/443086/808257/808250/100305130/808260/101123013/808258/808254/101106179/100415906/101114253/808256/101114570/101123654/100294642/101117502/808251/100217408/101104592/101106706/101102594/443410/101117217/101120555/101115360/443211/100216432/101119900/101103923/101122393/101118274/100462693/101104692/808253/100037674/101110118/101108919/101105152/101106318/101115434/101111093/101117980/44…	48
Cardiovascular	GO:0042773	ATP synthesis coupled electron transport	0.0246046	20/4260	8.88888e-09	3.54522e-06	3.38177e-06	808257/808250/808260/808258/101106179/100415906/101114253/808256/101123654/100216432/101122393/100462693/101105152/101115434	14
Cardiovascular	GO:0009117	nucleotide metabolic process	0.0826011	153/4260	9.86348e-09	3.54522e-06	3.38177e-06	100294648/443086/808257/808250/100305130/808260/101123013/808258/808254/101106179/100415906/101114253/808256/101114570/101123654/100294642/101117502/808251/100217408/101104592/101106706/101102594/443410/101117217/101120555/101115360/443211/100216432/101119900/101103923/101122393/101118274/100462693/101104692/808253/100037674/101110118/101108919/101105152/101106318/101115434/101111093/101117980/44…	47
Cardiovascular	GO:0006119	oxidative phosphorylation	0.026362	25/4260	5.80733e-08	1.71601e-05	1.6369e-05	808257/808250/808260/808258/101106179/100415906/101114253/808256/101123654/808251/100216432/101122393/100462693/101105152/101115434	15
Cardiovascular	GO:0044281	small molecule metabolic process	0.173989	450/4260	6.13836e-08	1.71601e-05	1.6369e-05	100294648/443086/443484/808257/808250/100305130/808260/101123013/101112245/808258/808254/101106179/100415906/101114253/101102434/808256/101118747/101114570/101108617/101123654/101116035/101105523/101104080/100294642/101117502/808251/100217408/101112792/101104592/101114115/101106706/101102594/443410/101115373/101117217/101120555/101115360/443211/101109353/100192316/100216432/443257/101120994/10112…	99
Cardiovascular	GO:0006120	mitochondrial electron transport, NADH to ubiquinone	0.0158172	10/4260	1.12869e-07	2.83978e-05	2.70885e-05	808257/808250/101106179/100415906/101114253/101123654/101122393/100462693/101105152	9
Cardiovascular	GO:0015980	energy derivation by oxidation of organic compounds	0.0456942	68/4260	1.93321e-07	4.42177e-05	4.2179e-05	808257/808250/808260/808258/101106179/808261/100415906/101114253/808256/101123654/101116035/101104080/808251/101115360/100216432/443257/101122393/100462693/443091/101105152/101114600/442998/100169938/101115434/101109163/101113602	26
Cardiovascular	GO:0019693	ribose phosphate metabolic process	0.0685413	128/4260	2.40988e-07	5.05271e-05	4.81976e-05	100294648/443086/808257/808250/100305130/808260/101123013/808258/808254/101106179/100415906/101114253/808256/101114570/101123654/100294642/101117502/808251/100217408/101106706/443410/101117217/101120555/101115360/443211/100216432/101103923/101122393/101118274/100462693/808253/101110118/101108919/101105152/101106318/101115434/101111093/443541/101111413	39
Cardiovascular	GO:0019637	organophosphate metabolic process	0.108963	251/4260	4.06873e-07	7.87456e-05	7.5115e-05	100294648/443086/101112841/808257/808250/100305130/808260/101123013/808258/808254/101106179/100415906/101114253/808256/101114570/101107229/101123654/100294642/101117502/808251/100217408/101104592/101106706/101102594/443410/101117518/101115373/101117217/101120555/101115360/443211/100216432/443257/101119900/101103923/443049/101122393/101118274/100462693/101104692/101110522/808253/100037674/10112070…	62
Cardiovascular	GO:0010257	NADH dehydrogenase complex assembly	0.0193322	17/4260	1.27389e-06	0.000200319	0.000191083	101106179/101108008/101114253/101103257/101107189/101115781/101118232/101108484/101122393/101106662/101121851	11
Cardiovascular	GO:0032981	mitochondrial respiratory chain complex I assembly	0.0193322	17/4260	1.27389e-06	0.000200319	0.000191083	101106179/101108008/101114253/101103257/101107189/101115781/101118232/101108484/101122393/101106662/101121851	11
Cardiovascular	GO:0042775	mitochondrial ATP synthesis coupled electron transport	0.0193322	17/4260	1.27389e-06	0.000200319	0.000191083	808257/808250/808260/101106179/100415906/101114253/101123654/100216432/101122393/100462693/101105152	11
Cardiovascular	GO:0006163	purine nucleotide metabolic process	0.0632689	122/4260	1.67401e-06	0.000247754	0.000236332	100294648/443086/808257/808250/100305130/808260/808258/808254/101106179/100415906/101114253/808256/101114570/101123654/100294642/101117502/808251/100217408/101106706/101102594/443410/101117217/101115360/100216432/101103923/101122393/101118274/100462693/808253/101110118/101108919/101105152/101106318/101115434/101111413/101114690	36
Cardiovascular	GO:0015985	energy coupled proton transport, down electrochemical gradient	0.0158172	12/4260	1.93012e-06	0.000255046	0.000243287	100305130/808254/101114570/101117502/100217408/443410/808253/101106318/101111413	9
Cardiovascular	GO:0015986	ATP synthesis coupled proton transport	0.0158172	12/4260	1.93012e-06	0.000255046	0.000243287	100305130/808254/101114570/101117502/100217408/443410/808253/101106318/101111413	9
Cardiovascular	GO:0046034	ATP metabolic process	0.0439367	71/4260	2.02739e-06	0.000255046	0.000243287	443086/808257/808250/100305130/808260/808258/808254/101106179/100415906/101114253/808256/101114570/101123654/101117502/808251/100217408/443410/100216432/101122393/100462693/808253/101105152/101106318/101115434/101111413	25
Cardiovascular	GO:0072521	purine-containing compound metabolic process	0.0667838	134/4260	2.5309e-06	0.000303225	0.000289245	100294648/443086/808257/808250/100305130/808260/101112245/808258/808254/101106179/100415906/101114253/808256/101114570/101123654/101105523/100294642/101117502/808251/100217408/101106706/101102594/443410/101117217/101115360/100216432/101103923/101122393/101118274/100462693/808253/101110118/101108919/101105152/101106318/101115434/101111413/101114690	38
Cardiovascular	GO:0009144	purine nucleoside triphosphate metabolic process	0.0456942	78/4260	4.12164e-06	0.000471366	0.000449634	443086/808257/808250/100305130/808260/808258/808254/101106179/100415906/101114253/808256/101114570/101123654/101117502/808251/100217408/443410/100216432/101122393/100462693/808253/101105152/101106318/101115434/101111413/101114690	26
Cardiovascular	GO:0009141	nucleoside triphosphate metabolic process	0.0474517	83/4260	4.56191e-06	0.000499033	0.000476025	443086/808257/808250/100305130/808260/808258/808254/101106179/100415906/101114253/808256/101114570/101123654/101117502/808251/100217408/443410/100216432/101122393/100462693/808253/101105152/101106318/101115434/101111413/101114690/101114471	27
Cardiovascular	GO:1901135	carbohydrate derivative metabolic process	0.108963	270/4260	5.8246e-06	0.000569673	0.000543408	100294648/443086/808257/808250/100305130/808260/101123013/101112245/808258/808254/101106179/100415906/101114253/808256/101122251/101114570/101107229/101123654/101102875/101118277/101105523/101109656/100294642/101120155/101117502/808251/100217408/101114115/101106706/443410/101102247/101117518/101117217/101120555/101115360/443211/101110601/100216432/101103923/101122393/101118274/100462693/101104692…	62
Cardiovascular	GO:0009259	ribonucleotide metabolic process	0.0615114	123/4260	5.84862e-06	0.000569673	0.000543408	100294648/443086/808257/808250/100305130/808260/808258/808254/101106179/100415906/101114253/808256/101114570/101123654/100294642/101117502/808251/100217408/101106706/443410/101117217/101120555/101115360/100216432/101103923/101122393/101118274/100462693/808253/101110118/101108919/101105152/101106318/101115434/101111413	35
Cardiovascular	GO:0009150	purine ribonucleotide metabolic process	0.059754	118/4260	5.88692e-06	0.000569673	0.000543408	100294648/443086/808257/808250/100305130/808260/808258/808254/101106179/100415906/101114253/808256/101114570/101123654/100294642/101117502/808251/100217408/101106706/443410/101117217/101115360/100216432/101103923/101122393/101118274/100462693/808253/101110118/101108919/101105152/101106318/101115434/101111413	34
Cardiovascular	GO:0009205	purine ribonucleoside triphosphate metabolic process	0.0439367	75/4260	6.32295e-06	0.000589205	0.00056204	443086/808257/808250/100305130/808260/808258/808254/101106179/100415906/101114253/808256/101114570/101123654/101117502/808251/100217408/443410/100216432/101122393/100462693/808253/101105152/101106318/101115434/101111413	25
Cardiovascular	GO:0009199	ribonucleoside triphosphate metabolic process	0.0439367	76/4260	8.26169e-06	0.000729733	0.000696088	443086/808257/808250/100305130/808260/808258/808254/101106179/100415906/101114253/808256/101114570/101123654/101117502/808251/100217408/443410/100216432/101122393/100462693/808253/101105152/101106318/101115434/101111413	25
Cardiovascular	GO:0006091	generation of precursor metabolites and energy	0.0509666	95/4260	8.41107e-06	0.000729733	0.000696088	443086/808257/808250/808260/808258/101106179/808261/100415906/101114253/808256/101123654/101116035/101104080/808251/101115360/100216432/443257/101122393/100462693/101106662/443091/101105152/101114600/101102177/442998/100169938/101115434/101109163/101113602	29
Cardiovascular	GO:0009123	nucleoside monophosphate metabolic process	0.0456942	81/4260	9.03297e-06	0.000757565	0.000722638	443086/808257/808250/100305130/808260/808258/808254/101106179/100415906/101114253/808256/101114570/101123654/101117502/808251/100217408/443410/100216432/101122393/100462693/808253/100037674/101105152/101106318/101115434/101111413	26
Cardiovascular	GO:0009126	purine nucleoside monophosphate metabolic process	0.0439367	77/4260	1.07268e-05	0.000843396	0.000804511	443086/808257/808250/100305130/808260/808258/808254/101106179/100415906/101114253/808256/101114570/101123654/101117502/808251/100217408/443410/100216432/101122393/100462693/808253/101105152/101106318/101115434/101111413	25
Cardiovascular	GO:0009167	purine ribonucleoside monophosphate metabolic process	0.0439367	77/4260	1.07268e-05	0.000843396	0.000804511	443086/808257/808250/100305130/808260/808258/808254/101106179/100415906/101114253/808256/101114570/101123654/101117502/808251/100217408/443410/100216432/101122393/100462693/808253/101105152/101106318/101115434/101111413	25
Cardiovascular	GO:0055114	oxidation-reduction process	0.056239	113/4260	1.64751e-05	0.00125611	0.00119819	808257/808250/808260/808258/101106179/808261/100415906/101114253/808256/808249/101123654/101116035/101104080/808251/101115360/100192316/100216432/443257/101122393/100462693/101106662/443439/443091/101105152/101114600/442998/100169938/101115434/101109163/100913166/101113602/100135434	32
Cardiovascular	GO:0009161	ribonucleoside monophosphate metabolic process	0.0439367	80/4260	2.26491e-05	0.00167603	0.00159876	443086/808257/808250/100305130/808260/808258/808254/101106179/100415906/101114253/808256/101114570/101123654/101117502/808251/100217408/443410/100216432/101122393/100462693/808253/101105152/101106318/101115434/101111413	25
Cardiovascular	GO:1903047	mitotic cell cycle process	0.0685413	159/4260	7.59992e-05	0.00546326	0.00521138	101104477/101117404/101102581/101111403/101120211/101116918/101105877/100126571/101104574/101109275/100216432/101110630/101113439/101103111/101122564/101121512/101111216/101111490/101121775/101102815/101121358/101110327/101119788/101107309/101106636/101109980/101107310/101107510/101114956/101104623/101103854/101116045/101111593/101109352/101122447/101115324/101109959/101112149/101116829	39
Cardiovascular	GO:0033108	mitochondrial respiratory chain complex assembly	0.0193322	24/4260	0.000105429	0.00736833	0.00702862	101106179/101108008/101114253/101103257/101107189/101115781/101118232/101108484/101122393/101106662/101121851	11
Cardiovascular	GO:0017144	drug metabolic process	0.0702988	167/4260	0.000108362	0.00736861	0.00702888	443086/808257/808250/100305130/808260/808258/808254/101106179/443077/100415906/101114253/808256/101114570/101108617/101123654/101116035/101105523/101104080/101117502/808251/100217408/443410/101115360/100216432/443257/443049/101122393/100462693/808253/443091/101105152/101102177/101113635/101106318/101103973/101115434/101109163/101103332/101111413/101113602	40
Cardiovascular	GO:0000278	mitotic cell cycle	0.0790861	196/4260	0.000119399	0.00790548	0.007541	101104477/101117404/780527/101102581/101111403/101120211/100620049/101116918/101105877/100126571/101104574/101109275/100216432/101110630/101113439/101103111/101122564/101121512/101111216/101111490/101121775/101123390/101102815/101121358/101110327/101119788/101107309/101106636/101109980/101107310/101107510/101114956/101104623/101103854/101116045/101110846/101111593/101109352/101122447/101115324/10…	45
Cardiovascular	GO:0042692	muscle cell differentiation	0.0351494	65/4260	0.000189289	0.0122116	0.0116486	101111318/101105292/100526817/101115999/101109929/101103739/101113286/101104119/101108731/101114252/101123539/101122663/100126571/101102467/101120303/443133/101107662/101112662/101105172/101103579	20
Cardiovascular	GO:0060047	heart contraction	0.026362	43/4260	0.000262009	0.0161293	0.0153857	101120030/101119094/101105292/101121961/101115999/101111132/101104597/101103739/101102897/101102067/101121691/101115082/101115408/101104692/101122284	15
Cardiovascular	GO:0061061	muscle structure development	0.0527241	118/4260	0.000262839	0.0161293	0.0153857	101111318/100820746/101105292/101121961/100526817/101115999/101111132/101109929/101103739/101113506/101114607/101113286/101104119/101108731/101114252/101115408/101123539/101122663/100126571/101102467/101120303/443133/101107662/101122284/101112662/101105469/101112149/101105172/101119343/101103579	30
Cardiovascular	GO:0003015	heart process	0.026362	44/4260	0.000349524	0.0209382	0.0199728	101120030/101119094/101105292/101121961/101115999/101111132/101104597/101103739/101102897/101102067/101121691/101115082/101115408/101104692/101122284	15
Cardiovascular	GO:0014706	striated muscle tissue development	0.0404218	84/4260	0.000438236	0.0256419	0.0244597	101111318/100820746/101121961/100526817/101115999/101111132/101103739/101113506/101113286/101102067/101115082/101108731/101115408/101123539/101122663/100126571/101120303/101107662/101122284/101112662/101112149/101119343/101103579	23
Cardiovascular	GO:0051146	striated muscle cell differentiation	0.0281195	50/4260	0.000505249	0.0283458	0.0270389	101111318/101105292/100526817/101115999/101103739/101113286/101104119/101108731/101114252/101122663/100126571/101120303/443133/101107662/101112662/101103579	16
Cardiovascular	GO:0060537	muscle tissue development	0.0421793	90/4260	0.00050698	0.0283458	0.0270389	101111318/100820746/101121961/100526817/101115999/101111132/101103739/101113506/101113286/101102067/101115082/101108731/101115408/101123539/101122663/100126571/101120303/443133/101107662/101122284/101112662/101112149/101119343/101103579	24
Cardiovascular	GO:1902600	proton transmembrane transport	0.0193322	28/4260	0.000546769	0.0299059	0.0285271	100305130/808254/101114570/780527/101117502/100217408/443410/808253/101106318/101121550/101111413	11
Cardiovascular	GO:0006081	cellular aldehyde metabolic process	0.0175747	24/4260	0.000563331	0.0301562	0.0287659	101123013/101107229/443211/443257/443049/101121637/101115127/101111093/101114573/443541	10
Cardiovascular	GO:0034976	response to endoplasmic reticulum stress	0.0246046	42/4260	0.00071047	0.0362985	0.034625	101122511/101119707/101122251/101113110/101103560/101121574/101106015/101122660/101110601/100505402/101105423/101119065/101115389/100169938	14
Cardiovascular	GO:0007049	cell cycle	0.114236	334/4260	0.00071758	0.0362985	0.034625	101104477/101107235/101117404/780527/100885762/101119213/101102581/101111403/101120211/100620049/101108357/101116918/101105877/100126571/101108806/101104574/101109627/101118432/101109275/100216432/100505402/101110630/100307042/101114968/100141300/101113439/101103111/101122564/101121512/101111216/101106791/101111490/101121775/101105694/101123390/101102815/101115394/101121358/101110327/101119788/10…	65
Cardiovascular	GO:0043631	RNA polyadenylation	0.0105448	10/4260	0.000721354	0.0362985	0.034625	101103573/101122058/101103214/101115896/101115394/101111593	6
Cardiovascular	GO:0030239	myofibril assembly	0.0140598	17/4260	0.000773409	0.0381549	0.0363957	101105292/100526817/101115999/101103739/101104119/101120303/101107662/101112662	8
Cardiovascular	GO:0060048	cardiac muscle contraction	0.0175747	25/4260	0.000828315	0.0400777	0.0382299	101105292/101121961/101115999/101111132/101103739/101102067/101121691/101115082/101115408/101104692	10
Cardiovascular	GO:0006099	tricarboxylic acid cycle	0.0123023	14/4260	0.00107226	0.0509022	0.0485553	101116035/101104080/101115360/443257/443091/101109163/101113602	7
Cardiovascular	GO:0000070	mitotic sister chromatid segregation	0.0228471	39/4260	0.00109646	0.0510871	0.0487317	101117404/101120211/101104574/101103111/101111216/101121775/101121358/101119788/101114956/101104623/101103854/101115324/101116829	13
Cardiovascular	GO:0010927	cellular component assembly involved in morphogenesis	0.0175747	26/4260	0.0011877	0.0543319	0.051827	101105292/100526817/101115999/101103739/101104119/101104840/101120303/101118837/101107662/101112662	10
Cardiovascular	GO:0009060	aerobic respiration	0.0158172	22/4260	0.00125122	0.0562156	0.0536238	808261/101116035/101104080/808251/101115360/443257/443091/101109163/101113602	9
Cardiovascular	GO:0030029	actin filament-based process	0.0579965	146/4260	0.001284	0.0566763	0.0540633	101105292/100526817/101115999/101111132/101103739/101102067/101104119/101115082/101104477/101111756/780527/101105506/101102247/101123183/101104692/494432/101120303/101118837/101117050/443095/101119219/101113855/101107964/101107285/101107662/100302306/442999/101120787/101112942/101112078/101112662/554323/101119744	33
Cardiovascular	GO:0045214	sarcomere organization	0.0105448	11/4260	0.0014088	0.0599801	0.0572147	101105292/100526817/101103739/101104119/101120303/101112662	6
Cardiovascular	GO:0008016	regulation of heart contraction	0.0228471	40/4260	0.00143037	0.0599801	0.0572147	101120030/101119094/101105292/101121961/101115999/101104597/101102897/101102067/101121691/101115082/101115408/101104692/101122284	13
Cardiovascular	GO:0016072	rRNA metabolic process	0.0228471	40/4260	0.00143037	0.0599801	0.0572147	101106397/101115377/101103609/101122620/101104574/101105844/101121335/101119047/101107084/101107452/101116102/101112032/101117458	13
Cardiovascular	GO:0006323	DNA packaging	0.0193322	31/4260	0.00147722	0.0609292	0.0581201	101123293/101104574/101109375/101106217/101121775/101115394/101119788/101105290/101107948/101112606/101113369	11
Cardiovascular	GO:0072359	circulatory system development	0.0773286	213/4260	0.00158216	0.0642049	0.0612447	101111318/100820746/101121961/101115999/101111132/101103739/101123062/101102067/101117496/101118008/101115082/101108731/101115408/101123539/101112792/101122663/101117375/443465/101109353/101106508/101117599/100192425/100141300/101118437/101102850/101109862/101109178/101106318/101107285/101115027/101111155/442999/443048/101103068/101102496/443103/101122284/101107969/101123594/101112662/101105172/1…	44
Cardiovascular	GO:0006101	citrate metabolic process	0.0123023	15/4260	0.00178132	0.0711396	0.0678597	101116035/101104080/101115360/443257/443091/101109163/101113602	7
Cardiovascular	GO:0060415	muscle tissue morphogenesis	0.0140598	19/4260	0.00188131	0.0717055	0.0683995	100820746/101121961/101111132/101103739/101115408/101123539/101112662/101105469	8
Cardiovascular	GO:0140014	mitotic nuclear division	0.0316344	66/4260	0.00189246	0.0717055	0.0683995	101104477/101117404/101102581/101120211/101116918/100126571/101104574/101103111/101122564/101111216/101121775/101121358/101119788/101114956/101104623/101103854/101115324/101116829	18
Cardiovascular	GO:0022402	cell cycle process	0.0896309	258/4260	0.00191344	0.0717055	0.0683995	101104477/101107235/101117404/101102581/101111403/101120211/101108357/101116918/101105877/100126571/101108806/101104574/101118432/101109275/100216432/101110630/100307042/101114968/101113439/101103111/101122564/101121512/101111216/101111490/101121775/101105694/101102815/101115394/101121358/101110327/101119788/101107309/101106636/101109980/101107310/101107510/101114956/101104623/101111849/101103854…	51
Cardiovascular	GO:0000819	sister chromatid segregation	0.0246046	46/4260	0.00193413	0.0717055	0.0683995	101117404/101120211/101104574/100307042/101103111/101111216/101121775/101121358/101119788/101114956/101104623/101103854/101115324/101116829	14
Cardiovascular	GO:0035295	tube development	0.0755712	209/4260	0.00193799	0.0717055	0.0683995	101111318/101121961/101103739/101123062/101117496/101115082/101111756/101123539/101122663/101108806/101117375/443465/101109353/101106508/101119264/100505402/101117599/100192425/100141300/101120551/443095/101122564/443133/101118437/101102850/101109862/101109178/101106318/101107285/101111155/442999/443048/101103068/101113851/101102496/443103/101116572/101122284/101123594/101112662/101105172/1011193…	43
Cardiovascular	GO:0003007	heart morphogenesis	0.026362	51/4260	0.00197426	0.0719889	0.0686699	101111318/100820746/101121961/101111132/101103739/101115082/101115408/101123539/101122663/101117599/101103068/101102496/101122284/101112662/101119343	15
Cardiovascular	GO:0048738	cardiac muscle tissue development	0.0228471	42/4260	0.0023529	0.0845698	0.0806707	101111318/100820746/101121961/101115999/101111132/101103739/101102067/101115082/101115408/101123539/101122663/101112662/101103579	13
Cardiovascular	GO:0006739	NADP metabolic process	0.0105448	12/4260	0.00250212	0.0881646	0.0840998	101123013/101104592/443211/101111093/101117980/443541	6
Cardiovascular	GO:0044839	cell cycle G2/M phase transition	0.0193322	33/4260	0.00262634	0.0881646	0.0840998	101111403/101104574/100216432/101110630/101103111/101121512/101110327/101107310/101111593/101122447/101112149	11
Cardiovascular	GO:0055001	muscle cell development	0.0193322	33/4260	0.00262634	0.0881646	0.0840998	101105292/100526817/101115999/101103739/101104119/101123539/100126571/101120303/101107662/101112662/101105172	11
Cardiovascular	GO:0090407	organophosphate biosynthetic process	0.0509666	129/4260	0.00270787	0.0881646	0.0840998	100294648/443086/101112841/100305130/808254/101114570/101107229/100294642/101117502/100217408/101104592/101106706/443410/101117518/101115373/101117217/443257/101103923/443049/101118274/101110522/808253/100037674/101110118/101106318/100913166/101111413/101101977/101110487	29
Cardiovascular	GO:0003208	cardiac ventricle morphogenesis	0.0140598	20/4260	0.00277446	0.0881646	0.0840998	101111318/101121961/101111132/101115408/101123539/101102496/101112662/101119343	8
Cardiovascular	GO:0009063	cellular amino acid catabolic process	0.0140598	20/4260	0.00277446	0.0881646	0.0840998	101112245/101118747/101108617/100145857/443093/101113635/101103973/101114573	8
Cardiovascular	GO:0034622	cellular protein-containing complex assembly	0.0773286	219/4260	0.00280179	0.0881646	0.0840998	101105292/101103739/101106179/101108008/808261/101114253/101104477/101111756/101104770/101105519/101123293/101103257/101114589/101105506/101107189/101102467/101102247/101115781/101104574/101105844/101107680/101120941/101118232/101108484/101122393/101111369/101114968/101106662/101121445/100302338/101106217/101122181/101122326/100302306/101103068/101105144/101103854/101121851/101105290/101107948/10…	44
Cardiovascular	GO:0055008	cardiac muscle tissue morphogenesis	0.0123023	16/4260	0.00280662	0.0881646	0.0840998	100820746/101121961/101111132/101103739/101115408/101123539/101112662	7
Cardiovascular	GO:0072350	tricarboxylic acid metabolic process	0.0123023	16/4260	0.00280662	0.0881646	0.0840998	101116035/101104080/101115360/443257/443091/101109163/101113602	7
Cardiovascular	GO:0098813	nuclear chromosome segregation	0.029877	63/4260	0.0028376	0.0881646	0.0840998	101117404/101120211/101104574/100307042/101114968/101103111/101111216/101121775/101105694/101121358/101119788/101114956/101104623/101103854/101115324/101112149/101116829	17
Cardiovascular	GO:0071103	DNA conformation change	0.0210896	38/4260	0.00284825	0.0881646	0.0840998	101123293/101104574/101109375/101106217/101121775/101115394/101119788/101107310/101105290/101107948/101112606/101113369	12
Cardiovascular	GO:0006732	coenzyme metabolic process	0.0351494	79/4260	0.00287341	0.0881646	0.0840998	443086/101123013/101123654/101105523/101104592/101106706/101117217/101115360/443211/101103923/443049/101118274/101121637/101104692/101110118/101108919/101103985/101111093/101117980/443541	20
Cardiovascular	GO:0042254	ribosome biogenesis	0.0246046	48/4260	0.00301416	0.0913689	0.0871563	101106397/101115377/101103609/101122620/101120941/101119047/101107084/100036764/100302338/101107964/101107452/101116102/101112032/101117458	14
Cardiovascular	GO:1902749	regulation of cell cycle G2/M phase transition	0.0175747	29/4260	0.00308033	0.0922631	0.0880093	101104574/100216432/101110630/101103111/101121512/101110327/101107310/101111593/101122447/101112149	10
Cardiovascular	GO:0003231	cardiac ventricle development	0.0193322	34/4260	0.00342493	0.0990474	0.0944809	101111318/101121961/101111132/101115082/101115408/101123539/101115027/101103068/101102496/101112662/101119343	11
Cardiovascular	GO:0006941	striated muscle contraction	0.0193322	34/4260	0.00342493	0.0990474	0.0944809	101105292/101121961/101115999/101111132/101103739/101102067/101121691/101115082/101115408/101104692/780468	11
Cardiovascular	GO:0065004	protein-DNA complex assembly	0.0193322	34/4260	0.00342493	0.0990474	0.0944809	101123293/101104574/101107680/101114968/101121445/101106217/101105290/101107948/101112606/101113369/101120440	11
Cardiovascular	GO:0031497	chromatin assembly	0.0158172	25/4260	0.00354617	0.101388	0.0967138	101123293/101104574/101109375/101106217/101115394/101105290/101107948/101112606/101113369	9
Cardiovascular	GO:0031032	actomyosin structure organization	0.0210896	39/4260	0.00362682	0.102529	0.0978019	101105292/100526817/101115999/101103739/101104119/101111756/101123183/101120303/101118837/101107662/101112662/554323	12
Cardiovascular	GO:0051276	chromosome organization	0.0738137	210/4260	0.0037889	0.105921	0.101037	101111756/101108731/101117404/101123293/101103573/101109588/101111403/101120211/101105877/101108806/100820752/101104574/101105844/101109275/101107680/101109375/100307042/101114968/101119047/101121445/101103111/101106217/101111216/101121775/101105694/101115394/101121358/101119788/101109980/101107310/101114956/101104623/101103854/101110846/101115324/101107264/101105290/101107948/101112606/101113369…	42
Cardiovascular	GO:0017015	regulation of transforming growth factor beta receptor signaling pathway	0.0140598	21/4260	0.00396672	0.108481	0.10348	101104998/101123539/445468/100126571/101108806/101103068/101108885/101122480	8
Cardiovascular	GO:0048644	muscle organ morphogenesis	0.0140598	21/4260	0.00396672	0.108481	0.10348	100820746/101121961/101111132/101103739/101115408/101123539/101112662/101105469	8
Cardiovascular	GO:0007517	muscle organ development	0.0333919	76/4260	0.00421624	0.111339	0.106206	101111318/100820746/101121961/100526817/101111132/101103739/101113506/101113286/101108731/101115408/101123539/100126571/101120303/101107662/101122284/101112662/101105469/101112149/101119343	19
Cardiovascular	GO:0031123	RNA 3'-end processing	0.0123023	17/4260	0.00422987	0.111339	0.106206	101103573/101122058/101103214/101115896/101115394/101111593/101114240	7
Cardiovascular	GO:0051310	metaphase plate congression	0.0123023	17/4260	0.00422987	0.111339	0.106206	101120211/101103111/101111216/101104623/101103854/101115324/101112149	7
Cardiovascular	GO:0003012	muscle system process	0.0281195	60/4260	0.00424823	0.111339	0.106206	101105292/101121961/100526817/101115999/101111132/101102872/101104597/101103739/101102067/101121691/101115082/101115408/443465/101104692/443133/780468	16
Cardiovascular	GO:0003206	cardiac chamber morphogenesis	0.0193322	35/4260	0.00440688	0.114306	0.109036	101111318/101121961/101111132/101115082/101115408/101123539/101122663/101103068/101102496/101112662/101119343	11
Cardiovascular	GO:0007059	chromosome segregation	0.0316344	71/4260	0.00450736	0.115719	0.110384	101117404/101120211/101104574/100307042/101114968/101121445/101103111/101111216/101121775/101105694/101121358/101119788/101114956/101104623/101103854/101115324/101112149/101116829	18
Cardiovascular	GO:0009888	tissue development	0.121265	387/4260	0.0053286	0.135422	0.129178	101111318/100820746/101119094/101121961/100526817/101115999/101111132/101103739/101113506/101113286/101102067/101115082/101111756/101117448/101108731/101110734/101118781/101106381/780527/101115408/101118139/101103573/101123539/101112792/101122663/100126571/101102467/100820752/101104574/101117217/101105844/443465/101109353/101119264/100216432/101117599/101120551/101120303/101118837/443095/10110332…	69
Cardiovascular	GO:1903844	regulation of cellular response to transforming growth factor beta stimulus	0.0140598	22/4260	0.00551844	0.138844	0.132442	101104998/101123539/445468/100126571/101108806/101103068/101108885/101122480	8
Cardiovascular	GO:0008015	blood circulation	0.0369069	89/4260	0.00560138	0.139535	0.133102	101120030/100294648/101119094/101105292/101121961/101115999/101111132/101104597/101103739/101102897/443335/101102067/101121691/101115082/101115408/100294642/443465/101104692/101113635/101122284/101105172	21
Cardiovascular	GO:0071824	protein-DNA complex subunit organization	0.0210896	41/4260	0.00569518	0.140481	0.134004	101123293/101104574/101107680/101114968/101121445/101106217/101115394/101105290/101107948/101112606/101113369/101120440	12
Cardiovascular	GO:0051186	cofactor metabolic process	0.0456942	118/4260	0.00584315	0.141413	0.134893	443086/101123013/101112245/101118747/101123654/101105523/101104592/101106706/101117217/101115360/443211/443257/101103923/443049/101118274/101121637/101104692/443093/101110118/101108919/101105341/101103985/101111093/101110334/101117980/443541	26
Cardiovascular	GO:0010880	regulation of release of sequestered calcium ion into cytosol by sarcoplasmic reticulum	0.00878735	10/4260	0.00590156	0.141413	0.134893	101105292/101104597/101113506/101102067/101110775	5
Cardiovascular	GO:0031297	replication fork processing	0.00878735	10/4260	0.00590156	0.141413	0.134893	101109275/101114968/101109980/101107310/101112918	5
Cardiovascular	GO:0030036	actin cytoskeleton organization	0.0509666	136/4260	0.0060635	0.143686	0.137062	101105292/100526817/101115999/101103739/101104119/101104477/101111756/780527/101105506/101102247/101123183/494432/101120303/101118837/101117050/443095/101119219/101113855/101107964/101107285/101107662/100302306/442999/101120787/101112942/101112078/101112662/554323/101119744	29
Cardiovascular	GO:0036503	ERAD pathway	0.0123023	18/4260	0.0061381	0.143686	0.137062	101119707/101113110/101103560/101110601/101105423/101119065/101115389	7
Cardiovascular	GO:0006520	cellular amino acid metabolic process	0.0316344	73/4260	0.00616778	0.143686	0.137062	101112245/101118747/101108617/101105523/101121335/100145875/100145857/443093/101104590/101113635/100135438/101114306/101103973/101112942/101114573/101120491/101101977/780468	18
Cardiovascular	GO:0000086	G2/M transition of mitotic cell cycle	0.0158172	27/4260	0.00635977	0.144216	0.137566	101111403/100216432/101110630/101103111/101121512/101110327/101107310/101111593/101112149	9
Cardiovascular	GO:0003013	circulatory system process	0.0369069	90/4260	0.00641961	0.144216	0.137566	101120030/100294648/101119094/101105292/101121961/101115999/101111132/101104597/101103739/101102897/443335/101102067/101121691/101115082/101115408/100294642/443465/101104692/101113635/101122284/101105172	21
Cardiovascular	GO:0003229	ventricular cardiac muscle tissue development	0.0105448	14/4260	0.00641977	0.144216	0.137566	101111318/101121961/101111132/101115408/101123539/101112662	6
Cardiovascular	GO:0007080	mitotic metaphase plate congression	0.0105448	14/4260	0.00641977	0.144216	0.137566	101120211/101103111/101111216/101104623/101103854/101115324	6
Cardiovascular	GO:0006364	rRNA processing	0.0175747	32/4260	0.00683514	0.152048	0.145037	101106397/101115377/101103609/101122620/101119047/101107084/101107452/101116102/101112032/101117458	10
Cardiovascular	GO:0006936	muscle contraction	0.0228471	47/4260	0.00688928	0.152048	0.145037	101105292/101121961/101115999/101111132/101102872/101103739/101102067/101121691/101115082/101115408/443465/101104692/780468	13
Cardiovascular	GO:0016310	phosphorylation	0.123023	399/4260	0.00745393	0.159766	0.1524	101104597/443086/101113286/808257/808250/808260/100142674/808258/101106179/100302028/100415906/101114253/808256/101111756/101123654/101105523/780527/100885762/101123539/101102581/808251/100126571/101104574/101105844/101121673/101115678/101109353/101106508/101122660/101109275/100216432/101117599/101110630/101122393/100462693/101104692/443439/101120709/443095/101108986/101108919/101105152/101121512…	70
Cardiovascular	GO:0000281	mitotic cytokinesis	0.0140598	23/4260	0.00749302	0.159766	0.1524	101103111/101122564/101111216/101107309/101109980/101107510/101116045/101109352	8
Cardiovascular	GO:0043648	dicarboxylic acid metabolic process	0.0140598	23/4260	0.00749302	0.159766	0.1524	101102434/101118747/101116035/101115360/443257/443093/443091/101114573	8
Cardiovascular	GO:0061640	cytoskeleton-dependent cytokinesis	0.0140598	23/4260	0.00749302	0.159766	0.1524	101103111/101122564/101111216/101107309/101109980/101107510/101116045/101109352	8
Cardiovascular	GO:0000075	cell cycle checkpoint	0.0246046	53/4260	0.00796216	0.168343	0.160581	101117404/101111403/101105877/101118432/100216432/101110630/101121512/101106791/101111490/101102815/101121358/101107310/101104623/101112662	14
Cardiovascular	GO:0000280	nuclear division	0.0386643	98/4260	0.00861597	0.178699	0.17046	101104477/101117404/101102581/101120211/101116918/100126571/101108806/101104574/101114968/101103111/101122564/101111216/101121775/101105694/101121358/101119788/101109980/101114956/101104623/101103854/101115324/101116829	22
Cardiovascular	GO:1901606	alpha-amino acid catabolic process	0.0123023	19/4260	0.00862122	0.178699	0.17046	101112245/101118747/101108617/443093/101113635/101103973/101114573	7
Cardiovascular	GO:0006261	DNA-dependent DNA replication	0.0175747	33/4260	0.00866505	0.178699	0.17046	101105877/101109275/100307042/101114968/101109980/101107310/101112918/101122447/101116959/101104435	10
Cardiovascular	GO:0033554	cellular response to stress	0.112478	363/4260	0.00931265	0.188125	0.179452	100820746/101122511/101103462/101110612/101111756/101121894/101119707/101122251/100885762/101113110/101121816/101111403/101120211/101103560/101110081/101121574/101105877/101108806/101106015/101121673/101118432/101109353/101122660/101110601/101109275/100216432/101121335/100505402/101117599/101102306/101110630/101105423/100307042/101121977/101114968/101119906/443439/101120709/101108986/101120823/10…	64
Cardiovascular	GO:0043933	protein-containing complex subunit organization	0.123023	403/4260	0.00944956	0.188125	0.179452	101105292/101103739/101106179/101108008/808261/101114253/101104477/101111756/101115625/101104770/101105523/101105519/101123293/101103257/101114589/101122371/101105506/101107189/100126571/101102467/101102247/101115781/101104574/101105844/101107775/101107680/101120941/100505402/101117599/101118232/101108484/101118394/101122393/101111369/494432/101114968/101106662/101121445/101103111/100302338/10110…	70
Cardiovascular	GO:0022613	ribonucleoprotein complex biogenesis	0.0369069	93/4260	0.00947947	0.188125	0.179452	101106397/101104770/101115377/101105519/101103609/101102467/101122620/101105844/101120941/101111369/101119047/101107084/100036764/100302338/101122181/101107964/101107452/101116102/101105144/101112032/101117458	21
Cardiovascular	GO:0010171	body morphogenesis	0.00878735	11/4260	0.00964553	0.188125	0.179452	101113286/101118837/101111155/101110806/554323	5
Cardiovascular	GO:0014808	release of sequestered calcium ion into cytosol by sarcoplasmic reticulum	0.00878735	11/4260	0.00964553	0.188125	0.179452	101105292/101104597/101113506/101102067/101110775	5
Cardiovascular	GO:0031124	mRNA 3'-end processing	0.00878735	11/4260	0.00964553	0.188125	0.179452	101103573/101103214/101115896/101115394/101111593	5
Cardiovascular	GO:0032506	cytokinetic process	0.00878735	11/4260	0.00964553	0.188125	0.179452	101103111/101122564/101111216/101107510/101109352	5
Cardiovascular	GO:1903522	regulation of blood circulation	0.0228471	49/4260	0.00999439	0.19343	0.184512	101120030/101119094/101105292/101121961/101115999/101104597/101102897/101102067/101121691/101115082/101115408/101104692/101122284	13
Cardiovascular	GO:0097435	supramolecular fiber organization	0.0474517	129/4260	0.0102318	0.196512	0.187452	101105292/100526817/101115999/101103739/101104119/101104477/101111756/101122371/101105506/101102247/101102052/101123183/494432/101120303/101118837/101112967/101119219/101123527/101107662/100302306/101112927/101112078/101103854/101112662/101111593/554323/101119744	27
Cardiovascular	GO:0003205	cardiac chamber development	0.0210896	44/4260	0.0104377	0.198949	0.189776	101111318/101121961/101111132/101115082/101115408/101123539/101122663/101115027/101103068/101102496/101112662/101119343	12
Cardiovascular	GO:0055002	striated muscle cell development	0.0158172	29/4260	0.0106336	0.201159	0.191885	101105292/100526817/101115999/101103739/101104119/100126571/101120303/101107662/101112662	9
Cardiovascular	GO:0007093	mitotic cell cycle checkpoint	0.0175747	34/4260	0.0108484	0.203691	0.1943	101117404/101111403/100216432/101110630/101121512/101111490/101102815/101121358/101107310/101104623	10
Cardiovascular	GO:0001568	blood vessel development	0.0527241	148/4260	0.0111132	0.205608	0.196129	101121961/101123062/101117496/101115082/101123539/101112792/101117375/443465/101109353/101106508/100192425/100141300/101118437/101102850/101109862/101109178/101106318/101107285/101115027/101111155/442999/443048/101103068/443103/101122284/101107969/101123594/101112662/101105172/101102020	30
Cardiovascular	GO:0048285	organelle fission	0.0404218	106/4260	0.0111393	0.205608	0.196129	101104477/101117404/101102581/101120211/101116918/100126571/101108806/101104574/101114968/101103111/101122564/101111216/101121775/101105694/101121358/101119788/443048/101109980/101114956/101104623/101103854/101115324/101116829	23
Cardiovascular	GO:0045930	negative regulation of mitotic cell cycle	0.0246046	55/4260	0.0111957	0.205608	0.196129	101117404/780527/101111403/100620049/101116918/100216432/101110630/101121512/101111490/101102815/101121358/101107310/101104623/101109959	14
Cardiovascular	GO:0035239	tube morphogenesis	0.0579965	167/4260	0.0116878	0.208535	0.198921	101121961/101103739/101123062/101117496/101115082/101111756/101123539/101117375/443465/101109353/101106508/101119264/100505402/101117599/100192425/100141300/101122564/101118437/101102850/101109862/101109178/101106318/101107285/101111155/442999/443048/101113851/101102496/443103/101122284/101123594/101112662/101105172	33
Cardiovascular	GO:0002027	regulation of heart rate	0.0123023	20/4260	0.0117695	0.208535	0.198921	101120030/101119094/101105292/101104597/101102067/101115082/101104692	7
Cardiovascular	GO:0050000	chromosome localization	0.0123023	20/4260	0.0117695	0.208535	0.198921	101120211/101103111/101111216/101104623/101103854/101115324/101112149	7
Cardiovascular	GO:0051303	establishment of chromosome localization	0.0123023	20/4260	0.0117695	0.208535	0.198921	101120211/101103111/101111216/101104623/101103854/101115324/101112149	7
Cardiovascular	GO:0060411	cardiac septum morphogenesis	0.0123023	20/4260	0.0117695	0.208535	0.198921	101111318/101115082/101123539/101122663/101103068/101112662/101119343	7
Cardiovascular	GO:0048646	anatomical structure formation involved in morphogenesis	0.0790861	243/4260	0.0119395	0.210068	0.200383	101111318/101105292/100526817/101115999/101103739/101123062/101113286/101104119/101115082/101118139/101103573/101123539/101117375/100820752/443465/101109353/101106508/100505402/101117599/100192425/101104840/100141300/101120303/101118837/101122564/101118437/101102850/101109862/101109178/101106318/101107285/101107662/101115394/442999/443048/101113851/101102496/443103/101123594/101112662/101107564/1…	45
Cardiovascular	GO:0006754	ATP biosynthetic process	0.0175747	35/4260	0.013425	0.233247	0.222493	443086/100305130/808254/101114570/101117502/100217408/443410/808253/101106318/101111413	10
Cardiovascular	GO:0090288	negative regulation of cellular response to growth factor stimulus	0.0158172	30/4260	0.0134423	0.233247	0.222493	101104998/443335/445468/100126571/101118437/443048/101103068/101108885/101122480	9
Cardiovascular	GO:0061337	cardiac conduction	0.0105448	16/4260	0.0135353	0.233253	0.222499	101120030/101119094/101104597/101102067/101115082/101122284	6
Cardiovascular	GO:0048729	tissue morphogenesis	0.0456942	126/4260	0.0139246	0.238328	0.22734	101111318/100820746/101121961/101111132/101103739/101111756/780527/101115408/101123539/443465/101109353/101119264/101117599/101118837/443095/101122564/443133/101107662/101103024/101113851/101102496/101122284/101112662/101105469/101119343/101103579	26
Cardiovascular	GO:0002064	epithelial cell development	0.0228471	51/4260	0.0140958	0.239629	0.228581	101119094/101117448/101106381/780527/101123539/101122663/101117217/101120551/101103024/101102496/101123339/101122284/101112662	13
Cardiovascular	GO:0009165	nucleotide biosynthetic process	0.0316344	79/4260	0.0143062	0.241572	0.230435	100294648/443086/100305130/808254/101114570/100294642/101117502/100217408/101104592/443410/101103923/101118274/808253/100037674/101110118/101106318/101111413/101101977	18
Cardiovascular	GO:0045005	DNA-dependent DNA replication maintenance of fidelity	0.00878735	12/4260	0.014748	0.242522	0.231341	101109275/101114968/101109980/101107310/101112918	5
Cardiovascular	GO:0055010	ventricular cardiac muscle tissue morphogenesis	0.00878735	12/4260	0.014748	0.242522	0.231341	101121961/101111132/101115408/101123539/101112662	5
Cardiovascular	GO:0070296	sarcoplasmic reticulum calcium ion transport	0.00878735	12/4260	0.014748	0.242522	0.231341	101105292/101104597/101113506/101102067/101110775	5
Cardiovascular	GO:1903514	release of sequestered calcium ion into cytosol by endoplasmic reticulum	0.00878735	12/4260	0.014748	0.242522	0.231341	101105292/101104597/101113506/101102067/101110775	5
Cardiovascular	GO:0001944	vasculature development	0.0527241	152/4260	0.0160449	0.262136	0.250051	101121961/101123062/101117496/101115082/101123539/101112792/101117375/443465/101109353/101106508/100192425/100141300/101118437/101102850/101109862/101109178/101106318/101107285/101115027/101111155/442999/443048/101103068/443103/101122284/101107969/101123594/101112662/101105172/101102020	30
Cardiovascular	GO:0015672	monovalent inorganic cation transport	0.0316344	80/4260	0.0162439	0.263373	0.25123	101105292/101113044/101115476/100305130/101112100/101118008/808254/101114570/780527/101117502/100217408/443410/101104692/808253/101103111/101106318/101121550/101111413	18
Cardiovascular	GO:0009152	purine ribonucleotide biosynthetic process	0.026362	63/4260	0.0164134	0.263373	0.25123	100294648/443086/100305130/808254/101114570/100294642/101117502/100217408/443410/101103923/101118274/808253/101110118/101106318/101111413	15
Cardiovascular	GO:0007051	spindle organization	0.0175747	36/4260	0.0164347	0.263373	0.25123	101102581/101113439/101103111/101111216/101121358/101106636/101104623/101111849/101103854/101123274	10
Cardiovascular	GO:0007052	mitotic spindle organization	0.0140598	26/4260	0.0166062	0.264437	0.252246	101102581/101113439/101103111/101111216/101121358/101106636/101104623/101103854	8
Cardiovascular	GO:0006333	chromatin assembly or disassembly	0.0158172	31/4260	0.0167653	0.265292	0.253061	101123293/101104574/101109375/101106217/101115394/101105290/101107948/101112606/101113369	9
Cardiovascular	GO:0072358	cardiovascular system development	0.0527241	153/4260	0.0175183	0.274018	0.261384	101121961/101123062/101117496/101115082/101123539/101112792/101117375/443465/101109353/101106508/100192425/100141300/101118437/101102850/101109862/101109178/101106318/101107285/101115027/101111155/442999/443048/101103068/443103/101122284/101107969/101123594/101112662/101105172/101102020	30
Cardiovascular	GO:0051726	regulation of cell cycle	0.0773286	242/4260	0.0175345	0.274018	0.261384	101107235/101117404/780527/100885762/101119213/101102581/101111403/100620049/101108357/101116918/101105877/100126571/101104574/101109627/101118432/100216432/100505402/101110630/100307042/101103111/101122564/101121512/101111216/101106791/101111490/101105694/101123390/101102815/101115394/101121358/101110327/101106636/101109980/101107310/101104623/101103854/101112662/101111593/101105469/101109352/10…	44
Cardiovascular	GO:0007005	mitochondrion organization	0.0404218	111/4260	0.019093	0.294711	0.281123	101106179/101108008/101114253/101103257/101105877/101107189/100126571/101115781/101121560/100505402/101118232/101108484/101122393/101121977/101106662/101121359/101113910/443048/100169938/101115434/101116572/101121851/101115887	23
Cardiovascular	GO:0007507	heart development	0.0404218	111/4260	0.019093	0.294711	0.281123	101111318/100820746/101121961/101115999/101111132/101103739/101102067/101118008/101115082/101108731/101115408/101123539/101122663/443465/101117599/101115027/101103068/101102496/101122284/101112662/101105172/101119343/101103579	23
Cardiovascular	GO:0007010	cytoskeleton organization	0.086116	276/4260	0.0192481	0.295294	0.281679	101105292/100526817/101115999/101103739/101103935/101104119/101104477/101122738/101111756/780527/101102581/101105506/101102247/101123183/494432/101120303/101118837/101117050/443095/101120385/101113439/101103111/101119219/101123527/101111216/101113855/101107964/101107285/101123390/101107662/101121358/100302306/442999/101120787/100169938/101106636/101109980/101112942/101104623/101111849/101112078/1…	49
Cardiovascular	GO:0009206	purine ribonucleoside triphosphate biosynthetic process	0.0175747	37/4260	0.0199164	0.303695	0.289693	443086/100305130/808254/101114570/101117502/100217408/443410/808253/101106318/101111413	10
Cardiovascular	GO:0010389	regulation of G2/M transition of mitotic cell cycle	0.0123023	22/4260	0.0204086	0.309326	0.295065	100216432/101110630/101103111/101121512/101107310/101111593/101112149	7
Cardiovascular	GO:1901293	nucleoside phosphate biosynthetic process	0.0316344	82/4260	0.0207273	0.309485	0.295216	100294648/443086/100305130/808254/101114570/100294642/101117502/100217408/101104592/443410/101103923/101118274/808253/100037674/101110118/101106318/101111413/101101977	18
Cardiovascular	GO:0048514	blood vessel morphogenesis	0.0439367	124/4260	0.0207327	0.309485	0.295216	101121961/101123062/101117496/101115082/101123539/101117375/443465/101109353/101106508/100192425/100141300/101118437/101102850/101109862/101109178/101106318/101107285/101111155/442999/443048/443103/101122284/101123594/101112662/101105172	25
Cardiovascular	GO:1901137	carbohydrate derivative biosynthetic process	0.0527241	155/4260	0.0207881	0.309485	0.295216	100294648/443086/100305130/808254/101114570/101107229/101102875/101118277/101109656/100294642/101120155/101117502/100217408/101114115/443410/101102247/101117518/101110601/101103923/101118274/101110522/808253/100037674/101110118/101108820/101106318/101102764/101108436/101105711/101111413	30
Cardiovascular	GO:0007584	response to nutrient	0.00878735	13/4260	0.0213855	0.311016	0.296677	101122511/101109588/101103329/101110429/101107264	5
Cardiovascular	GO:0016126	sterol biosynthetic process	0.00878735	13/4260	0.0213855	0.311016	0.296677	101106706/101109353/101108919/100125351/101112029	5
Cardiovascular	GO:0032527	protein exit from endoplasmic reticulum	0.00878735	13/4260	0.0213855	0.311016	0.296677	101119707/101118277/101110601/101105423/101115389	5
Cardiovascular	GO:0035914	skeletal muscle cell differentiation	0.00878735	13/4260	0.0213855	0.311016	0.296677	100820746/101113286/101108731/101120303/101119343	5
Cardiovascular	GO:0006164	purine nucleotide biosynthetic process	0.026362	65/4260	0.0216432	0.312955	0.298526	100294648/443086/100305130/808254/101114570/100294642/101117502/100217408/443410/101103923/101118274/808253/101110118/101106318/101111413	15
Cardiovascular	GO:0007346	regulation of mitotic cell cycle	0.0456942	131/4260	0.0224322	0.32251	0.307641	101117404/780527/101102581/101111403/100620049/101116918/100126571/101104574/100216432/101110630/101103111/101122564/101121512/101111216/101111490/101123390/101102815/101121358/101109980/101107310/101104623/101103854/101111593/101122447/101109959/101112149	26
Cardiovascular	GO:0009145	purine nucleoside triphosphate biosynthetic process	0.0175747	38/4260	0.0239083	0.336109	0.320613	443086/100305130/808254/101114570/101117502/100217408/443410/808253/101106318/101111413	10
Cardiovascular	GO:0009201	ribonucleoside triphosphate biosynthetic process	0.0175747	38/4260	0.0239083	0.336109	0.320613	443086/100305130/808254/101114570/101117502/100217408/443410/808253/101106318/101111413	10
Cardiovascular	GO:0009260	ribonucleotide biosynthetic process	0.026362	66/4260	0.0246878	0.336109	0.320613	100294648/443086/100305130/808254/101114570/100294642/101117502/100217408/443410/101103923/101118274/808253/101110118/101106318/101111413	15
Cardiovascular	GO:0046390	ribose phosphate biosynthetic process	0.026362	66/4260	0.0246878	0.336109	0.320613	100294648/443086/100305130/808254/101114570/100294642/101117502/100217408/443410/101103923/101118274/808253/101110118/101106318/101111413	15
Cardiovascular	GO:0072522	purine-containing compound biosynthetic process	0.026362	66/4260	0.0246878	0.336109	0.320613	100294648/443086/100305130/808254/101114570/100294642/101117502/100217408/443410/101103923/101118274/808253/101110118/101106318/101111413	15
Cardiovascular	GO:0001570	vasculogenesis	0.0105448	18/4260	0.0248475	0.336109	0.320613	101121961/101117496/101123539/101102850/101111155/101105172	6
Cardiovascular	GO:0006418	tRNA aminoacylation for protein translation	0.0105448	18/4260	0.0248475	0.336109	0.320613	101121335/101104590/100135438/101114306/101120491/101101977	6
Cardiovascular	GO:0007062	sister chromatid cohesion	0.0105448	18/4260	0.0248475	0.336109	0.320613	101117404/101120211/101104574/100307042/101114956/101116829	6
Cardiovascular	GO:0022404	molting cycle process	0.0105448	18/4260	0.0248475	0.336109	0.320613	101112792/100820752/443095/443133/101103024/101106117	6
Cardiovascular	GO:0022405	hair cycle process	0.0105448	18/4260	0.0248475	0.336109	0.320613	101112792/100820752/443095/443133/101103024/101106117	6
Cardiovascular	GO:0090305	nucleic acid phosphodiester bond hydrolysis	0.0105448	18/4260	0.0248475	0.336109	0.320613	101115377/101121574/101122620/101105694/101112918/101122447	6
Cardiovascular	GO:0034220	ion transmembrane transport	0.0509666	151/4260	0.0251152	0.337462	0.321903	101105292/101104597/101113506/101115476/101102067/100305130/101119340/101112100/101118008/808254/101115082/101121894/101114570/780527/101117502/100217408/443410/101102306/101104692/808253/101106318/100294558/101122284/101121550/101111413/100147784/101110775/101118891/101111921	29
Cardiovascular	GO:0031399	regulation of protein modification process	0.103691	347/4260	0.0252157	0.337462	0.321903	101104597/443335/101115476/101117452/101113286/100142674/100302028/101111756/101118277/101105523/780527/100885762/101123539/101113110/101102581/101111403/101116918/100126571/101108806/101102247/101104574/101105844/101115678/101109353/101106508/101109275/101117599/101109375/101110630/101123183/101104692/101121977/443439/443095/101108919/101121512/101118437/101121359/101102850/101111490/101115394/1…	59
Cardiovascular	GO:0003279	cardiac septum development	0.0140598	28/4260	0.0259728	0.345079	0.329169	101111318/101115082/101123539/101122663/101115027/101103068/101112662/101119343	8
Cardiovascular	GO:0034502	protein localization to chromosome	0.0123023	23/4260	0.0260592	0.345079	0.329169	101116918/101104574/101105844/100216432/101121512/101109980/101104623	7
Cardiovascular	GO:0019752	carboxylic acid metabolic process	0.0685413	216/4260	0.0271384	0.357488	0.341006	443086/443484/101112245/101102434/101118747/101108617/101116035/101105523/101104080/101117217/101115360/100192316/443257/101121335/100145875/101118274/101121637/100145857/443093/101110118/443091/101110965/101104590/101113635/100135438/101114306/101111155/101103973/101112942/101109163/101112662/100913166/101114573/101120491/443541/101113602/101101977/780468/100135434	39
Cardiovascular	GO:0043436	oxoacid metabolic process	0.0702988	223/4260	0.0280519	0.367597	0.350649	443086/443484/101112245/101102434/101118747/101108617/101116035/101105523/101104080/101117217/101115360/100192316/443257/101121335/100145875/101118274/101121637/100145857/443093/101110118/443091/101110965/101104590/101113635/100135438/101114306/101111155/101103973/443048/101112942/101109163/101112662/100913166/101114573/101120491/443541/101113602/101101977/780468/100135434	40
Cardiovascular	GO:0045786	negative regulation of cell cycle	0.0404218	115/4260	0.0282044	0.36768	0.350728	101107235/101117404/780527/101111403/100620049/101108357/101116918/101105877/101104574/101109627/101118432/100216432/101110630/101121512/101106791/101111490/101102815/101121358/101107310/101104623/101112662/101109959/101118001	23
Cardiovascular	GO:0006733	oxidoreduction coenzyme metabolic process	0.0175747	39/4260	0.0284465	0.368924	0.351915	443086/101123013/101123654/101104592/443211/101104692/101103985/101111093/101117980/443541	10
Cardiovascular	GO:0097327	response to antineoplastic agent	0.00878735	14/4260	0.0296997	0.383203	0.365535	101113506/101119747/101109275/442999/101107310	5
Cardiovascular	GO:0003281	ventricular septum development	0.0105448	19/4260	0.0323366	0.410903	0.391959	101111318/101115082/101115027/101103068/101112662/101119343	6
Cardiovascular	GO:0043039	tRNA aminoacylation	0.0105448	19/4260	0.0323366	0.410903	0.391959	101121335/101104590/100135438/101114306/101120491/101101977	6
Cardiovascular	GO:0055007	cardiac muscle cell differentiation	0.0105448	19/4260	0.0323366	0.410903	0.391959	101111318/101115999/101103739/101122663/101112662/101103579	6
Cardiovascular	GO:0090287	regulation of cellular response to growth factor stimulus	0.0210896	51/4260	0.0328495	0.415323	0.396175	101104998/443335/101123539/445468/100126571/101108806/101109353/101118437/443048/101103068/101108885/101122480	12
Cardiovascular	GO:0003209	cardiac atrium morphogenesis	0.00702988	10/4260	0.0340642	0.420125	0.400755	101111318/101115082/101123539/101112662	4
Cardiovascular	GO:0003230	cardiac atrium development	0.00702988	10/4260	0.0340642	0.420125	0.400755	101111318/101115082/101123539/101112662	4
Cardiovascular	GO:0006354	DNA-templated transcription, elongation	0.00702988	10/4260	0.0340642	0.420125	0.400755	101103573/101115896/101115394/101117559	4
Cardiovascular	GO:0006695	cholesterol biosynthetic process	0.00702988	10/4260	0.0340642	0.420125	0.400755	101106706/101109353/101108919/101112029	4
Cardiovascular	GO:0051926	negative regulation of calcium ion transport	0.00702988	10/4260	0.0340642	0.420125	0.400755	101105292/101102067/101122511/101116087	4
Cardiovascular	GO:0006310	DNA recombination	0.026362	69/4260	0.0357427	0.435183	0.415119	101106397/101121816/101118432/101109275/101114968/101121512/101106791/101105694/101109980/101107310/101119710/101112078/101120258/101112918/101122447	15
Cardiovascular	GO:0009124	nucleoside monophosphate biosynthetic process	0.0193322	46/4260	0.0359878	0.435183	0.415119	443086/100305130/808254/101114570/101117502/100217408/443410/808253/100037674/101106318/101111413	11
Cardiovascular	GO:0016236	macroautophagy	0.0193322	46/4260	0.0359878	0.435183	0.415119	101115373/101121560/101121977/101115896/101119065/101111216/443048/101112942/101120110/101103579/101102580	11
Cardiovascular	GO:1901987	regulation of cell cycle phase transition	0.0281195	75/4260	0.0360593	0.435183	0.415119	101117404/101116918/101104574/100216432/101110630/101103111/101121512/101115394/101121358/101110327/101107310/101104623/101111593/101122447/101109959/101112149	16
Cardiovascular	GO:0051301	cell division	0.029877	81/4260	0.03615	0.435183	0.415119	101108806/101109353/100216432/100141300/101113439/101103111/101122564/101111216/101107309/101109980/101107310/101107510/443103/101116045/101111159/101109352/554323	17
Cardiovascular	GO:0009636	response to toxic substance	0.0210896	52/4260	0.0377311	0.452054	0.431212	101104477/101121673/101121637/443439/443093/442999/101108212/101110806/101112927/101115127/101117559/101115970	12
Cardiovascular	GO:0044770	cell cycle phase transition	0.0333919	94/4260	0.0395212	0.465677	0.444207	101104477/101117404/101111403/101116918/101104574/100216432/101110630/101103111/101121512/101111216/101115394/101121358/101110327/101107310/101104623/101111593/101122447/101109959/101112149	19
Cardiovascular	GO:0006260	DNA replication	0.0246046	64/4260	0.0396997	0.465677	0.444207	101107235/101105877/101109275/100307042/101114968/101106192/101109980/101107310/101114956/101112918/101115076/101122447/101116959/101104435	14
Cardiovascular	GO:0030433	ubiquitin-dependent ERAD pathway	0.00878735	15/4260	0.0397936	0.465677	0.444207	101103560/101110601/101105423/101119065/101115389	5
Cardiovascular	GO:0030512	negative regulation of transforming growth factor beta receptor signaling pathway	0.00878735	15/4260	0.0397936	0.465677	0.444207	101104998/445468/100126571/101103068/101108885	5
Cardiovascular	GO:1905897	regulation of response to endoplasmic reticulum stress	0.00878735	15/4260	0.0397936	0.465677	0.444207	101122511/101113110/101110601/101105423/101115389	5
Cardiovascular	GO:0006259	DNA metabolic process	0.0685413	222/4260	0.0400025	0.465955	0.444472	100820746/101103930/101110612/101106397/101107235/101121816/101111403/101120211/101110081/101121574/101105877/100820752/101118432/101109275/100307042/101114968/101119906/101119047/101106192/101119734/101106217/101121512/101106791/101105694/101109980/101107310/101102496/101105746/101114956/101119710/101112078/101120258/101110846/101112918/101117559/101115076/101122447/101116959/101104435	39
Cardiovascular	GO:0090130	tissue migration	0.0281195	76/4260	0.0402637	0.466836	0.445313	101123062/101109353/443095/101118437/101109862/101106318/101107285/101107662/100302306/443048/101102496/101123339/443103/101116045/101123594/101112662	16
Cardiovascular	GO:0042303	molting cycle	0.0105448	20/4260	0.0411511	0.468489	0.446889	101112792/100820752/443095/443133/101103024/101106117	6
Cardiovascular	GO:0042633	hair cycle	0.0105448	20/4260	0.0411511	0.468489	0.446889	101112792/100820752/443095/443133/101103024/101106117	6
Cardiovascular	GO:0043038	amino acid activation	0.0105448	20/4260	0.0411511	0.468489	0.446889	101121335/101104590/100135438/101114306/101120491/101101977	6
Cardiovascular	GO:0050848	regulation of calcium-mediated signaling	0.0105448	20/4260	0.0411511	0.468489	0.446889	101105292/100526817/101104597/101123062/101102067/100169938	6
Cardiovascular	GO:0009127	purine nucleoside monophosphate biosynthetic process	0.0175747	42/4260	0.0456625	0.513492	0.489817	443086/100305130/808254/101114570/101117502/100217408/443410/808253/101106318/101111413	10
Cardiovascular	GO:0009168	purine ribonucleoside monophosphate biosynthetic process	0.0175747	42/4260	0.0456625	0.513492	0.489817	443086/100305130/808254/101114570/101117502/100217408/443410/808253/101106318/101111413	10
Cardiovascular	GO:0034660	ncRNA metabolic process	0.0369069	108/4260	0.0459204	0.513492	0.489817	101106397/101115377/101103609/101102467/101122620/101104574/101105844/101121335/101119047/101107084/101104590/101112174/101107452/100135438/101114306/101116102/101112032/101117458/101114240/101120491/101101977	21
Cardiovascular	GO:0098660	inorganic ion transmembrane transport	0.0369069	108/4260	0.0459204	0.513492	0.489817	101105292/101104597/101113506/101115476/101102067/100305130/101112100/101118008/808254/101114570/780527/101117502/100217408/443410/101104692/808253/101106318/100294558/101121550/101111413/101110775	21
Cardiovascular	GO:0006082	organic acid metabolic process	0.0702988	231/4260	0.0462104	0.514448	0.49073	443086/443484/101112245/101102434/101118747/101108617/101116035/101105523/101104080/101117217/101115360/100192316/443257/101121335/100145875/101118274/101121637/100145857/443093/101110118/443091/101110965/101104590/101113635/100135438/101114306/101111155/101103973/443048/101112942/101109163/101112662/100913166/101114573/101120491/443541/101113602/101101977/780468/100135434	40
Cardiovascular	GO:0003254	regulation of membrane depolarization	0.00702988	11/4260	0.0480177	0.519551	0.495598	101115082/101104692/443048/101122284	4
Cardiovascular	GO:0055081	anion homeostasis	0.00702988	11/4260	0.0480177	0.519551	0.495598	101118747/780527/101111679/100913166	4
Cardiovascular	GO:0098754	detoxification	0.00702988	11/4260	0.0480177	0.519551	0.495598	101121637/101112927/101115127/101115970	4
Cardiovascular	GO:1902653	secondary alcohol biosynthetic process	0.00702988	11/4260	0.0480177	0.519551	0.495598	101106706/101109353/101108919/101112029	4
Cardiovascular	GO:1903672	positive regulation of sprouting angiogenesis	0.00702988	11/4260	0.0480177	0.519551	0.495598	101109353/101118437/101109862/101107285	4
Cardiovascular	GO:1990748	cellular detoxification	0.00702988	11/4260	0.0480177	0.519551	0.495598	101121637/101112927/101115127/101115970	4
Cardiovascular	GO:0065003	protein-containing complex assembly	0.101933	353/4260	0.0481143	0.519551	0.495598	101105292/101103739/101106179/101108008/808261/101114253/101104477/101111756/101115625/101104770/101105523/101105519/101123293/101103257/101114589/101105506/101107189/100126571/101102467/101102247/101115781/101104574/101105844/101107775/101107680/101120941/100505402/101117599/101118232/101108484/101118394/101122393/101111369/101114968/101106662/101121445/100302338/101108919/101106217/101122181/10…	58
Cardiovascular	GO:0060429	epithelium development	0.0702988	232/4260	0.0489898	0.525781	0.50154	101111318/101119094/101103739/101115082/101111756/101117448/101106381/780527/101123539/101112792/101122663/100820752/101104574/101117217/101105844/443465/101109353/101119264/100216432/101117599/101120551/101118837/443095/101122564/443133/101118437/100913164/101103024/101103068/101113851/101109980/101102496/101123339/101122284/101112662/101110776/101119744/101119343/101103579/780468	40
Cardiovascular	GO:1901989	positive regulation of cell cycle phase transition	0.0123023	26/4260	0.0491091	0.525781	0.50154	101116918/100216432/101103111/101115394/101110327/101111593/101122447	7
Cardiovascular	GO:0097193	intrinsic apoptotic signaling pathway	0.0228471	60/4260	0.0497248	0.528777	0.504398	101122511/780527/101121574/100820752/100505402/101109375/101108986/101106217/101102850/101109980/101112918/101117559/101122447	13
Skin	GO:0030104	water homeostasis	0.0220994	13/4260	2.21985e-06	0.00242519	0.00242519	101105929/101110922/101121693/101104887/443032/780473/100170326/101103024	8
Skin	GO:0050891	multicellular organismal water homeostasis	0.0220994	13/4260	2.21985e-06	0.00242519	0.00242519	101105929/101110922/101121693/101104887/443032/780473/100170326/101103024	8
Skin	GO:0030148	sphingolipid biosynthetic process	0.0248619	20/4260	1.51074e-05	0.0110033	0.0110033	101105929/101121693/101121732/101110801/101103775/101110257/101112289/101118466/101114692	9
Skin	GO:0006665	sphingolipid metabolic process	0.0303867	31/4260	2.55711e-05	0.0139682	0.0139682	101113191/101105929/101121693/101121732/101110801/101103775/101110257/100307047/101112289/101118466/101114692	11
Skin	GO:0043588	skin development	0.038674	49/4260	3.41138e-05	0.0149078	0.0149078	101118914/100526798/101103405/101105929/101110922/101112780/101121693/101104887/101104056/443032/780473/101102496/101105177/101103024	14
Skin	GO:0033559	unsaturated fatty acid metabolic process	0.0220994	18/4260	5.15062e-05	0.0187568	0.0187568	101109387/101106896/101113251/101105929/101121693/101108515/101110801/443185	8
Skin	GO:0006643	membrane lipid metabolic process	0.0359116	47/4260	9.45247e-05	0.0263445	0.0263445	101113191/101105929/101103313/101121693/101121732/101110801/101119000/101103775/101110257/100307047/101112289/101118466/101114692	13
Skin	GO:0009913	epidermal cell differentiation	0.0331492	41/4260	9.64559e-05	0.0263445	0.0263445	101118914/100526798/101103405/101110922/101112780/101104887/443032/101102496/101105177/101122543/101103024/101105831	12
Skin	GO:0008544	epidermis development	0.038674	56/4260	0.000168862	0.0409959	0.0409959	101118914/100526798/101103405/101110922/101112780/101104887/101104056/443032/101121728/101102496/101105177/101122543/101103024/101105831	14
Skin	GO:0030216	keratinocyte differentiation	0.0248619	27/4260	0.000246069	0.0537662	0.0537662	101118914/100526798/101103405/101110922/101112780/101104887/101102496/101105177/101103024	9
Skin	GO:0006672	ceramide metabolic process	0.0220994	22/4260	0.000277624	0.0551462	0.0551462	101113191/101105929/101121693/101121732/101103775/101112289/101118466/101114692	8
Skin	GO:0006629	lipid metabolic process	0.116022	302/4260	0.000735336	0.133892	0.133892	101109387/101106896/101113191/101113251/101120285/101115372/101109003/101105929/101110922/101108619/101103313/101121693/101121732/101118402/101108515/101110801/101119000/101106810/101105035/101108919/101103775/101106318/101110487/101122057/443185/101110257/101116788/101122543/101117596/100125351/101103646/100913166/100307047/101112289/101103362/101118466/101122660/101114692/443186/101119950/10112…	42
Skin	GO:0046513	ceramide biosynthetic process	0.0165746	15/4260	0.000932127	0.146314	0.146314	101105929/101121693/101103775/101112289/101118466/101114692	6
Skin	GO:1901568	fatty acid derivative metabolic process	0.0220994	26/4260	0.0010017	0.146314	0.146314	101106896/101113251/101109003/101105929/101121693/101108515/101110801/101119950	8
Skin	GO:0046467	membrane lipid biosynthetic process	0.0248619	32/4260	0.00100445	0.146314	0.146314	101105929/101121693/101121732/101110801/101103775/101110257/101112289/101118466/101114692	9
Skin	GO:0006636	unsaturated fatty acid biosynthetic process	0.0138122	12/4260	0.00206641	0.282195	0.282195	101106896/101121693/101108515/101110801/443185	5
Skin	GO:0001676	long-chain fatty acid metabolic process	0.0138122	13/4260	0.00312652	0.379525	0.379525	101109387/101113251/101105929/101121693/101105035	5
Skin	GO:0021545	cranial nerve development	0.0138122	13/4260	0.00312652	0.379525	0.379525	443109/101105469/101103889/101116883/101105831	5
Skin	GO:0033865	nucleoside bisphosphate metabolic process	0.0220994	32/4260	0.00429117	0.435774	0.435774	101106896/101109003/101108515/101110801/101108919/101122543/443186/101119950	8
Skin	GO:0033875	ribonucleoside bisphosphate metabolic process	0.0220994	32/4260	0.00429117	0.435774	0.435774	101106896/101109003/101108515/101110801/101108919/101122543/443186/101119950	8
Skin	GO:0034032	purine nucleoside bisphosphate metabolic process	0.0220994	32/4260	0.00429117	0.435774	0.435774	101106896/101109003/101108515/101110801/101108919/101122543/443186/101119950	8
Skin	GO:0010038	response to metal ion	0.0276243	46/4260	0.00438766	0.435774	0.435774	443109/443184/101119000/101114544/101116338/101117955/493887/101106273/101119747/101116516	10
Skin	GO:0097164	ammonium ion metabolic process	0.0220994	33/4260	0.00525486	0.499212	0.499212	101121732/101118975/101110257/101105601/101105648/101115823/100913166/100307047	8
Skin	GO:0050878	regulation of body fluid levels	0.0359116	71/4260	0.00598619	0.536639	0.536639	101105929/101110922/101121693/101104887/443032/780473/100170326/101119767/101105035/101122284/100307046/101107656/101103024	13
Skin	GO:0042475	odontogenesis of dentin-containing tooth	0.0138122	15/4260	0.00632754	0.536639	0.536639	101121095/101104056/101113912/101113683/780521	5
Skin	GO:0042476	odontogenesis	0.0165746	21/4260	0.00651928	0.536639	0.536639	101121095/443109/101104056/101113912/101113683/780521	6
Skin	GO:0008535	respiratory chain complex IV assembly	0.0110497	10/4260	0.00712244	0.536639	0.536639	101110789/101119459/808261/101121607	4
Skin	GO:0035384	thioester biosynthetic process	0.0110497	10/4260	0.00712244	0.536639	0.536639	101106896/101108515/101110801/443186	4
Skin	GO:0071616	acyl-CoA biosynthetic process	0.0110497	10/4260	0.00712244	0.536639	0.536639	101106896/101108515/101110801/443186	4
Skin	GO:1902600	proton transmembrane transport	0.019337	28/4260	0.00744632	0.54234	0.54234	101107683/101121801/101106318/443410/808254/101111413/101108422	7
Skin	GO:0044255	cellular lipid metabolic process	0.0801105	218/4260	0.00917168	0.646455	0.646455	101109387/101106896/101113191/101113251/101115372/101105929/101110922/101103313/101121693/101121732/101108515/101110801/101119000/101106810/101105035/101108919/101103775/101110487/101122057/443185/101110257/100913166/100307047/101112289/101118466/101114692/443186/101119950/101120062	29
Skin	GO:0016042	lipid catabolic process	0.0359116	75/4260	0.00956513	0.653119	0.653119	101109387/101113191/101120285/101115372/101110922/101108619/101121732/101105035/101122057/101116788/100307047/101103362/101120062	13
Skin	GO:0006633	fatty acid biosynthetic process	0.0165746	23/4260	0.0104903	0.654893	0.654893	101106896/101121693/101108515/101110801/443185/443186	6
Skin	GO:0006637	acyl-CoA metabolic process	0.0165746	23/4260	0.0104903	0.654893	0.654893	101106896/101109003/101108515/101110801/443186/101119950	6
Skin	GO:0035383	thioester metabolic process	0.0165746	23/4260	0.0104903	0.654893	0.654893	101106896/101109003/101108515/101110801/443186/101119950	6
Skin	GO:0006631	fatty acid metabolic process	0.0303867	60/4260	0.0109792	0.666379	0.666379	101109387/101106896/101113251/101105929/101121693/101108515/101110801/101105035/443185/100913166/443186	11
Skin	GO:0000187	activation of MAPK activity	0.0138122	17/4260	0.0113168	0.6683	0.6683	101105158/101117559/100307046/101115018/101105108	5
Skin	GO:0050877	nervous system process	0.0662983	175/4260	0.0119575	0.671217	0.671217	101107144/443109/101118368/101120130/101119636/101111206/101122889/101108200/101121717/101107683/101108919/101112755/101111592/101105469/101120808/493887/101115420/101116883/101111635/101117548/101105831/780521/443345/101122024	24
Skin	GO:0050954	sensory perception of mechanical stimulus	0.0220994	38/4260	0.0127369	0.671217	0.671217	443109/101118368/101108200/101107683/101120808/101116883/101117548/443345	8
Skin	GO:0043534	blood vessel endothelial cell migration	0.0165746	24/4260	0.0130113	0.671217	0.671217	101106941/101119000/101115469/101105035/101106318/101107656	6
Skin	GO:0007600	sensory perception	0.0414365	95/4260	0.0131569	0.671217	0.671217	101107144/443109/101118368/101120130/101111206/101122889/101108200/101107683/101120808/101116883/101117548/101105831/780521/443345/101122024	15
Skin	GO:0010035	response to inorganic substance	0.0331492	70/4260	0.0136794	0.671217	0.671217	443109/443184/101119000/101117559/101114544/101116338/101117955/493887/100307046/101106273/101119747/101116516	12
Skin	GO:0097306	cellular response to alcohol	0.0138122	18/4260	0.014602	0.671217	0.671217	101119000/101115792/101123660/101119747/101113317	5
Skin	GO:0006027	glycosaminoglycan catabolic process	0.0110497	12/4260	0.0146455	0.671217	0.671217	101106835/101121908/101103360/101113884	4
Skin	GO:0015985	energy coupled proton transport, down electrochemical gradient	0.0110497	12/4260	0.0146455	0.671217	0.671217	101106318/443410/808254/101111413	4
Skin	GO:0015986	ATP synthesis coupled proton transport	0.0110497	12/4260	0.0146455	0.671217	0.671217	101106318/443410/808254/101111413	4
Skin	GO:0017004	cytochrome complex assembly	0.0110497	12/4260	0.0146455	0.671217	0.671217	101110789/101119459/808261/101121607	4
Skin	GO:0051259	protein complex oligomerization	0.0441989	105/4260	0.0147453	0.671217	0.671217	101119341/101118646/101102663/101108874/101120130/780473/101111108/101118623/101105177/101108919/101116062/101101880/493887/443514/101121138/443186	16
Skin	GO:0002040	sprouting angiogenesis	0.0165746	25/4260	0.0159281	0.710264	0.710264	101113839/101106941/101119000/101115469/101105035/780521	6
Skin	GO:0022610	biological adhesion	0.0883978	257/4260	0.0162788	0.711383	0.711383	101118914/101103371/101115748/443127/101112249/101111992/101112780/101123428/101113839/780473/101120460/101102496/101113683/101115247/101115792/101103329/101113656/101115469/101123022/101105035/101106318/101109511/493887/101121359/100307046/101107656/101114150/101103889/101119747/101113326/101113884/780521	32
Skin	GO:0021675	nerve development	0.0138122	19/4260	0.0184703	0.757662	0.757662	443109/101105469/101103889/101116883/101105831	5
Skin	GO:0045682	regulation of epidermis development	0.0138122	19/4260	0.0184703	0.757662	0.757662	100526798/443032/101102496/101122543/101103024	5
Skin	GO:0030509	BMP signaling pathway	0.019337	33/4260	0.0185992	0.757662	0.757662	101118914/101104056/101113912/101108200/443304/101119688/780521	7
Skin	GO:0051260	protein homooligomerization	0.0331492	73/4260	0.0187766	0.757662	0.757662	101119341/101118646/101102663/101120130/780473/101111108/101118623/101101880/493887/443514/101121138/443186	12
Skin	GO:0002042	cell migration involved in sprouting angiogenesis	0.0110497	13/4260	0.0197651	0.757662	0.757662	101106941/101119000/101115469/101105035	4
Skin	GO:0006026	aminoglycan catabolic process	0.0110497	13/4260	0.0197651	0.757662	0.757662	101106835/101121908/101103360/101113884	4
Skin	GO:0045604	regulation of epidermal cell differentiation	0.0110497	13/4260	0.0197651	0.757662	0.757662	100526798/443032/101102496/101122543	4
Skin	GO:0071772	response to BMP	0.019337	34/4260	0.0217683	0.806165	0.806165	101118914/101104056/101113912/101108200/443304/101119688/780521	7
Skin	GO:0071773	cellular response to BMP stimulus	0.019337	34/4260	0.0217683	0.806165	0.806165	101118914/101104056/101113912/101108200/443304/101119688/780521	7
Skin	GO:0007605	sensory perception of sound	0.019337	35/4260	0.0252932	0.911339	0.911339	443109/101118368/101108200/101107683/101120808/101117548/443345	7
Skin	GO:0007155	cell adhesion	0.0856354	256/4260	0.025612	0.911339	0.911339	101118914/101115748/443127/101112249/101111992/101112780/101123428/101113839/780473/101120460/101102496/101113683/101115247/101115792/101103329/101113656/101115469/101123022/101105035/101106318/101109511/493887/101121359/100307046/101107656/101114150/101103889/101119747/101113326/101113884/780521	31
Skin	GO:0072332	intrinsic apoptotic signaling pathway by p53 class mediator	0.0110497	14/4260	0.0258595	0.911339	0.911339	101113683/106990100/101123186/101113884	4
Skin	GO:0008610	lipid biosynthetic process	0.0497238	132/4260	0.0289278	0.974075	0.974075	101106896/101105929/101103313/101121693/101121732/101108515/101110801/101108919/101103775/101110487/443185/101110257/100125351/100913166/101112289/101118466/101114692/443186	18
Skin	GO:0007162	negative regulation of cell adhesion	0.0248619	52/4260	0.0290683	0.974075	0.974075	101113839/101115792/101105035/101106318/101109511/493887/100307046/101103889/101119747	9
Skin	GO:0034330	cell junction organization	0.0248619	52/4260	0.0290683	0.974075	0.974075	780473/101102496/101113683/101115792/101122284/101114150/101110894/101119747/443345	9
Skin	GO:0006820	anion transport	0.0303867	69/4260	0.0294229	0.974075	0.974075	101104887/101121855/101108200/100125354/101102306/101123660/493887/100913166/443514/101104590/101120062	11
Muscle	GO:0005975	carbohydrate metabolic process	0.0719697	144/4260	2.67111e-06	0.00342741	0.00325332	443085/443086/101111501/442998/101113460/101102251/101118831/101110353/554320/101103985/100217403/443211/101122525/443005/101111759/101121637/554325/101115764/443541/101106906/101104000/101111093/100145858/101116538/101117403/101121089/101115283/100216440/101107480/443089/101103469/101112162/101118119/100145856/100036759/101104544/101111906/101122230	38
Muscle	GO:0019637	organophosphate metabolic process	0.106061	251/4260	4.21884e-06	0.00342741	0.00325332	443085/443086/101112841/101107229/101107873/101119178/101118997/101110801/443211/101102594/101104592/101114690/443005/101102089/101117633/101106244/101110118/100302085/101116958/101114253/654404/101109567/101113245/101109863/101118324/101105152/101110654/101110522/443541/101106906/101123654/101105137/101111093/443121/101115373/101108778/100307047/100037674/101116538/101121089/101115283/100216440/…	56
Muscle	GO:1901135	carbohydrate derivative metabolic process	0.111742	270/4260	4.64277e-06	0.00342741	0.00325332	443085/443086/101107229/101115389/101109656/101106772/101110801/443211/101122251/101114690/101122525/443005/101102089/101107448/101102764/101107672/101117633/101110118/101115313/100302085/678673/101114253/654404/101109863/101118324/101105152/101110654/101110522/443541/101105711/101117379/101123654/101111093/100174988/101108778/101107112/100037674/101116538/101117403/101121089/101115283/100216440/…	59
Muscle	GO:0030239	myofibril assembly	0.0189394	17/4260	6.79884e-06	0.00342741	0.00325332	101119610/101116095/101118652/101104119/443038/101107662/101120303/101103739/100526817/101115999	10
Muscle	GO:1901137	carbohydrate derivative biosynthetic process	0.0738636	155/4260	6.9578e-06	0.00342741	0.00325332	443085/443086/101107229/101109656/101106772/101110801/101122525/443005/101102089/101107448/101102764/101107672/101117633/101110118/101115313/100302085/654404/101109863/101118324/101110654/101110522/101105711/100174988/101107112/100037674/101117403/101121089/101115283/100216440/101121128/101122612/101118119/100036759/101114115/101114030/101115921/101104544/101110601/101102488	39
Muscle	GO:0010927	cellular component assembly involved in morphogenesis	0.0227273	26/4260	2.16506e-05	0.00888759	0.00843616	101119610/101116095/101118652/101104119/443038/101107662/101120303/101103739/100526817/101115999/101113245/101104840	12
Muscle	GO:0006733	oxidoreduction coenzyme metabolic process	0.0284091	39/4260	2.97978e-05	0.0095989	0.00911133	443085/443086/101103985/443211/101104592/443005/101106244/443541/101123654/101111093/101121089/100216440/101118119/100036759/101115921	15
Muscle	GO:0009108	coenzyme biosynthetic process	0.032197	48/4260	3.11779e-05	0.0095989	0.00911133	443085/443086/101110801/101103985/101104592/443005/101121637/101110118/654404/101102380/101123654/101121089/100216440/101118119/443049/100036759/101115921	17
Muscle	GO:0051146	striated muscle cell differentiation	0.032197	50/4260	5.694e-05	0.0148333	0.0140798	443405/101119610/101116095/101118652/101123024/101104119/443038/101107662/101120303/101103579/101114252/101103739/100526817/101108731/101115999/101112493/101122230	17
Muscle	GO:0090407	organophosphate biosynthetic process	0.0606061	129/4260	6.38221e-05	0.0148333	0.0140798	443085/443086/101112841/101107229/101119178/101110801/101104592/443005/101102089/101117633/101110118/100302085/101116958/654404/101109567/101109863/101118324/101110654/101110522/101106906/101105137/443121/101115373/100037674/101121089/100216440/101122612/101118119/101102341/443049/100036759/101115921	32
Muscle	GO:0061061	muscle structure development	0.0568182	118/4260	6.62468e-05	0.0148333	0.0140798	443405/101119610/101116095/443158/100188930/101118652/101123024/101116719/101104119/443038/101107662/101120303/101103579/443449/443159/101104706/101111132/100381248/101109929/101113506/101114252/101103739/100526817/101108731/101114607/101115999/101112493/678681/100820746/101122230	30
Muscle	GO:0055002	striated muscle cell development	0.0227273	29/4260	8.17222e-05	0.0158279	0.0150239	101119610/101116095/101118652/101123024/101104119/443038/101107662/101120303/101103739/100526817/101115999/101122230	12
Muscle	GO:0051649	establishment of localization in cell	0.13447	374/4260	8.35415e-05	0.0158279	0.0150239	101118652/443038/101104396/101115389/101103579/101112011/101110775/101104597/101111132/101117150/101122273/100302308/780527/101113506/101119310/101104503/100568292/101122615/101112505/101112341/100302087/100381250/100302306/101116958/101120428/101103332/101103111/100302338/101109414/101102172/101122075/101111580/101106906/101104782/101115585/101109544/101110591/101117448/101106452/101118230/10111…	71
Muscle	GO:0045214	sarcomere organization	0.0132576	11/4260	9.10878e-05	0.0160249	0.015211	101119610/101118652/101104119/443038/101120303/101103739/100526817	7
Muscle	GO:0055086	nucleobase-containing small molecule metabolic process	0.0738636	174/4260	0.000117146	0.0192353	0.0182583	443085/443086/101110801/443211/101102594/101104592/101114690/443005/101102089/101102764/101106244/101110118/100302085/101114253/654404/101105152/443541/101105711/101123654/101105137/101111093/443121/101108778/100037674/101121089/101115283/100216440/101115434/101108919/101122612/101118119/100462693/100036759/101118148/101115777/101114115/101115921/100415906/101122533	39
Muscle	GO:0051279	regulation of release of sequestered calcium ion into cytosol	0.0189394	22/4260	0.000126307	0.0194433	0.0184557	101118652/443038/101110775/101104597/101113506/100568292/101116958/101106906/101106452/101108643	10
Muscle	GO:0006091	generation of precursor metabolites and energy	0.0473485	95/4260	0.000148429	0.0207147	0.0196625	443085/443086/101111501/442998/101110353/554320/100217403/443005/101113602/554325/101114253/101105152/101121590/101104080/101106662/101123654/101108778/101121089/100216440/101115434/101118119/100462693/100036759/101112223/100415906	25
Muscle	GO:0006732	coenzyme metabolic process	0.0416667	79/4260	0.000151386	0.0207147	0.0196625	443085/443086/101110801/101103985/443211/101104592/443005/101121637/101106244/101110118/654404/443541/101102380/101123654/101111093/101121089/100216440/101108919/101118119/443049/100036759/101115921	22
Muscle	GO:0072524	pyridine-containing compound metabolic process	0.0265152	40/4260	0.000181304	0.0235027	0.0223089	443085/443086/443211/101104592/443005/101106244/443541/101111093/101121089/100216440/101118119/443049/100036759/101115921	14
Muscle	GO:0010522	regulation of calcium ion transport into cytosol	0.0208333	27/4260	0.000192226	0.0236727	0.0224702	101118652/443038/101110775/101104597/101113506/100568292/101116958/101111580/101106906/101106452/101108643	11
Muscle	GO:0019362	pyridine nucleotide metabolic process	0.0246212	36/4260	0.000215199	0.0240925	0.0228687	443085/443086/443211/101104592/443005/101106244/443541/101111093/101121089/100216440/101118119/100036759/101115921	13
Muscle	GO:0046496	nicotinamide nucleotide metabolic process	0.0246212	36/4260	0.000215199	0.0240925	0.0228687	443085/443086/443211/101104592/443005/101106244/443541/101111093/101121089/100216440/101118119/100036759/101115921	13
Muscle	GO:0032446	protein modification by small protein conjugation	0.0606061	138/4260	0.000250041	0.0267761	0.025416	443038/101120303/101103272/101103518/101106002/101117150/101112078/101117496/101111490/100381250/101105032/101109306/101101864/101107775/101113372/101118230/101108418/101109627/100142676/101116344/101106605/101117072/101106960/101106234/101116918/101119628/101112493/101103573/101121381/101115726/101102446/101102488	32
Muscle	GO:0055001	muscle cell development	0.0227273	33/4260	0.000349367	0.0358538	0.0340326	101119610/101116095/101118652/101123024/101104119/443038/101107662/101120303/101103739/100526817/101115999/101122230	12
Muscle	GO:0009117	nucleotide metabolic process	0.0643939	153/4260	0.000380345	0.0374716	0.0355683	443085/443086/101110801/443211/101102594/101104592/101114690/443005/101102089/101106244/101110118/100302085/101114253/654404/101105152/443541/101123654/101105137/101111093/443121/101108778/100037674/101121089/100216440/101115434/101108919/101122612/101118119/100462693/100036759/101118148/101115921/100415906/101122533	34
Muscle	GO:0006090	pyruvate metabolic process	0.0189394	25/4260	0.00045096	0.0427198	0.0405499	443085/443086/443005/101110118/101121089/100216440/101118119/101110965/100036759/101115921	10
Muscle	GO:0007519	skeletal muscle tissue development	0.0246212	39/4260	0.000531346	0.0466117	0.0442441	443405/101119610/101116095/101123024/101107662/101120303/443449/443159/100381248/101113506/100526817/101108731/100820746	13
Muscle	GO:0031032	actomyosin structure organization	0.0246212	39/4260	0.000531346	0.0466117	0.0442441	101119610/101116095/101118652/101104119/443038/101107662/101120303/101103739/100526817/101115999/101118408/101108418/101115961	13
Muscle	GO:0006753	nucleoside phosphate metabolic process	0.0643939	156/4260	0.000555674	0.0466117	0.0442441	443085/443086/101110801/443211/101102594/101104592/101114690/443005/101102089/101106244/101110118/100302085/101114253/654404/101105152/443541/101123654/101105137/101111093/443121/101108778/100037674/101121089/100216440/101115434/101108919/101122612/101118119/100462693/100036759/101118148/101115921/100415906/101122533	34
Muscle	GO:1903169	regulation of calcium ion transmembrane transport	0.0208333	30/4260	0.000567743	0.0466117	0.0442441	101118652/101123024/443038/101110775/101104597/101113506/100568292/101116958/101106906/101106452/101108643	11
Muscle	GO:0042692	muscle cell differentiation	0.0340909	65/4260	0.000643413	0.0511202	0.0485236	443405/101119610/101116095/101118652/101123024/101104119/443038/101107662/101120303/101103579/101109929/101114252/101103739/100526817/101108731/101115999/101112493/101122230	18
Muscle	GO:0006487	protein N-linked glycosylation	0.0132576	14/4260	0.000676345	0.0520574	0.0494132	101109656/101106772/101122525/101107672/101110654/101115283/101110601	7
Muscle	GO:0051924	regulation of calcium ion transport	0.0284091	50/4260	0.000722482	0.0527287	0.0500504	101118652/101123024/443038/101110775/101104597/101113506/100568292/101116958/101111580/101106906/101106452/101118230/443453/101116087/101108643	15
Muscle	GO:0016567	protein ubiquitination	0.0549242	128/4260	0.000727883	0.0527287	0.0500504	101120303/101103272/101103518/101106002/101117150/101112078/101117496/101111490/100381250/101105032/101109306/101101864/101107775/101113372/101118230/101108418/101109627/100142676/101116344/101106605/101117072/101116918/101119628/101112493/101103573/101121381/101115726/101102446/101102488	29
Muscle	GO:0060538	skeletal muscle organ development	0.0246212	41/4260	0.000911271	0.0598715	0.0568304	443405/101119610/101116095/101123024/101107662/101120303/443449/443159/100381248/101113506/100526817/101108731/100820746	13
Muscle	GO:0016052	carbohydrate catabolic process	0.0189394	27/4260	0.000923718	0.0598715	0.0568304	443085/443086/101111501/442998/443005/101121637/101121089/100216440/101118119/100036759	10
Muscle	GO:0051209	release of sequestered calcium ion into cytosol	0.0189394	27/4260	0.000923718	0.0598715	0.0568304	101118652/443038/101110775/101104597/101113506/100568292/101116958/101106906/101106452/101108643	10
Muscle	GO:0051283	negative regulation of sequestering of calcium ion	0.0189394	27/4260	0.000923718	0.0598715	0.0568304	101118652/443038/101110775/101104597/101113506/100568292/101116958/101106906/101106452/101108643	10
Muscle	GO:0060402	calcium ion transport into cytosol	0.0208333	32/4260	0.00106277	0.067118	0.0637088	101118652/443038/101110775/101104597/101113506/100568292/101116958/101111580/101106906/101106452/101108643	11
Muscle	GO:0006643	membrane lipid metabolic process	0.0265152	47/4260	0.0011679	0.0719136	0.0682608	101107873/101114692/101110801/101111155/101117633/678673/101109863/101118324/101110522/101109498/101117379/101115373/100307047/101109361	14
Muscle	GO:0044281	small molecule metabolic process	0.145833	450/4260	0.00125297	0.0733385	0.0696134	443085/443086/101112792/101110801/101103985/443211/101102594/101104592/101114690/443005/101102089/101102764/101111155/443093/101121637/101113602/101106244/101110118/100302085/678673/101114253/654404/101109567/101112029/101105152/101103332/101120073/101104080/443541/101102380/101105711/101117379/101106906/101104000/101123654/101105137/101111093/443121/101115373/101108778/101107112/100037674/443439…	77
Muscle	GO:0051208	sequestering of calcium ion	0.0189394	28/4260	0.00128037	0.0733385	0.0696134	101118652/443038/101110775/101104597/101113506/100568292/101116958/101106906/101106452/101108643	10
Muscle	GO:0051282	regulation of sequestering of calcium ion	0.0189394	28/4260	0.00128037	0.0733385	0.0696134	101118652/443038/101110775/101104597/101113506/100568292/101116958/101106906/101106452/101108643	10
Muscle	GO:0051188	cofactor biosynthetic process	0.032197	64/4260	0.00150299	0.0841335	0.07986	443085/443086/101110801/101103985/101104592/443005/101121637/101110118/654404/101102380/101123654/101121089/100216440/101118119/443049/100036759/101115921	17
Muscle	GO:0006163	purine nucleotide metabolic process	0.0511364	122/4260	0.00159781	0.0874532	0.0830112	443085/443086/101110801/101102594/101114690/443005/101102089/101110118/100302085/101114253/654404/101105152/101123654/101105137/101108778/101121089/100216440/101115434/101108919/101122612/101118119/100462693/100036759/101118148/101115921/100415906/101122533	27
Muscle	GO:0070296	sarcoplasmic reticulum calcium ion transport	0.0113636	12/4260	0.00168408	0.0901714	0.0855912	101118652/101110775/101104597/101113506/101116958/101122230	6
Muscle	GO:0097553	calcium ion transmembrane import into cytosol	0.0189394	29/4260	0.00174163	0.0910632	0.0864377	101118652/443038/101110775/101104597/101113506/100568292/101116958/101106906/101106452/101108643	10
Muscle	GO:0007517	muscle organ development	0.0359848	76/4260	0.00177468	0.0910632	0.0864377	443405/101119610/101116095/443158/100188930/101123024/101107662/101120303/443449/443159/101104706/101111132/100381248/101113506/101103739/100526817/101108731/101112493/100820746	19
Muscle	GO:0003012	muscle system process	0.030303	60/4260	0.00196432	0.098737	0.0937218	101119610/101116095/101118652/101123024/443381/101102872/101104597/101111132/101120753/101103739/100526817/101115999/101116958/101121590/101118119/101118148	16
Muscle	GO:0060401	cytosolic calcium ion transport	0.0208333	35/4260	0.00242717	0.118518	0.112498	101118652/443038/101110775/101104597/101113506/100568292/101116958/101111580/101106906/101106452/101108643	11
Muscle	GO:0009144	purine nucleoside triphosphate metabolic process	0.0359848	78/4260	0.0024541	0.118518	0.112498	443085/443086/101114690/443005/100302085/101114253/101105152/101123654/101108778/101121089/100216440/101115434/101122612/101118119/100462693/100036759/101118148/100415906/101122533	19
Muscle	GO:0008610	lipid biosynthetic process	0.0530303	132/4260	0.00257639	0.122032	0.115833	443381/101112792/101114692/100125351/101119178/101110801/101117633/101116958/654404/101121628/101112029/101109863/101118324/101103332/101110654/101110522/101109498/101114414/101117379/443121/101115373/101122542/101106995/101108919/100135434/101120647/101110479/101121381	28
Muscle	GO:0010959	regulation of metal ion transport	0.0359848	79/4260	0.0028684	0.1333	0.126529	101118652/101123024/443038/443381/101110775/101104597/780527/101113506/100568292/101116958/101111580/101106906/101106452/101118230/443453/101116087/100307044/101108643/101117111	19
Muscle	GO:0006665	sphingolipid metabolic process	0.0189394	31/4260	0.00306439	0.137324	0.130349	101107873/101114692/101110801/101111155/678673/101109498/101117379/101115373/100307047/101109361	10
Muscle	GO:0030001	metal ion transport	0.0568182	146/4260	0.00306651	0.137324	0.130349	101118652/101123024/443038/101113044/443381/101110775/101104597/101120753/780527/101113506/100568292/101116958/101107153/101117181/101103111/101121590/101111580/101106906/101106452/101118230/101120951/100846985/443451/443453/101116087/100307044/101108643/101118148/101117111/101122230	30
Muscle	GO:0019693	ribose phosphate metabolic process	0.0511364	128/4260	0.0033183	0.145946	0.138533	443085/443086/101110801/443211/443005/101102089/101110118/100302085/101114253/654404/101105152/443541/101123654/101111093/101108778/101121089/100216440/101115434/101108919/101122612/101118119/100462693/100036759/101118148/101115921/100415906/101122533	27
Muscle	GO:0051235	maintenance of location	0.032197	69/4260	0.00359201	0.155213	0.147329	101118652/443038/101110775/101104597/101117150/101113506/100568292/101116624/101115313/101116958/101111580/101106906/101106452/443439/101108643/100135434/100036759	17
Muscle	GO:0070647	protein modification by small protein conjugation or removal	0.0625	167/4260	0.00375026	0.156822	0.148857	443038/101120303/101103272/101103518/101106002/101117150/101123643/101112078/101117496/101111490/100381250/101105032/101109306/101101864/101107775/101113372/101118230/101108418/101109627/100142676/101116344/101106605/101117072/101106960/101106234/101116918/101119628/101112493/101103573/101121381/101115726/101102446/101102488	33
Muscle	GO:0009205	purine ribonucleoside triphosphate metabolic process	0.0340909	75/4260	0.0037566	0.156822	0.148857	443085/443086/443005/100302085/101114253/101105152/101123654/101108778/101121089/100216440/101115434/101122612/101118119/100462693/100036759/101118148/100415906/101122533	18
Muscle	GO:0072525	pyridine-containing compound biosynthetic process	0.0170455	27/4260	0.00383262	0.157329	0.149338	443085/443086/101104592/443005/101121089/100216440/101118119/443049/100036759	9
Muscle	GO:0006120	mitochondrial electron transport, NADH to ubiquinone	0.0094697	10/4260	0.00423832	0.161697	0.153484	101114253/101105152/101123654/100462693/100415906	5
Muscle	GO:0010880	regulation of release of sequestered calcium ion into cytosol by sarcoplasmic reticulum	0.0094697	10/4260	0.00423832	0.161697	0.153484	101118652/101110775/101104597/101113506/101116958	5
Muscle	GO:0072595	maintenance of protein localization in organelle	0.0094697	10/4260	0.00423832	0.161697	0.153484	101117150/101116624/101111580/443439/100036759	5
Muscle	GO:0009199	ribonucleoside triphosphate metabolic process	0.0340909	76/4260	0.00437169	0.161697	0.153484	443085/443086/443005/100302085/101114253/101105152/101123654/101108778/101121089/100216440/101115434/101122612/101118119/100462693/100036759/101118148/100415906/101122533	18
Muscle	GO:0000726	non-recombinational repair	0.0113636	14/4260	0.00439857	0.161697	0.153484	101112078/101121512/101121816/101107255/101118405/101121381	6
Muscle	GO:0032507	maintenance of protein location in cell	0.0113636	14/4260	0.00439857	0.161697	0.153484	101117150/101116624/101115313/101111580/443439/100036759	6
Muscle	GO:0048747	muscle fiber development	0.0113636	14/4260	0.00439857	0.161697	0.153484	101116095/101123024/101107662/101120303/101103739/101122230	6
Muscle	GO:0046907	intracellular transport	0.0965909	289/4260	0.00456337	0.165288	0.156892	101104396/101115389/101103579/101112011/101111132/101117150/100302308/780527/101119310/101104503/101122615/101112341/100302087/100302306/101120428/101103111/100302338/101109414/101102172/101122075/101111580/101115585/101109544/101110591/101117448/101118230/101115071/101117145/101105282/443453/101105700/443439/101122564/101110588/101114680/101109358/101102580/100037669/100302084/101113150/10110957…	51
Muscle	GO:0009101	glycoprotein biosynthetic process	0.030303	65/4260	0.0047132	0.168241	0.159695	101109656/101106772/101122525/101107448/101107672/101115313/101110654/100174988/101107112/101117403/101115283/101121128/101114030/101104544/101110601/101102488	16
Muscle	GO:0046034	ATP metabolic process	0.032197	71/4260	0.00492311	0.170973	0.162289	443085/443086/443005/100302085/101114253/101105152/101123654/101108778/101121089/100216440/101115434/101118119/100462693/100036759/101118148/100415906/101122533	17
Muscle	GO:0022900	electron transport chain	0.0170455	28/4260	0.00504157	0.170973	0.162289	101114253/101105152/101121590/101106662/101123654/101108778/101115434/100462693/100415906	9
Muscle	GO:0046165	alcohol biosynthetic process	0.0170455	28/4260	0.00504157	0.170973	0.162289	101109567/101112029/101117379/101106906/101115373/101106995/101108919/101102341/101110479	9
Muscle	GO:0009100	glycoprotein metabolic process	0.0340909	77/4260	0.00506742	0.170973	0.162289	101115389/101109656/101106772/101122251/101122525/101107448/101107672/101115313/101110654/100174988/101107112/101117403/101115283/101121128/101114030/101104544/101110601/101102488	18
Muscle	GO:0009141	nucleoside triphosphate metabolic process	0.0359848	83/4260	0.00515503	0.171579	0.162864	443085/443086/101114690/443005/100302085/101114253/101105152/101123654/101108778/101121089/100216440/101115434/101122612/101118119/100462693/100036759/101118148/100415906/101122533	19
Muscle	GO:0006096	glycolytic process	0.0132576	19/4260	0.0056904	0.175834	0.166903	443085/443086/443005/101121089/100216440/101118119/100036759	7
Muscle	GO:0006165	nucleoside diphosphate phosphorylation	0.0132576	19/4260	0.0056904	0.175834	0.166903	443085/443086/443005/101121089/100216440/101118119/100036759	7
Muscle	GO:0006757	ATP generation from ADP	0.0132576	19/4260	0.0056904	0.175834	0.166903	443085/443086/443005/101121089/100216440/101118119/100036759	7
Muscle	GO:0045445	myoblast differentiation	0.0132576	19/4260	0.0056904	0.175834	0.166903	443405/101116719/101120303/443449/101108731/101114607/678681	7
Muscle	GO:0046939	nucleotide phosphorylation	0.0132576	19/4260	0.0056904	0.175834	0.166903	443085/443086/443005/101121089/100216440/101118119/100036759	7
Muscle	GO:0070588	calcium ion transmembrane transport	0.0227273	44/4260	0.00576148	0.175834	0.166903	101118652/101123024/443038/101110775/101104597/101120753/101113506/100568292/101116958/101106906/101106452/101108643	12
Muscle	GO:0014706	striated muscle tissue development	0.0359848	84/4260	0.00591576	0.175834	0.166903	443405/101119610/101116095/101123024/101107662/101120303/101103579/443449/443159/101111132/100381248/101113506/101103739/100526817/101108731/101115999/101112493/100820746/101122230	19
Muscle	GO:0060537	muscle tissue development	0.0378788	90/4260	0.00592893	0.175834	0.166903	443405/101119610/101116095/101123024/101107662/101120303/101103579/443449/443159/101111132/100381248/101113506/101103739/100526817/101108731/101115999/100302558/101112493/100820746/101122230	20
Muscle	GO:0019725	cellular homeostasis	0.0662879	185/4260	0.0059805	0.175834	0.166903	101118652/443038/443449/100302346/443381/101110775/101104597/101120753/780527/101113506/101106015/100568292/101122251/101115999/678673/101116958/101103451/100302347/101121894/101105152/101121590/101111580/101106906/101106452/101108418/101120951/101113238/443439/101108643/101102306/100036759/101118148/101107467/101115921/101102488	35
Muscle	GO:0006081	cellular aldehyde metabolic process	0.0151515	24/4260	0.00633491	0.175834	0.166903	101107229/101115127/443211/101118798/101121637/443541/101111093/443049	8
Muscle	GO:0019359	nicotinamide nucleotide biosynthetic process	0.0151515	24/4260	0.00633491	0.175834	0.166903	443085/443086/101104592/443005/101121089/100216440/101118119/100036759	8
Muscle	GO:0019363	pyridine nucleotide biosynthetic process	0.0151515	24/4260	0.00633491	0.175834	0.166903	443085/443086/101104592/443005/101121089/100216440/101118119/100036759	8
Muscle	GO:0046031	ADP metabolic process	0.0151515	24/4260	0.00633491	0.175834	0.166903	443085/443086/443005/100302085/101121089/100216440/101118119/100036759	8
Muscle	GO:0072521	purine-containing compound metabolic process	0.0511364	134/4260	0.00640348	0.175834	0.166903	443085/443086/101110801/101102594/101114690/443005/101102089/101110118/100302085/101114253/654404/101105152/101123654/101105137/101108778/101121089/100216440/101115434/101108919/101122612/101118119/100462693/100036759/101118148/101115921/100415906/101122533	27
Muscle	GO:0006941	striated muscle contraction	0.0189394	34/4260	0.00642512	0.175834	0.166903	101116095/101118652/101123024/443381/101111132/101120753/101103739/101115999/101116958/101118148	10
Muscle	GO:0042157	lipoprotein metabolic process	0.0189394	34/4260	0.00642512	0.175834	0.166903	101117633/101121977/101109863/101118324/101110522/101120388/101117452/101117379/101114070/101116488	10
Muscle	GO:0006816	calcium ion transport	0.032197	73/4260	0.00663282	0.179524	0.170405	101118652/101123024/443038/101110775/101104597/101120753/101113506/100568292/101116958/101111580/101106906/101106452/101118230/443453/101116087/101108643/101122230	17
Muscle	GO:0009165	nucleotide biosynthetic process	0.0340909	79/4260	0.00673164	0.180218	0.171064	443085/443086/101110801/101104592/443005/101102089/101110118/100302085/654404/101105137/443121/100037674/101121089/100216440/101122612/101118119/100036759/101115921	18
Muscle	GO:0014808	release of sequestered calcium ion into cytosol by sarcoplasmic reticulum	0.0094697	11/4260	0.00698716	0.185047	0.175648	101118652/101110775/101104597/101113506/101116958	5
Muscle	GO:0097435	supramolecular fiber organization	0.0492424	129/4260	0.00736457	0.192968	0.183166	101119610/101116095/101118652/101113115/101104119/443038/101107662/101120303/494432/101103739/101112078/100526817/101115999/100302306/101118408/101106906/101105506/101119744/101118230/101108418/101123527/101113652/101107391/101113917/101103854/101102488	26
Muscle	GO:0015980	energy derivation by oxidation of organic compounds	0.030303	68/4260	0.00750616	0.194607	0.184722	101111501/442998/101110353/554320/100217403/101113602/554325/101114253/101105152/101121590/101104080/101123654/101108778/101115434/100462693/100415906	16
Muscle	GO:0072511	divalent inorganic cation transport	0.0340909	80/4260	0.00771642	0.196988	0.186982	101118652/101123024/443038/101110775/101104597/101120753/101113506/100568292/101116958/101111580/101106906/101106452/101118230/101120951/443453/101116087/101108643/101122230	18
Muscle	GO:0042773	ATP synthesis coupled electron transport	0.0132576	20/4260	0.00783791	0.196988	0.186982	101114253/101105152/101123654/101108778/101115434/100462693/100415906	7
Muscle	GO:0042866	pyruvate biosynthetic process	0.0132576	20/4260	0.00783791	0.196988	0.186982	443085/443086/443005/101121089/100216440/101118119/100036759	7
Muscle	GO:0006497	protein lipidation	0.0151515	25/4260	0.00832878	0.201116	0.1909	101117633/101121977/101109863/101118324/101110522/101117452/101117379/101114070	8
Muscle	GO:0009135	purine nucleoside diphosphate metabolic process	0.0151515	25/4260	0.00832878	0.201116	0.1909	443085/443086/443005/100302085/101121089/100216440/101118119/100036759	8
Muscle	GO:0009179	purine ribonucleoside diphosphate metabolic process	0.0151515	25/4260	0.00832878	0.201116	0.1909	443085/443086/443005/100302085/101121089/100216440/101118119/100036759	8
Muscle	GO:0022904	respiratory electron transport chain	0.0151515	25/4260	0.00832878	0.201116	0.1909	101114253/101105152/101121590/101123654/101108778/101115434/100462693/100415906	8
Muscle	GO:0009150	purine ribonucleotide metabolic process	0.0454545	118/4260	0.00876961	0.206759	0.196257	443085/443086/101110801/443005/101102089/101110118/100302085/101114253/654404/101105152/101123654/101108778/101121089/100216440/101115434/101108919/101122612/101118119/100462693/100036759/101118148/101115921/100415906/101122533	24
Muscle	GO:0051186	cofactor metabolic process	0.0454545	118/4260	0.00876961	0.206759	0.196257	443085/443086/101110801/101103985/443211/101104592/443005/443093/101121637/101106244/101110118/654404/443541/101102380/101123654/101111093/101121089/100216440/101108919/101118119/443049/100036759/101115921/101122533	24
Muscle	GO:0009123	nucleoside monophosphate metabolic process	0.0340909	81/4260	0.00881435	0.206759	0.196257	443085/443086/443005/100302085/101114253/101105152/101123654/101108778/100037674/101121089/100216440/101115434/101118119/100462693/100036759/101118148/100415906/101122533	18
Muscle	GO:0070972	protein localization to endoplasmic reticulum	0.0113636	16/4260	0.00943816	0.219304	0.208164	101117150/101104503/101116624/101114680/101109358/101118280	6
Muscle	GO:1901293	nucleoside phosphate biosynthetic process	0.0340909	82/4260	0.0100343	0.230074	0.218387	443085/443086/101110801/101104592/443005/101102089/101110118/100302085/654404/101105137/443121/100037674/101121089/100216440/101122612/101118119/100036759/101115921	18
Muscle	GO:0006936	muscle contraction	0.0227273	47/4260	0.0100885	0.230074	0.218387	101116095/101118652/101123024/443381/101102872/101111132/101120753/101103739/101115999/101116958/101118119/101118148	12
Muscle	GO:0007098	centrosome cycle	0.0170455	31/4260	0.010478	0.232798	0.220974	101111849/101112505/101103111/101112610/101118615/101106605/101114439/101112118/101121970	9
Muscle	GO:0046488	phosphatidylinositol metabolic process	0.0170455	31/4260	0.010478	0.232798	0.220974	101119178/101118997/101117633/101109567/101113245/101109863/101118324/101110522/101102341	9
Muscle	GO:0000075	cell cycle checkpoint	0.0246212	53/4260	0.0107213	0.232798	0.220974	101118432/101121512/101111490/101102815/101111580/101104782/101108689/101106791/101123380/101111403/101107358/101121381/101108313	13
Muscle	GO:0009185	ribonucleoside diphosphate metabolic process	0.0151515	26/4260	0.010758	0.232798	0.220974	443085/443086/443005/100302085/101121089/100216440/101118119/100036759	8
Muscle	GO:0006739	NADP metabolic process	0.0094697	12/4260	0.0107751	0.232798	0.220974	443211/101104592/101106244/443541/101111093	5
Muscle	GO:1903514	release of sequestered calcium ion into cytosol by endoplasmic reticulum	0.0094697	12/4260	0.0107751	0.232798	0.220974	101118652/101110775/101104597/101113506/101116958	5
Muscle	GO:0030029	actin filament-based process	0.0530303	146/4260	0.0110368	0.236032	0.224043	101119610/101116095/443471/101118652/101113115/101104119/443038/101107662/101120303/101104396/101111132/494432/780527/101103739/101112078/100526817/101115999/100302306/101118408/101106906/101105506/101120787/101119744/101118230/101108418/101113652/101115867/101115961	28
Muscle	GO:0034976	response to endoplasmic reticulum stress	0.0208333	42/4260	0.0111164	0.236032	0.224043	101115389/101117150/101106015/101122251/101113631/101111580/101106055/101107358/101110479/101110601/101119707	11
Muscle	GO:0006164	purine nucleotide biosynthetic process	0.0284091	65/4260	0.0113889	0.237713	0.225639	443085/443086/101110801/443005/101102089/101110118/100302085/654404/101105137/101121089/100216440/101122612/101118119/100036759/101115921	15
Muscle	GO:0009126	purine nucleoside monophosphate metabolic process	0.032197	77/4260	0.0114851	0.237713	0.225639	443085/443086/443005/100302085/101114253/101105152/101123654/101108778/101121089/100216440/101115434/101118119/100462693/100036759/101118148/100415906/101122533	17
Muscle	GO:0009167	purine ribonucleoside monophosphate metabolic process	0.032197	77/4260	0.0114851	0.237713	0.225639	443085/443086/443005/100302085/101114253/101105152/101123654/101108778/101121089/100216440/101115434/101118119/100462693/100036759/101118148/100415906/101122533	17
Muscle	GO:0016192	vesicle-mediated transport	0.092803	289/4260	0.0116762	0.239653	0.22748	101104396/100302063/101112011/101122273/100302308/101119310/101122615/101112505/101112341/101111153/101115313/100302306/101120428/101103332/101103111/101118420/101109414/101122075/101122039/101121712/101120787/101115585/101109544/101110591/101106452/101118230/101106092/101108418/101117145/101105282/443453/101105700/101110588/101115867/101116087/101102580/101110163/101112493/101115961/100302084/10…	49
Muscle	GO:1901617	organic hydroxy compound biosynthetic process	0.0227273	48/4260	0.0119853	0.243965	0.231573	100125351/101109567/101112029/101117379/101106906/101115373/101106995/101108919/101102341/443049/100820754/101110479	12
Muscle	GO:0048193	Golgi vesicle transport	0.0246212	54/4260	0.0125746	0.250352	0.237635	100302063/101112011/100302308/101122615/101115313/101118420/101109414/101115585/101110591/101105700/101110588/101109287/101114646	13
Muscle	GO:0070085	glycosylation	0.0246212	54/4260	0.0125746	0.250352	0.237635	101109656/101106772/101122525/101107672/101110654/101117379/101117403/101115283/101121128/101114030/101104544/101110601/101102488	13
Muscle	GO:0031023	microtubule organizing center organization	0.0170455	32/4260	0.013023	0.250352	0.237635	101111849/101112505/101103111/101112610/101118615/101106605/101114439/101112118/101121970	9
Muscle	GO:0046467	membrane lipid biosynthetic process	0.0170455	32/4260	0.013023	0.250352	0.237635	101114692/101110801/101117633/101109863/101118324/101110522/101109498/101117379/101115373	9
Muscle	GO:0019751	polyol metabolic process	0.0113636	17/4260	0.0130905	0.250352	0.237635	101103985/101109567/101117379/101106906/101115373/101102341	6
Muscle	GO:0042775	mitochondrial ATP synthesis coupled electron transport	0.0113636	17/4260	0.0130905	0.250352	0.237635	101114253/101105152/101123654/101108778/100462693/100415906	6
Muscle	GO:0010256	endomembrane system organization	0.0284091	66/4260	0.0131122	0.250352	0.237635	443471/101118652/101112505/101112341/101115313/101116958/101103111/101115585/101106092/101115867/101116087/101122310/101104840/101114646/101122230	15
Muscle	GO:0072522	purine-containing compound biosynthetic process	0.0284091	66/4260	0.0131122	0.250352	0.237635	443085/443086/101110801/443005/101102089/101110118/100302085/654404/101105137/101121089/100216440/101122612/101118119/100036759/101115921	15
Muscle	GO:0042158	lipoprotein biosynthetic process	0.0151515	27/4260	0.013674	0.25907	0.24591	101117633/101121977/101109863/101118324/101110522/101117452/101117379/101114070	8
Muscle	GO:0044264	cellular polysaccharide metabolic process	0.0132576	22/4260	0.0138331	0.260083	0.246872	101111501/442998/101110353/554320/100217403/554325/101117403	7
Muscle	GO:0009259	ribonucleotide metabolic process	0.0454545	123/4260	0.0145768	0.27031	0.25658	443085/443086/101110801/443005/101102089/101110118/100302085/101114253/654404/101105152/101123654/101108778/101121089/100216440/101115434/101108919/101122612/101118119/100462693/100036759/101118148/101115921/100415906/101122533	24
Muscle	GO:0030036	actin cytoskeleton organization	0.0492424	136/4260	0.0145965	0.27031	0.25658	101119610/101116095/101118652/101113115/101104119/443038/101107662/101120303/101104396/494432/780527/101103739/101112078/100526817/101115999/100302306/101118408/101106906/101105506/101120787/101119744/101118230/101108418/101113652/101115867/101115961	26
Muscle	GO:0070838	divalent metal ion transport	0.032197	79/4260	0.0147891	0.271832	0.258024	101118652/101123024/443038/101110775/101104597/101120753/101113506/100568292/101116958/101111580/101106906/101106452/101118230/443453/101116087/101108643/101122230	17
Muscle	GO:0034613	cellular protein localization	0.106061	343/4260	0.0154625	0.278668	0.264514	101123024/443038/101104396/101115389/101103579/101117150/100302308/780527/101119310/101104503/101122615/101121512/100302087/101116624/101115999/101115313/100302306/101105032/101120428/100302338/101110522/101109414/101122075/101122958/101111580/101122217/101104782/101115585/101109544/101110591/101117448/101115071/101117145/101123364/443439/101122564/101114680/101109358/101115867/101102580/10111691…	56
Muscle	GO:0016126	sterol biosynthetic process	0.0094697	13/4260	0.0157574	0.278668	0.264514	100125351/101112029/101106995/101108919/101110479	5
Muscle	GO:0046173	polyol biosynthetic process	0.0094697	13/4260	0.0157574	0.278668	0.264514	101109567/101117379/101106906/101115373/101102341	5
Muscle	GO:1903825	organic acid transmembrane transport	0.0094697	13/4260	0.0157574	0.278668	0.264514	101121894/101102306/100147784/101115921/101102488	5
Muscle	GO:1905039	carboxylic acid transmembrane transport	0.0094697	13/4260	0.0157574	0.278668	0.264514	101121894/101102306/100147784/101115921/101102488	5
Muscle	GO:0007204	positive regulation of cytosolic calcium ion concentration	0.0208333	44/4260	0.0158398	0.278668	0.264514	101118652/443038/101110775/101104597/101113506/100568292/101116958/101111580/101106906/101106452/101108643	11
Muscle	GO:0043269	regulation of ion transport	0.0454545	124/4260	0.0160421	0.280224	0.265991	101118652/101123024/101118891/443038/101123543/443381/101110775/101104597/780527/101113506/101123388/100568292/101116958/101111580/101106906/101106452/101118230/443453/101116087/100307044/101108643/101117111/101102488/101122230	24
Muscle	GO:0006486	protein glycosylation	0.0227273	50/4260	0.0165876	0.283132	0.26875	101109656/101106772/101122525/101107672/101110654/101117403/101115283/101121128/101114030/101104544/101110601/101102488	12
Muscle	GO:0043413	macromolecule glycosylation	0.0227273	50/4260	0.0165876	0.283132	0.26875	101109656/101106772/101122525/101107672/101110654/101117403/101115283/101121128/101114030/101104544/101110601/101102488	12
Muscle	GO:0051480	regulation of cytosolic calcium ion concentration	0.0227273	50/4260	0.0165876	0.283132	0.26875	101118652/443038/101110775/101104597/101113506/100568292/101116958/101111580/101106906/101106452/101108643/101118148	12
Muscle	GO:0009161	ribonucleoside monophosphate metabolic process	0.032197	80/4260	0.0166976	0.283132	0.26875	443085/443086/443005/100302085/101114253/101105152/101123654/101108778/101121089/100216440/101115434/101118119/100462693/100036759/101118148/100415906/101122533	17
Muscle	GO:0009132	nucleoside diphosphate metabolic process	0.0151515	28/4260	0.017127	0.283132	0.26875	443085/443086/443005/100302085/101121089/100216440/101118119/100036759	8
Muscle	GO:0070727	cellular macromolecule localization	0.106061	345/4260	0.0172878	0.283132	0.26875	101123024/443038/101104396/101115389/101103579/101117150/100302308/780527/101119310/101104503/101122615/101121512/100302087/101116624/101115999/101115313/100302306/101105032/101120428/100302338/101110522/101109414/101122075/101122958/101111580/101122217/101104782/101115585/101109544/101110591/101117448/101115071/101117145/101123364/443439/101122564/101114680/101109358/101115867/101102580/10111691…	56
Muscle	GO:0005977	glycogen metabolic process	0.0113636	18/4260	0.0176282	0.283132	0.26875	101111501/442998/101110353/554320/100217403/554325	6
Muscle	GO:0006073	cellular glucan metabolic process	0.0113636	18/4260	0.0176282	0.283132	0.26875	101111501/442998/101110353/554320/100217403/554325	6
Muscle	GO:0036503	ERAD pathway	0.0113636	18/4260	0.0176282	0.283132	0.26875	101115389/101117150/101106055/101110479/101110601/101119707	6
Muscle	GO:0044042	glucan metabolic process	0.0113636	18/4260	0.0176282	0.283132	0.26875	101111501/442998/101110353/554320/100217403/554325	6
Muscle	GO:0045185	maintenance of protein location	0.0113636	18/4260	0.0176282	0.283132	0.26875	101117150/101116624/101115313/101111580/443439/100036759	6
Muscle	GO:0051651	maintenance of location in cell	0.0113636	18/4260	0.0176282	0.283132	0.26875	101117150/101116624/101115313/101111580/443439/100036759	6
Muscle	GO:0070925	organelle assembly	0.0625	185/4260	0.0177931	0.283132	0.26875	101119610/101116095/101118652/101104119/443038/101107662/101120303/101114106/101103579/100302063/101111849/101103739/101112505/100526817/100381250/101115999/101103111/100302338/101120440/101112610/101118615/101109403/101119125/101106605/101117782/101114439/101123527/101113150/101121970/101104840/101113013/101114828/101102488	33
Muscle	GO:0045454	cell redox homeostasis	0.0132576	23/4260	0.0178179	0.283132	0.26875	100302346/101106015/101122251/100302347/101105152/101121590/443439	7
Muscle	GO:0006812	cation transport	0.0643939	192/4260	0.0180763	0.285397	0.270901	101118652/101123024/443038/101113044/443381/101110775/101104597/101120753/780527/101113506/100568292/101116958/101107153/101117181/101103111/101121590/101111580/101106906/101106452/101118230/101120951/100846985/443451/443453/101108422/101116087/100307044/101106047/101108643/101118148/100147784/101117111/101102488/101122230	34
Muscle	GO:0015031	protein transport	0.106061	346/4260	0.0182645	0.286532	0.271978	101104396/101115389/101103579/101117150/100302308/101119310/101104503/101117359/101122615/101112341/100302087/101116624/100145868/101115313/100302074/101120428/100302338/101109414/101122075/101111580/101115585/101109544/101110591/101117448/101118230/101115071/101108418/101117145/101105282/101105700/443439/101122564/101114680/101109358/101106234/101102580/101121340/101108919/100820746/101109809/10…	56
Muscle	GO:0071383	cellular response to steroid hormone stimulus	0.0208333	45/4260	0.0187006	0.291517	0.27671	101104396/443449/443381/101113506/100820752/100142676/101112493/101113453/101110953/678681/101118148	11
Muscle	GO:0006874	cellular calcium ion homeostasis	0.030303	75/4260	0.0192093	0.297274	0.282174	101118652/443038/101110775/101104597/101120753/101113506/100568292/101115999/101116958/101111580/101106906/101106452/101113238/101108643/101118148/101102488	16
Muscle	GO:0000077	DNA damage checkpoint	0.0170455	34/4260	0.0194466	0.297274	0.282174	101118432/101121512/101111580/101108689/101106791/101123380/101111403/101107358/101121381	9
Muscle	GO:0007093	mitotic cell cycle checkpoint	0.0170455	34/4260	0.0194466	0.297274	0.282174	101121512/101111490/101102815/101111580/101104782/101108689/101123380/101111403/101108313	9
Muscle	GO:0006066	alcohol metabolic process	0.0246212	57/4260	0.0196339	0.297274	0.282174	101112792/101103985/678673/101109567/101112029/101117379/101106906/101115373/101106995/101108919/101102341/101110479/101112223	13
Muscle	GO:0009152	purine ribonucleotide biosynthetic process	0.0265152	63/4260	0.0196734	0.297274	0.282174	443085/443086/101110801/443005/101102089/101110118/100302085/654404/101121089/100216440/101122612/101118119/100036759/101115921	14
Muscle	GO:0072503	cellular divalent inorganic cation homeostasis	0.032197	82/4260	0.0210819	0.316614	0.300532	101118652/443038/101110775/101104597/101120753/101113506/100568292/101115999/101116958/101111580/101106906/101106452/101120951/101113238/101108643/101118148/101102488	17
Muscle	GO:0044283	small molecule biosynthetic process	0.0511364	147/4260	0.0214036	0.319497	0.303269	443085/443086/101110801/101103985/443005/443093/101121637/101109567/101112029/101103332/101120073/101117379/101106906/101123654/101115373/101121089/101106995/100216440/101111472/101108919/101122612/101103469/101118119/101102341/443049/100036759/101110479	27
Muscle	GO:0007099	centriole replication	0.0094697	14/4260	0.0220679	0.325468	0.308937	101112505/101103111/101112610/101106605/101121970	5
Muscle	GO:0098534	centriole assembly	0.0094697	14/4260	0.0220679	0.325468	0.308937	101112505/101103111/101112610/101106605/101121970	5
Muscle	GO:0006644	phospholipid metabolic process	0.0340909	89/4260	0.0227818	0.333998	0.317033	101107873/101119178/101118997/101117633/101116958/101109567/101113245/101109863/101118324/101110654/101110522/101106906/443121/101115373/100307047/101109361/101111472/101102341	18
Muscle	GO:0044272	sulfur compound biosynthetic process	0.0113636	19/4260	0.0231379	0.337212	0.320083	101110801/101110118/654404/101102380/101107112/101115921	6
Muscle	GO:0031570	DNA integrity checkpoint	0.0170455	35/4260	0.0234004	0.337949	0.320784	101118432/101121512/101111580/101108689/101106791/101123380/101111403/101107358/101121381	9
Muscle	GO:0006886	intracellular protein transport	0.0606061	182/4260	0.0235716	0.337949	0.320784	101104396/101115389/101117150/101119310/101104503/101122615/100302087/101120428/100302338/101109414/101122075/101111580/101115585/101109544/101110591/101117448/101115071/101117145/443439/101122564/101114680/101109358/101102580/101109577/101102802/101115327/101104535/101116657/101110601/101119707/101118280/101102488	32
Muscle	GO:0015833	peptide transport	0.107955	358/4260	0.0236002	0.337949	0.320784	101104396/101115389/101103579/101117150/100302308/780527/101119310/101104503/101117359/101122615/101112341/100302087/101116624/100145868/101115313/100302074/101120428/100302338/101109414/101122075/101111580/101115585/101109544/101110591/101117448/101118230/101115071/101108418/101117145/101105282/101105700/443439/101122564/101114680/101109358/101106234/101102580/101121340/101108919/100820746/10110…	57
Muscle	GO:0032989	cellular component morphogenesis	0.0625	189/4260	0.023847	0.339509	0.322264	101119610/101116095/101118652/101104119/443038/101107662/101120303/101104396/494432/780527/101103739/100526817/101115999/101113245/101108323/101118420/101106906/101121712/101120787/101119744/101117448/443453/101122564/101114151/101115867/101117403/101108643/101113150/101104840/101123594/101113917/101102488/101122230	33
Muscle	GO:0055074	calcium ion homeostasis	0.030303	77/4260	0.0243123	0.344145	0.326665	101118652/443038/101110775/101104597/101120753/101113506/100568292/101115999/101116958/101111580/101106906/101106452/101113238/101108643/101118148/101102488	16
Muscle	GO:0060341	regulation of cellular localization	0.0587121	176/4260	0.0250257	0.347615	0.329958	101118652/101123024/443038/101115389/101110775/101104597/101111132/101117150/101113506/100568292/100302306/101116958/101122958/101111580/101122217/101106906/101106452/101108418/101123364/443453/443439/101122564/101110588/101121128/101108643/100302084/101116430/101107467/101115921/101110601/101102488	31
Muscle	GO:1904062	regulation of cation transmembrane transport	0.0265152	65/4260	0.0254538	0.347615	0.329958	101118652/101123024/443038/101110775/101104597/780527/101113506/100568292/101116958/101106906/101106452/100307044/101108643/101117111	14
Muscle	GO:1903320	regulation of protein modification by small protein conjugation or removal	0.0208333	47/4260	0.0255452	0.347615	0.329958	443038/101112078/101111490/101105032/101113372/101108418/101117072/101116918/101112493/101102446/101102488	11
Muscle	GO:0044262	cellular carbohydrate metabolic process	0.0227273	53/4260	0.0258315	0.347615	0.329958	101111501/442998/101110353/554320/101103985/100217403/554325/443541/101106906/101117403/101103469/101122230	12
Muscle	GO:0072507	divalent inorganic cation homeostasis	0.032197	84/4260	0.0262949	0.347615	0.329958	101118652/443038/101110775/101104597/101120753/101113506/100568292/101115999/101116958/101111580/101106906/101106452/101120951/101113238/101108643/101118148/101102488	17
Muscle	GO:0006613	cotranslational protein targeting to membrane	0.00757576	10/4260	0.0265333	0.347615	0.329958	101104503/101114680/101109358/101118280	4
Muscle	GO:0006614	SRP-dependent cotranslational protein targeting to membrane	0.00757576	10/4260	0.0265333	0.347615	0.329958	101104503/101114680/101109358/101118280	4
Muscle	GO:0006695	cholesterol biosynthetic process	0.00757576	10/4260	0.0265333	0.347615	0.329958	101112029/101106995/101108919/101110479	4
Muscle	GO:0006825	copper ion transport	0.00757576	10/4260	0.0265333	0.347615	0.329958	101107153/101117181/101121590/443451	4
Muscle	GO:0007339	binding of sperm to zona pellucida	0.00757576	10/4260	0.0265333	0.347615	0.329958	101122217/101122266/443067/101104840	4
Muscle	GO:0014904	myotube cell development	0.00757576	10/4260	0.0265333	0.347615	0.329958	101116095/101123024/101107662/101120303	4
Muscle	GO:0035384	thioester biosynthetic process	0.00757576	10/4260	0.0265333	0.347615	0.329958	101110801/101110118/654404/101115921	4
Muscle	GO:0048741	skeletal muscle fiber development	0.00757576	10/4260	0.0265333	0.347615	0.329958	101116095/101123024/101107662/101120303	4
Muscle	GO:0071616	acyl-CoA biosynthetic process	0.00757576	10/4260	0.0265333	0.347615	0.329958	101110801/101110118/654404/101115921	4
Muscle	GO:0090257	regulation of muscle system process	0.0170455	36/4260	0.0278962	0.362037	0.343648	101118652/443381/101104597/101111132/101120753/101116958/100142676/101118119/101118148	9
Muscle	GO:0005976	polysaccharide metabolic process	0.0132576	25/4260	0.0280751	0.362037	0.343648	101111501/442998/101110353/554320/100217403/554325/101117403	7
Muscle	GO:0006119	oxidative phosphorylation	0.0132576	25/4260	0.0280751	0.362037	0.343648	101114253/101105152/101123654/101108778/101115434/100462693/100415906	7
Muscle	GO:0009260	ribonucleotide biosynthetic process	0.0265152	66/4260	0.0287765	0.367236	0.348583	443085/443086/101110801/443005/101102089/101110118/100302085/654404/101121089/100216440/101122612/101118119/100036759/101115921	14
Muscle	GO:0046390	ribose phosphate biosynthetic process	0.0265152	66/4260	0.0287765	0.367236	0.348583	443085/443086/101110801/443005/101102089/101110118/100302085/654404/101121089/100216440/101122612/101118119/100036759/101115921	14
Muscle	GO:0007010	cytoskeleton organization	0.0852273	276/4260	0.0290851	0.369261	0.350504	101119610/101116095/101118652/101113115/101104119/443038/101107662/101120303/101104396/101114106/494432/101111849/780527/101103739/101112078/101112505/100526817/100381250/101115999/100302306/101118408/101103111/101106906/101112610/101102008/101105506/101104782/101120787/101119744/101118615/101118230/101106092/101108418/101106605/101114439/101123527/101113652/101115867/101115961/101112118/10110739…	45
Muscle	GO:0006112	energy reserve metabolic process	0.0113636	20/4260	0.0296951	0.370872	0.352034	101111501/442998/101110353/554320/100217403/554325	6
Muscle	GO:0042147	retrograde transport, endosome to Golgi	0.0113636	20/4260	0.0296951	0.370872	0.352034	100302308/101120428/101115585/101118230/101105282/101105700	6
Muscle	GO:0030433	ubiquitin-dependent ERAD pathway	0.0094697	15/4260	0.0298143	0.370872	0.352034	101115389/101117150/101106055/101110479/101110601	5
Muscle	GO:0045661	regulation of myoblast differentiation	0.0094697	15/4260	0.0298143	0.370872	0.352034	101120303/443449/101108731/101114607/678681	5
Muscle	GO:0045184	establishment of protein localization	0.109848	370/4260	0.0299693	0.370926	0.352085	101104396/101115389/101103579/101117150/100302308/101119310/101104503/101117359/101122615/101112505/101112341/100302087/101116624/100145868/101115313/100302074/101120428/100302338/101109414/101122075/101111580/101122217/101115585/101109544/101110591/101117448/101118230/101115071/101108418/101117145/101105282/101105700/443439/101122564/101114680/101109358/101106234/101102580/101121340/101108919/10…	58
Muscle	GO:0042886	amide transport	0.107955	363/4260	0.0303459	0.37371	0.354728	101104396/101115389/101103579/101117150/100302308/780527/101119310/101104503/101117359/101122615/101112341/100302087/101116624/100145868/101115313/100302074/101120428/100302338/101109414/101122075/101111580/101115585/101109544/101110591/101117448/101118230/101115071/101108418/101117145/101105282/101105700/443439/101122564/101114680/101109358/101106234/101102580/101121340/101108919/100820746/10110…	57
Muscle	GO:0016125	sterol metabolic process	0.0151515	31/4260	0.0311754	0.379026	0.359774	101112792/100125351/678673/101112029/101117379/101106995/101108919/101110479	8
Muscle	GO:0009628	response to abiotic stimulus	0.0606061	186/4260	0.0312332	0.379026	0.359774	101118652/443038/101112841/101115127/101103579/101120753/101103739/101118432/101121512/100381250/101115999/101104932/101103451/101121894/101121977/101111580/101107255/101113372/101108418/101116344/101120228/443439/101110953/101111403/101108919/101107358/100820746/101118119/101102306/101118148/101122533/101122230	32
Muscle	GO:0071705	nitrogen compound transport	0.117424	400/4260	0.0312393	0.379026	0.359774	101104396/101115389/101103579/101117150/100302308/780527/101119310/101104503/101117359/101122615/101112341/100302087/101116624/100145868/101115313/100302074/101121894/101120428/100302338/101109414/101104206/101122075/101111580/101115585/101109544/101110591/101117448/101106452/101118230/101115071/101108418/101117145/101105282/101105700/443439/101122564/101114680/101109358/101106234/101102580/10112…	62
Muscle	GO:0006694	steroid biosynthetic process	0.0170455	37/4260	0.0329663	0.396078	0.37596	443381/101112792/100125351/101112029/101103332/101122542/101106995/101108919/101110479	9
Muscle	GO:0032635	interleukin-6 production	0.0170455	37/4260	0.0329663	0.396078	0.37596	101103677/101111153/101117379/101106452/101108418/101106234/101112493/101108643/101109029	9
Muscle	GO:0045930	negative regulation of mitotic cell cycle	0.0227273	55/4260	0.0337923	0.400617	0.380268	780527/101121512/101111490/101102815/101111580/101104782/101108689/101123380/101116918/100307044/101111403/101108313	12
Muscle	GO:0031396	regulation of protein ubiquitination	0.0189394	43/4260	0.0338321	0.400617	0.380268	101112078/101111490/101105032/101113372/101108418/101117072/101116918/101112493/101102446/101102488	10
Muscle	GO:0046434	organophosphate catabolic process	0.0189394	43/4260	0.0338321	0.400617	0.380268	443085/443086/101107873/443005/100307047/101121089/100216440/101111472/101118119/100036759	10
Muscle	GO:0055114	oxidation-reduction process	0.0397727	113/4260	0.0352129	0.414973	0.393895	101111501/442998/101110353/554320/100217403/101113602/554325/101114253/101105152/101121590/101104080/101106662/101123654/101108778/443439/101115434/101118119/100135434/100462693/101112223/100415906	21
Muscle	GO:0006873	cellular ion homeostasis	0.0416667	120/4260	0.0362651	0.424024	0.402487	101118652/443038/443381/101110775/101104597/101120753/780527/101113506/100568292/101115999/678673/101116958/101103451/101121590/101111580/101106906/101106452/101120951/101113238/101108643/101118148/101102488	22
Muscle	GO:0043161	proteasome-mediated ubiquitin-dependent protein catabolic process	0.0265152	68/4260	0.0363596	0.424024	0.402487	101115389/101117150/101111490/100381250/101118408/101117379/101111580/101106055/101108418/101114680/101112493/101110479/101110601/101102488	14
Muscle	GO:0006397	mRNA processing	0.030303	81/4260	0.0374855	0.424024	0.402487	443405/101103214/101102358/101102307/101105032/101115119/101104206/101123523/101110452/101111415/101103573/101118401/101119646/101118828/101121381/101102446	16
Muscle	GO:0034765	regulation of ion transmembrane transport	0.0340909	94/4260	0.03765	0.424024	0.402487	101118652/101123024/101118891/443038/101110775/101104597/780527/101113506/101123388/100568292/101116958/101106906/101106452/100307044/101108643/101117111/101102488/101122230	18
Muscle	GO:0003333	amino acid transmembrane transport	0.00757576	11/4260	0.0377025	0.424024	0.402487	101121894/101102306/100147784/101102488	4
Muscle	GO:0006303	double-strand break repair via nonhomologous end joining	0.00757576	11/4260	0.0377025	0.424024	0.402487	101112078/101121512/101107255/101121381	4
Muscle	GO:0032506	cytokinetic process	0.00757576	11/4260	0.0377025	0.424024	0.402487	101112505/101107510/101103111/101122564	4
Muscle	GO:0035036	sperm-egg recognition	0.00757576	11/4260	0.0377025	0.424024	0.402487	101122217/101122266/443067/101104840	4
Muscle	GO:0046466	membrane lipid catabolic process	0.00757576	11/4260	0.0377025	0.424024	0.402487	101107873/101111155/101117379/100307047	4
Muscle	GO:1902653	secondary alcohol biosynthetic process	0.00757576	11/4260	0.0377025	0.424024	0.402487	101112029/101106995/101108919/101110479	4
Muscle	GO:0008654	phospholipid biosynthetic process	0.0170455	38/4260	0.03864	0.429664	0.40784	101119178/101117633/101116958/101109863/101118324/101110654/101110522/443121/101115373	9
Muscle	GO:0051348	negative regulation of transferase activity	0.0170455	38/4260	0.03864	0.429664	0.40784	443449/101112078/100302028/101117379/101118230/101108919/101112118/101108643/101102488	9
Muscle	GO:0006661	phosphatidylinositol biosynthetic process	0.0094697	16/4260	0.0390762	0.429664	0.40784	101119178/101117633/101109863/101118324/101110522	5
Muscle	GO:0016574	histone ubiquitination	0.0094697	16/4260	0.0390762	0.429664	0.40784	100381250/101116344/101106605/101103573/101102446	5
Muscle	GO:1901655	cellular response to ketone	0.0094697	16/4260	0.0390762	0.429664	0.40784	443449/101113506/100142676/101110953/101109029	5
Muscle	GO:0055065	metal ion homeostasis	0.0416667	121/4260	0.0393818	0.431099	0.409202	101118652/443038/443381/101110775/101104597/101119521/101120753/101113506/100568292/101115999/101116958/100145864/101103451/101121590/101111580/101106906/101106452/101120951/101113238/101108643/101118148/101102488	22
Muscle	GO:0006875	cellular metal ion homeostasis	0.0378788	108/4260	0.0405556	0.441984	0.419534	101118652/443038/443381/101110775/101104597/101120753/101113506/100568292/101115999/101116958/101103451/101121590/101111580/101106906/101106452/101120951/101113238/101108643/101118148/101102488	20
Muscle	GO:0051640	organelle localization	0.0340909	95/4260	0.0413218	0.447901	0.42515	101114106/101103579/100302063/780527/101112505/101112341/100381250/101103332/101103111/100302338/101122075/101104782/101121712/443453/100302084/101109577/101103854/101102488	18
Muscle	GO:0010498	proteasomal protein catabolic process	0.030303	82/4260	0.0414622	0.447901	0.42515	101115389/101117150/101111490/100381250/101118408/101117379/101111580/101106055/101108418/101114680/101112493/101110479/101121381/101110601/101119707/101102488	16
Muscle	GO:0008203	cholesterol metabolic process	0.0132576	27/4260	0.0417285	0.448809	0.426013	101112792/678673/101112029/101117379/101106995/101108919/101110479	7
Muscle	GO:0055082	cellular chemical homeostasis	0.0492424	149/4260	0.0421082	0.450924	0.42802	101118652/443038/443381/101110775/101104597/101120753/780527/101113506/100568292/101115999/678673/101116958/101103451/101121590/101111580/101106906/101106452/101108418/101120951/101113238/101108643/100036759/101118148/101107467/101115921/101102488	26
Muscle	GO:0098771	inorganic ion homeostasis	0.0454545	136/4260	0.0442085	0.471366	0.447423	101118652/443038/443381/101110775/101104597/101119521/101120753/780527/101113506/100568292/101115999/678673/101116958/100145864/101103451/101121590/101111580/101106906/101106452/101120951/101113238/101108643/101118148/101102488	24
Muscle	GO:0006664	glycolipid metabolic process	0.0113636	22/4260	0.0461848	0.482005	0.457522	101117633/678673/101109863/101118324/101110522/101117379	6
Muscle	GO:0006672	ceramide metabolic process	0.0113636	22/4260	0.0461848	0.482005	0.457522	101114692/101111155/678673/101109498/101117379/101115373	6
Muscle	GO:0006888	ER to Golgi vesicle-mediated transport	0.0113636	22/4260	0.0461848	0.482005	0.457522	101112011/101122615/101109414/101110591/101110588/101109287	6
Muscle	GO:0014902	myotube differentiation	0.0113636	22/4260	0.0461848	0.482005	0.457522	101116095/101123024/101107662/101120303/101114252/101108731	6
Muscle	GO:0050684	regulation of mRNA processing	0.0113636	22/4260	0.0461848	0.482005	0.457522	443405/101103573/101118401/101118828/101121381/101102446	6
Muscle	GO:0034220	ion transmembrane transport	0.0492424	151/4260	0.0485096	0.502082	0.476579	101118652/101123024/101118891/443038/443381/101110775/101104597/101120753/780527/101113506/101123388/100568292/101116958/101121894/101106906/101106452/101108422/100307044/101108643/101102306/101118148/100147784/101117111/101115921/101102488/101122230	26
Muscle	GO:0006997	nucleus organization	0.0094697	17/4260	0.0499036	0.502082	0.476579	101112505/101103111/101111580/101111403/101122230	5
Muscle	GO:0010257	NADH dehydrogenase complex assembly	0.0094697	17/4260	0.0499036	0.502082	0.476579	101114253/101106662/101108008/101115781/101121851	5
Muscle	GO:0032981	mitochondrial respiratory chain complex I assembly	0.0094697	17/4260	0.0499036	0.502082	0.476579	101114253/101106662/101108008/101115781/101121851	5
Muscle	GO:0098656	anion transmembrane transport	0.0094697	17/4260	0.0499036	0.502082	0.476579	101121894/101102306/100147784/101115921/101102488	5
Muscle	GO:1902652	secondary alcohol metabolic process	0.0132576	28/4260	0.0499291	0.502082	0.476579	101112792/678673/101112029/101117379/101106995/101108919/101110479	7
Liver	GO:0006082	organic acid metabolic process	0.129482	231/4260	2.53741e-12	6.35367e-09	6.05506e-09	101109217/101109739/101114796/101109838/101122814/101108757/101110405/101113853/101115166/101119507/101108617/101107584/101113936/101120548/101116983/101121504/101109214/101107168/101111660/101102207/100037689/101105089/101121460/101107269/101117635/101111626/101107212/101113198/101113118/101114911/101118915/101103641/101105035/443457/101119640/101109311/101114573/443440/101105401/101101867/10110…	65
Liver	GO:0044281	small molecule metabolic process	0.197211	450/4260	4.53232e-11	5.67446e-08	5.40777e-08	101109217/101109739/101114796/101109838/101122814/101108757/101110405/101113853/101115166/443389/101119507/101108617/101107584/101113936/101120548/101112705/101116983/101121504/101109214/101107168/101111660/101102207/100037689/101105089/100820756/101121460/101107269/101117635/101111626/101107212/101118780/101113198/101113118/101114911/101118915/101107755/101103641/101116538/101105035/101117174/10…	99
Liver	GO:0044282	small molecule catabolic process	0.0577689	69/4260	1.36816e-10	9.31413e-08	8.87638e-08	101109739/101109838/101110405/101119507/101108617/101120548/101116983/101121504/101111660/101102207/101121460/101117635/101111626/101107212/101113118/101118915/101103641/101105035/101109311/101114573/101101867/101118626/101122057/101111161/101115040/101103726/101121461/101120084/101118164	29
Liver	GO:0043436	oxoacid metabolic process	0.119522	223/4260	1.48788e-10	9.31413e-08	8.87638e-08	101109217/101109739/101114796/101122814/101108757/101110405/101113853/101119507/101108617/101107584/101113936/101120548/101116983/101121504/101109214/101107168/101111660/101102207/101121460/101107269/101117635/101111626/101107212/101113198/101113118/101118915/101103641/101105035/443457/101119640/101109311/101114573/443440/101105401/101101867/101107295/101118626/101112662/101122057/101101977/10111…	60
Liver	GO:0019752	carboxylic acid metabolic process	0.115538	216/4260	3.39734e-10	1.70139e-07	1.62142e-07	101109217/101109739/101114796/101122814/101108757/101110405/101113853/101119507/101108617/101107584/101113936/101120548/101116983/101121504/101109214/101107168/101111660/101102207/101121460/101107269/101117635/101111626/101107212/101113198/101113118/101118915/101103641/101105035/443457/101119640/101109311/101114573/443440/101105401/101101867/101107295/101118626/101112662/101122057/101101977/10111…	58
Liver	GO:0016054	organic acid catabolic process	0.0458167	52/4260	3.52284e-09	1.26017e-06	1.20095e-06	101109739/101110405/101108617/101120548/101116983/101121504/101111660/101102207/101121460/101117635/101111626/101107212/101118915/101105035/101114573/101101867/101118626/101122057/101111161/101115040/101103726/101121461/101118164	23
Liver	GO:0046395	carboxylic acid catabolic process	0.0458167	52/4260	3.52284e-09	1.26017e-06	1.20095e-06	101109739/101110405/101108617/101120548/101116983/101121504/101111660/101102207/101121460/101117635/101111626/101107212/101118915/101105035/101114573/101101867/101118626/101122057/101111161/101115040/101103726/101121461/101118164	23
Liver	GO:0006520	cellular amino acid metabolic process	0.0498008	73/4260	3.34477e-07	0.000104691	9.9771e-05	101109739/101122814/101110405/101113853/101119507/101108617/101107584/101113936/101120548/101121504/101111660/101102207/101107269/101109311/101114573/101105401/101101867/101107295/101101977/101111161/101101964/443544/443485/101118164/101106974	25
Liver	GO:0072376	protein activation cascade	0.0219124	19/4260	1.70709e-06	0.000427455	0.000407365	101102273/101107498/101117521/101123664/443407/101116362/101112586/101119740/101111065/101107430/101122940	11
Liver	GO:1901606	alpha-amino acid catabolic process	0.0219124	19/4260	1.70709e-06	0.000427455	0.000407365	101109739/101110405/101108617/101120548/101121504/101111660/101102207/101114573/101101867/101111161/101118164	11
Liver	GO:1901605	alpha-amino acid metabolic process	0.0338645	43/4260	2.78441e-06	0.000633832	0.000604043	101109739/101110405/101113853/101108617/101107584/101120548/101121504/101111660/101102207/101107269/101114573/101105401/101101867/101111161/101101964/443544/101118164	17
Liver	GO:0051186	cofactor metabolic process	0.063745	118/4260	3.03991e-06	0.000634327	0.000604514	101109214/101105089/101111626/101107212/101113198/101113118/101117174/101120966/101114517/101115365/443457/100307046/443440/101101867/101117702/101112688/101117412/443085/101119501/101117623/101103726/101116072/101115684/101111093/101105005/443544/101122150/497117/101105341/101115574/101123398/100036759	32
Liver	GO:0009063	cellular amino acid catabolic process	0.0219124	20/4260	3.39383e-06	0.000653703	0.00062298	101109739/101110405/101108617/101120548/101121504/101111660/101102207/101114573/101101867/101111161/101118164	11
Liver	GO:0009072	aromatic amino acid family metabolic process	0.0159363	11/4260	4.21227e-06	0.000702041	0.000669046	101109739/101122814/101110405/101108617/101113936/101120548/101121504/101101867	8
Liver	GO:0042737	drug catabolic process	0.0199203	17/4260	4.26605e-06	0.000702041	0.000669046	100049063/101110405/101108617/101109214/101120966/101121064/100307046/101109311/101118075/101120084	10
Liver	GO:0006720	isoprenoid metabolic process	0.0239044	24/4260	4.48589e-06	0.000702041	0.000669046	101108757/443389/101109214/101119050/101107212/101106744/100286796/101111590/101122057/101106810/443343/101114414	12
Liver	GO:0030195	negative regulation of blood coagulation	0.0159363	13/4260	2.6447e-05	0.00364325	0.00347202	101112329/101116630/101117521/101123664/101112781/101105035/101117258/101122999	8
Liver	GO:1900047	negative regulation of hemostasis	0.0159363	13/4260	2.6447e-05	0.00364325	0.00347202	101112329/101116630/101117521/101123664/101112781/101105035/101117258/101122999	8
Liver	GO:0030193	regulation of blood coagulation	0.0199203	20/4260	2.90994e-05	0.00364325	0.00347202	101112329/101116630/101117521/101123664/443407/101112781/101105035/101117258/100307046/101122999	10
Liver	GO:1900046	regulation of hemostasis	0.0199203	20/4260	2.90994e-05	0.00364325	0.00347202	101112329/101116630/101117521/101123664/443407/101112781/101105035/101117258/100307046/101122999	10
Liver	GO:1901575	organic substance catabolic process	0.153386	424/4260	3.26283e-05	0.00389054	0.00370769	101109739/101109838/100049063/101113191/101110405/101119507/101108617/101107584/101120548/101112705/101116983/101121504/101109214/101111660/101102207/100037689/101119000/101119301/101110756/101121460/101115852/101117635/101111626/101106835/101107212/101113198/101113118/101118915/101103641/101105035/101121064/100190973/101115365/443457/101109311/101114573/101121732/101117602/443440/100286796/10111…	77
Liver	GO:0006629	lipid metabolic process	0.11753	302/4260	3.53555e-05	0.00402409	0.00383497	101117521/101113191/101108757/443389/101107584/101116992/101116983/101109214/443409/100037689/101119000/100820756/101119050/101121460/101106480/101115852/101110939/101117635/101111626/101107212/101118915/101103641/101105035/101105326/101103313/100302343/101106744/443457/101121732/101122359/101114977/100286796/101119146/101105401/101111590/101118626/101112662/101122057/101118539/101117596/10110681…	59
Liver	GO:0072329	monocarboxylic acid catabolic process	0.0219124	25/4260	5.16861e-05	0.00562704	0.00536258	101111660/101121460/101117635/101111626/101107212/101118915/101105035/101114573/101118626/101122057/101115040	11
Liver	GO:0006956	complement activation	0.0159363	14/4260	5.53778e-05	0.0056788	0.00541191	101102273/101107498/101116362/101112586/101119740/101111065/101107430/101122940	8
Liver	GO:0032787	monocarboxylic acid metabolic process	0.0577689	117/4260	5.66973e-05	0.0056788	0.00541191	101108757/101109214/101111660/101121460/101117635/101111626/101107212/101113198/101113118/101118915/101103641/101105035/443457/101119640/101114573/443440/101105401/101101867/101118626/101112662/101122057/101117412/101106810/443085/101115040/101103726/100913166/101105005/100036759	29
Liver	GO:0007596	blood coagulation	0.0278884	39/4260	7.59411e-05	0.0069393	0.00661316	101112329/443316/101116630/101117521/101102336/101123664/443407/100307041/101112781/101105035/101117258/100307046/101122999/100820747	14
Liver	GO:0007599	hemostasis	0.0278884	39/4260	7.59411e-05	0.0069393	0.00661316	101112329/443316/101116630/101117521/101102336/101123664/443407/100307041/101112781/101105035/101117258/100307046/101122999/100820747	14
Liver	GO:0017144	drug metabolic process	0.0737052	167/4260	7.7596e-05	0.0069393	0.00661316	100049063/101108757/101110405/101113853/101108617/101107584/101109214/101107168/101111660/101105089/101118780/101113198/101102135/101117174/101120966/101121064/101106744/443457/100307046/101109311/101118075/101105620/443440/101101867/105605730/100913159/101117412/443085/101103646/101117623/101116072/101120084/443542/443544/101102266/101104557/100036759	37
Liver	GO:0009056	catabolic process	0.169323	493/4260	8.87468e-05	0.00766283	0.00730269	101109739/101109838/100049063/101113191/101110405/101119507/101108617/101107584/101120548/101112705/101116983/101121504/101109214/101111660/101102207/100037689/101119000/101119301/101110756/101121460/101115852/101117635/101111626/101106835/101107212/101113198/101113118/101118915/101103641/101105035/101120966/101121064/100190973/101115365/443457/100307046/101109311/101118075/101111038/101114573/10…	85
Liver	GO:0044248	cellular catabolic process	0.151394	431/4260	0.000104455	0.00833422	0.00794252	101109739/101109838/100049063/101113191/101110405/101119507/101108617/101107584/101120548/101112705/101116983/101121504/101109214/101111660/101102207/100037689/101119000/101121460/101117635/101111626/101106835/101107212/101113198/101113118/101118915/101105035/101120966/101121064/100190973/101115365/443457/100307046/101109311/101118075/101111038/101114573/101121732/101117602/443440/100286796/10110…	76
Liver	GO:0006721	terpenoid metabolic process	0.0159363	15/4260	0.000106508	0.00833422	0.00794252	101108757/443389/101109214/101119050/101106744/101122057/101106810/443343	8
Liver	GO:0050819	negative regulation of coagulation	0.0159363	15/4260	0.000106508	0.00833422	0.00794252	101112329/101116630/101117521/101123664/101112781/101105035/101117258/101122999	8
Liver	GO:0050818	regulation of coagulation	0.0199203	23/4260	0.000129509	0.00982698	0.00936513	101112329/101116630/101117521/101123664/443407/101112781/101105035/101117258/100307046/101122999	10
Liver	GO:0050817	coagulation	0.0278884	42/4260	0.000190097	0.0140001	0.0133421	101112329/443316/101116630/101117521/101102336/101123664/443407/100307041/101112781/101105035/101117258/100307046/101122999/100820747	14
Liver	GO:0044283	small molecule biosynthetic process	0.063745	147/4260	0.000333129	0.023833	0.0227129	101108757/101113853/101119507/101112705/101107168/101111660/101102207/100037689/100820756/101113198/101103641/101117174/101115365/443457/101109311/101114573/101121732/443440/101105401/101101867/101112662/101117412/443085/101107823/101112029/101118355/443544/101103469/101122324/443485/101115574/100036759	32
Liver	GO:0072524	pyridine-containing compound metabolic process	0.0258964	40/4260	0.000426568	0.0296702	0.0282757	101107168/101105089/101113198/101117174/101115365/443457/443440/101101867/101117412/443085/101116072/101111093/100036759	13
Liver	GO:0019395	fatty acid oxidation	0.0179283	22/4260	0.000492602	0.031466	0.0299871	101121460/101117635/101111626/101107212/101118915/443457/101118626/101115040/100913166	9
Liver	GO:0016101	diterpenoid metabolic process	0.0139442	14/4260	0.000493957	0.031466	0.0299871	101108757/443389/101119050/101106744/101122057/101106810/443343	7
Liver	GO:0042060	wound healing	0.0398406	78/4260	0.00050094	0.031466	0.0299871	101112329/443316/101116630/101117521/101102336/101123664/443407/100307041/101112781/101105035/101117258/443457/100307046/101108832/101109745/101116044/101122999/100820747/443074/101120970	20
Liver	GO:0061045	negative regulation of wound healing	0.0159363	18/4260	0.000524169	0.031466	0.0299871	101112329/101116630/101117521/101123664/101112781/101105035/101117258/101122999	8
Liver	GO:0016053	organic acid biosynthetic process	0.0418327	84/4260	0.000527784	0.031466	0.0299871	101108757/101113853/101119507/101107168/101111660/101102207/101113198/101103641/443457/101109311/101114573/443440/101105401/101101867/101112662/101117412/443085/443544/443485/101115574/100036759	21
Liver	GO:0046394	carboxylic acid biosynthetic process	0.0418327	84/4260	0.000527784	0.031466	0.0299871	101108757/101113853/101119507/101107168/101111660/101102207/101113198/101103641/443457/101109311/101114573/443440/101105401/101101867/101112662/101117412/443085/443544/443485/101115574/100036759	21
Liver	GO:0072525	pyridine-containing compound biosynthetic process	0.0199203	27/4260	0.000615837	0.0358617	0.0341763	101107168/101113198/101117174/443457/443440/101101867/101117412/443085/101116072/100036759	10
Liver	GO:0044242	cellular lipid catabolic process	0.0278884	47/4260	0.000702312	0.039968	0.0380895	101113191/101107584/101121460/101117635/101111626/101107212/101118915/101105035/101121732/100286796/101118626/101122057/101115040/101115574	14
Liver	GO:0016042	lipid catabolic process	0.0378486	75/4260	0.000808941	0.0442639	0.0421836	101113191/101107584/101109214/101121460/101115852/101117635/101111626/101107212/101118915/101103641/101105035/101121732/100286796/101119146/101118626/101122057/101115040/101104349/101115574	19
Liver	GO:0009062	fatty acid catabolic process	0.0159363	19/4260	0.000813155	0.0442639	0.0421836	101121460/101117635/101111626/101107212/101118915/101105035/101118626/101115040	8
Liver	GO:0051188	cofactor biosynthetic process	0.0338645	64/4260	0.000847668	0.0451608	0.0430384	101109214/101113198/101113118/101117174/443457/443440/101101867/101112688/101117412/443085/101116072/101115684/101122150/497117/101105341/101115574/100036759	17
Liver	GO:0034440	lipid oxidation	0.0179283	24/4260	0.00104228	0.0543723	0.0518169	101121460/101117635/101111626/101107212/101118915/443457/101118626/101115040/100913166	9
Liver	GO:0006575	cellular modified amino acid metabolic process	0.0199203	30/4260	0.00158038	0.0794291	0.075696	101113853/101115823/101111626/101113118/101114517/101114573/101120084/101105005/443544/101115574	10
Liver	GO:0006732	coenzyme metabolic process	0.0378486	79/4260	0.00158604	0.0794291	0.075696	101105089/101111626/101113198/101115365/443457/443440/101101867/101117702/101117412/443085/101119501/101117623/101103726/101116072/101111093/101105005/443544/101122150/100036759	19
Liver	GO:0019362	pyridine nucleotide metabolic process	0.0219124	36/4260	0.0020713	0.0962402	0.0917171	101105089/101113198/101115365/443457/443440/101101867/101117412/443085/101116072/101111093/100036759	11
Liver	GO:0046496	nicotinamide nucleotide metabolic process	0.0219124	36/4260	0.0020713	0.0962402	0.0917171	101105089/101113198/101115365/443457/443440/101101867/101117412/443085/101116072/101111093/100036759	11
Liver	GO:0001523	retinoid metabolic process	0.0119522	13/4260	0.00215234	0.0962402	0.0917171	101108757/443389/101119050/101122057/101106810/443343	6
Liver	GO:0006635	fatty acid beta-oxidation	0.0119522	13/4260	0.00215234	0.0962402	0.0917171	101121460/101117635/101111626/101118915/101118626/101115040	6
Liver	GO:0009880	embryonic pattern specification	0.0119522	13/4260	0.00215234	0.0962402	0.0917171	101114231/101107807/101109745/443074/101113580/101110776	6
Liver	GO:0033013	tetrapyrrole metabolic process	0.0119522	13/4260	0.00215234	0.0962402	0.0917171	101109214/100528012/101112688/101115684/497117/101105341	6
Liver	GO:0007548	sex differentiation	0.0258964	47/4260	0.00229154	0.100667	0.0959356	101120683/100820756/101110027/101108921/101113716/101103646/101121461/101109745/101102632/100820747/443074/100302355/101113580	13
Liver	GO:0044255	cellular lipid metabolic process	0.0796813	218/4260	0.00238439	0.102907	0.0980709	101117521/101113191/101108757/443389/101107584/101116983/101109214/100037689/101119000/101119050/101121460/101115852/101110939/101117635/101111626/101107212/101118915/101105035/101103313/100302343/101106744/443457/101121732/100286796/101105401/101111590/101118626/101122057/101118539/101106810/443343/101111422/101119501/101114414/101115040/101103726/101122666/100913166/101106697/101115574	40
Liver	GO:0034754	cellular hormone metabolic process	0.0159363	22/4260	0.00249507	0.102907	0.0980709	101108757/443389/100820756/101103641/101122057/101106810/443343/101103646	8
Liver	GO:1903035	negative regulation of response to wounding	0.0159363	22/4260	0.00249507	0.102907	0.0980709	101112329/101116630/101117521/101123664/101112781/101105035/101117258/101122999	8
Liver	GO:1901615	organic hydroxy compound metabolic process	0.0398406	88/4260	0.00250693	0.102907	0.0980709	443389/101116983/100820756/101113118/101103641/101117174/100302343/101106744/101121732/101105401/101111590/105605730/101112662/101117596/443343/101112029/101118355/101109745/101120084/100820754	20
Liver	GO:0055088	lipid homeostasis	0.0179283	27/4260	0.0027013	0.107667	0.102606	100037689/101110939/101113666/100302343/101113924/101105401/100534656/101111476/100913166	9
Liver	GO:0060485	mesenchyme development	0.0298805	59/4260	0.00270886	0.107667	0.102606	101105627/101113716/101103768/101122574/101114231/101104167/101114604/101107946/101109745/101102632/443074/100302355/101122278/101113580/101110776	15
Liver	GO:0051289	protein homotetramerization	0.0139442	18/4260	0.0030007	0.117402	0.111885	101109739/101119507/101119880/101113198/101115040/443544/101120970	7
Liver	GO:0009611	response to wounding	0.0418327	96/4260	0.00323866	0.124763	0.1189	101112329/443316/101116630/101117521/101102336/101123664/443407/100307041/101112781/101105035/101117258/443457/100307046/101116072/101108832/101109745/101116044/101122999/100820747/443074/101120970	21
Liver	GO:0048762	mesenchymal cell differentiation	0.0258964	49/4260	0.00342823	0.124785	0.11892	101105627/101113716/101103768/101114231/101104167/101114604/101107946/101109745/101102632/443074/100302355/101122278/101113580	13
Liver	GO:0042632	cholesterol homeostasis	0.0159363	23/4260	0.00343857	0.124785	0.11892	100037689/101110939/101113666/100302343/101113924/101105401/101111476/100913166	8
Liver	GO:0043648	dicarboxylic acid metabolic process	0.0159363	23/4260	0.00343857	0.124785	0.11892	101121504/101107168/101107212/101114573/101105401/101101867/101103726/101101964	8
Liver	GO:0055092	sterol homeostasis	0.0159363	23/4260	0.00343857	0.124785	0.11892	100037689/101110939/101113666/100302343/101113924/101105401/101111476/100913166	8
Liver	GO:0008406	gonad development	0.0239044	44/4260	0.003803	0.134123	0.127819	101120683/100820756/101110027/101108921/101113716/101103646/101121461/101109745/101102632/100820747/100302355/101113580	12
Liver	GO:0045137	development of primary sexual characteristics	0.0239044	44/4260	0.003803	0.134123	0.127819	101120683/100820756/101110027/101108921/101113716/101103646/101121461/101109745/101102632/100820747/100302355/101113580	12
Liver	GO:0006733	oxidoreduction coenzyme metabolic process	0.0219124	39/4260	0.00416077	0.144702	0.137901	101105089/101113198/101115365/443457/443440/101101867/101117412/443085/101116072/101111093/100036759	11
Liver	GO:1901361	organic cyclic compound catabolic process	0.0458167	111/4260	0.00436628	0.149769	0.14273	101109739/101109838/101110405/101119507/101108617/101120548/101112705/101121504/101109214/101113198/101103641/101121064/101115365/443457/101109311/443440/101101867/101117412/443085/101105746/101111937/101110192/100036759	23
Liver	GO:0061041	regulation of wound healing	0.0199203	34/4260	0.0044642	0.150784	0.143697	101112329/101116630/101117521/101123664/443407/101112781/101105035/101117258/100307046/101122999	10
Liver	GO:0051604	protein maturation	0.0318725	68/4260	0.00458615	0.150784	0.143697	443316/101116630/101117521/101123664/101107277/101113497/101117258/101119740/101122940/101107807/101111553/101119947/101112077/101102647/101122019/101121556	16
Liver	GO:0019359	nicotinamide nucleotide biosynthetic process	0.0159363	24/4260	0.00463671	0.150784	0.143697	101113198/443457/443440/101101867/101117412/443085/101116072/100036759	8
Liver	GO:0019363	pyridine nucleotide biosynthetic process	0.0159363	24/4260	0.00463671	0.150784	0.143697	101113198/443457/443440/101101867/101117412/443085/101116072/100036759	8
Liver	GO:1901135	carbohydrate derivative metabolic process	0.0916335	270/4260	0.00526321	0.167987	0.160092	101109217/101114796/100049063/101113191/101119507/101112705/100037689/101119000/101119301/101111626/101106835/101118780/101113198/101116538/443457/101109311/101105620/443440/101120577/101117702/101102099/100913159/101117412/101112124/443085/101107672/101119501/101107823/101117623/101103726/101115079/101116072/101122666/101108832/101111093/101121461/101120084/443542/101122324/101102089/101114690/1…	46
Liver	GO:0055114	oxidation-reduction process	0.0458167	113/4260	0.00550011	0.167987	0.160092	101109214/100037689/101105089/101121460/101117635/101111626/101107212/101118780/101118915/443457/101105620/443440/105605730/101118626/554325/101117412/443343/101115040/101117623/100913166/101113779/100217403/101110359	23
Liver	GO:0019748	secondary metabolic process	0.00996016	11/4260	0.0056066	0.167987	0.160092	101109214/101105089/101102135/101109745/100820754	5
Liver	GO:0034308	primary alcohol metabolic process	0.00996016	11/4260	0.0056066	0.167987	0.160092	443389/101106744/105605730/443343/101120084	5
Liver	GO:0021953	central nervous system neuron differentiation	0.0199203	35/4260	0.00560781	0.167987	0.160092	100190973/101119146/101112662/101103768/101115757/101122876/101109745/101118065/100302355/101113580	10
Liver	GO:0072175	epithelial tube formation	0.0199203	35/4260	0.00560781	0.167987	0.160092	101113716/101121767/101103436/101103410/101107946/101109745/101102632/101118065/443074/100302355	10
Liver	GO:0008652	cellular amino acid biosynthetic process	0.0139442	20/4260	0.0059241	0.167987	0.160092	101113853/101119507/101111660/101102207/101109311/443544/443485	7
Liver	GO:0010633	negative regulation of epithelial cell migration	0.0139442	20/4260	0.0059241	0.167987	0.160092	101117521/101115426/101109160/101105627/101106376/100216435/101113580	7
Liver	GO:0015918	sterol transport	0.0139442	20/4260	0.0059241	0.167987	0.160092	101116983/101121210/101113666/100302343/101113924/101118355/101119059	7
Liver	GO:0030301	cholesterol transport	0.0139442	20/4260	0.0059241	0.167987	0.160092	101116983/101121210/101113666/100302343/101113924/101118355/101119059	7
Liver	GO:0042866	pyruvate biosynthetic process	0.0139442	20/4260	0.0059241	0.167987	0.160092	101113198/443457/101114573/443440/101117412/443085/100036759	7
Liver	GO:0046661	male sex differentiation	0.0179283	30/4260	0.00597079	0.167987	0.160092	101120683/100820756/101110027/101113716/101109745/100820747/443074/100302355/101113580	9
Liver	GO:0055086	nucleobase-containing small molecule metabolic process	0.063745	174/4260	0.00611387	0.170101	0.162107	101109838/101119507/101107584/101112705/101105089/101111626/101118780/101113198/101115365/443457/101109311/101105620/443440/101101867/101117702/101101977/101117412/443085/101119501/101107823/101117623/101103726/101115079/101116072/101111093/101120084/443542/101122324/101102089/101114690/101122150/100036759	32
Liver	GO:0006869	lipid transport	0.0298805	64/4260	0.00620712	0.170798	0.162771	101121238/101116983/101121210/101115852/101111626/101113666/100302343/443457/101113924/101115555/100913166/101118355/101119059/101121414/101106697	15
Liver	GO:0072521	purine-containing compound metabolic process	0.0517928	134/4260	0.00635845	0.17306	0.164927	101109838/101115166/100037689/101111626/101118780/101113198/101114911/443457/101109311/101105620/443440/101117702/101117412/443085/101119501/101107823/101117623/101103726/101116072/101120084/443542/101122324/101102089/101114690/101122150/100036759	26
Liver	GO:0019439	aromatic compound catabolic process	0.0438247	108/4260	0.00648866	0.174705	0.166494	101109739/101109838/101110405/101119507/101108617/101120548/101112705/101116983/101121504/101113198/101115365/443457/101109311/101111038/443440/101101867/101117412/443085/101105746/101111937/101110192/100036759	22
Liver	GO:0034404	nucleobase-containing small molecule biosynthetic process	0.0199203	36/4260	0.006968	0.183662	0.17503	101112705/101113198/101115365/443457/443440/101117412/443085/101107823/101122324/100036759	10
Liver	GO:0042180	cellular ketone metabolic process	0.0199203	36/4260	0.006968	0.183662	0.17503	101109739/101120548/100820756/101113118/443457/101105401/101101867/101112662/101103646/100913166	10
Liver	GO:0050878	regulation of body fluid levels	0.0318725	71/4260	0.00714975	0.186489	0.177725	101112329/443316/101116630/101117521/101102336/101123664/443407/100307041/101112781/101105035/101117258/100307046/101105939/101122999/100820747/443074	16
Liver	GO:0014032	neural crest cell development	0.0119522	16/4260	0.00736854	0.188274	0.179425	101103768/101104167/101114604/101107946/101122278/101113580	6
Liver	GO:0061387	regulation of extent of cell growth	0.0119522	16/4260	0.00736854	0.188274	0.179425	100190973/101112603/101108984/101106810/101109745/101113580	6
Liver	GO:0030177	positive regulation of Wnt signaling pathway	0.0139442	21/4260	0.0080027	0.202412	0.192899	101110756/101118539/101114352/101116103/101109745/443074/100302355	7
Liver	GO:0030516	regulation of axon extension	0.00996016	12/4260	0.00869294	0.215516	0.205387	100190973/101112603/101108984/101109745/101113580	5
Liver	GO:0033344	cholesterol efflux	0.00996016	12/4260	0.00869294	0.215516	0.205387	101116983/101121210/101113666/101113924/101119059	5
Liver	GO:0006790	sulfur compound metabolic process	0.0278884	61/4260	0.00977304	0.231367	0.220493	101113853/101107584/101113118/101102135/101114517/101115778/101117702/101119501/101117623/101103726/101108832/101120084/101115574/101123398	14
Liver	GO:0007409	axonogenesis	0.0278884	61/4260	0.00977304	0.231367	0.220493	100190973/101112603/101114670/101119146/101108984/101103768/101109534/101106810/101122876/101113917/101114604/106990129/101109745/101113580	14
Liver	GO:0008202	steroid metabolic process	0.0278884	61/4260	0.00977304	0.231367	0.220493	101116983/101109214/443409/100037689/100820756/101103641/100302343/101105401/101111590/101112662/101117596/101103646/101112029/101118355	14
Liver	GO:0015711	organic anion transport	0.0258964	55/4260	0.00977693	0.231367	0.220493	101121238/101115166/100037689/101115852/101111626/101118780/101113666/101110817/101111921/100913166/101102632/101106697/101118277	13
Liver	GO:0016052	carbohydrate catabolic process	0.0159363	27/4260	0.0101802	0.231367	0.220493	101113191/100037689/101113198/443457/443440/101117412/443085/100036759	8
Liver	GO:0014031	mesenchymal cell development	0.0119522	17/4260	0.0102763	0.231367	0.220493	101103768/101104167/101114604/101107946/101122278/101113580	6
Liver	GO:0022600	digestive system process	0.0119522	17/4260	0.0102763	0.231367	0.220493	100500730/101105627/101113666/101113924/101118355/443074	6
Liver	GO:0031638	zymogen activation	0.0119522	17/4260	0.0102763	0.231367	0.220493	443316/101116630/101117521/101123664/101113497/101117258	6
Liver	GO:0048864	stem cell development	0.0119522	17/4260	0.0102763	0.231367	0.220493	101103768/101104167/101114604/101107946/101122278/101113580	6
Liver	GO:0016331	morphogenesis of embryonic epithelium	0.0199203	38/4260	0.0104411	0.231367	0.220493	101113716/101121767/101103436/101103410/101107946/101109745/101102632/101118065/443074/100302355	10
Liver	GO:0035148	tube formation	0.0199203	38/4260	0.0104411	0.231367	0.220493	101113716/101121767/101103436/101103410/101107946/101109745/101102632/101118065/443074/100302355	10
Liver	GO:0042445	hormone metabolic process	0.0199203	38/4260	0.0104411	0.231367	0.220493	101108757/443389/100820756/101103641/101122057/101106810/443343/101103646/101120084/101102647	10
Liver	GO:0010876	lipid localization	0.0318725	75/4260	0.0122353	0.268748	0.256118	101115495/101121238/101116983/101121210/101115852/101111626/101113666/100302343/443457/101113924/101115555/100913166/101118355/101119059/101121414/101106697	16
Liver	GO:0010769	regulation of cell morphogenesis involved in differentiation	0.0199203	39/4260	0.0126067	0.268832	0.256197	100190973/101112603/101119146/101108984/101106810/101115086/106990129/101109745/101103785/101113580	10
Liver	GO:0021915	neural tube development	0.0199203	39/4260	0.0126067	0.268832	0.256197	101113716/101121767/101103768/101103436/101114604/101103410/101107946/101109745/101118065/100302355	10
Liver	GO:1903034	regulation of response to wounding	0.0199203	39/4260	0.0126067	0.268832	0.256197	101112329/101116630/101117521/101123664/443407/101112781/101105035/101117258/100307046/101122999	10
Liver	GO:0061564	axon development	0.0298805	69/4260	0.0126686	0.268832	0.256197	101106569/100190973/101112603/101114670/101119146/101108984/101103768/101109534/101106810/101122876/101113917/101114604/106990129/101109745/101113580	15
Liver	GO:0010596	negative regulation of endothelial cell migration	0.00996016	13/4260	0.0127808	0.268934	0.256295	101117521/101115426/101109160/101106376/100216435	5
Liver	GO:1901565	organonitrogen compound catabolic process	0.0856574	262/4260	0.0132315	0.276097	0.263121	101109739/101109838/100049063/101113191/101110405/101119507/101108617/101120548/101121504/101111660/101102207/101119000/101119301/101110756/101106835/101121064/101115365/101109311/101114573/101121732/101117602/101119740/101101867/101105318/101112519/101111161/101105032/101118061/101103436/101109689/101111128/101111216/100101235/101104125/101107867/101106945/101121461/101109745/101102266/100145880…	43
Liver	GO:0007586	digestion	0.0139442	23/4260	0.0136942	0.281068	0.267858	100500730/101105627/101103641/101113666/101113924/101118355/443074	7
Liver	GO:0050770	regulation of axonogenesis	0.0139442	23/4260	0.0136942	0.281068	0.267858	100190973/101112603/101108984/101106810/106990129/101109745/101113580	7
Liver	GO:0090263	positive regulation of canonical Wnt signaling pathway	0.0119522	18/4260	0.0139141	0.28326	0.269948	101110756/101118539/101114352/101116103/443074/100302355	6
Liver	GO:0010035	response to inorganic substance	0.0298805	70/4260	0.014435	0.291495	0.277795	101123664/101107584/100500730/443184/101109214/101119000/101118780/101113198/101117184/101120966/101108999/100307046/101117955/101109745/443230	15
Liver	GO:0010038	response to metal ion	0.0219124	46/4260	0.0154627	0.30729	0.292848	101123664/100500730/443184/101109214/101119000/101118780/101113198/101117184/101117955/101109745/443230	11
Liver	GO:0030258	lipid modification	0.0219124	46/4260	0.0154627	0.30729	0.292848	101121460/101117635/101111626/101107212/101118915/100302343/443457/101118626/101115040/101122666/100913166	11
Liver	GO:0009166	nucleotide catabolic process	0.0159363	29/4260	0.0159346	0.314174	0.299408	101112705/101113198/101115365/443457/443440/101117412/443085/100036759	8
Liver	GO:0032102	negative regulation of response to external stimulus	0.0298805	71/4260	0.0163865	0.32056	0.305494	101112329/101116630/101117521/101123664/101112781/101105035/101117258/443457/100307046/101115285/101105401/101109745/101119059/101122999/101113580	15
Liver	GO:0006081	cellular aldehyde metabolic process	0.0139442	24/4260	0.0174238	0.330783	0.315237	101108757/101111660/101119050/101113118/101114573/101118798/101111093	7
Liver	GO:0007498	mesoderm development	0.0139442	24/4260	0.0174238	0.330783	0.315237	101113716/101118539/101114231/101116103/101109745/101102632/100302355	7
Liver	GO:0060606	tube closure	0.0139442	24/4260	0.0174238	0.330783	0.315237	101121767/101103436/101107946/101109745/101118065/443074/100302355	7
Liver	GO:0021954	central nervous system neuron development	0.00996016	14/4260	0.0179945	0.330783	0.315237	100190973/101119146/101103768/101109745/101113580	5
Liver	GO:0006096	glycolytic process	0.0119522	19/4260	0.0183622	0.330783	0.315237	101113198/443457/443440/101117412/443085/100036759	6
Liver	GO:0006165	nucleoside diphosphate phosphorylation	0.0119522	19/4260	0.0183622	0.330783	0.315237	101113198/443457/443440/101117412/443085/100036759	6
Liver	GO:0006757	ATP generation from ADP	0.0119522	19/4260	0.0183622	0.330783	0.315237	101113198/443457/443440/101117412/443085/100036759	6
Liver	GO:0014033	neural crest cell differentiation	0.0119522	19/4260	0.0183622	0.330783	0.315237	101103768/101104167/101114604/101107946/101122278/101113580	6
Liver	GO:0031016	pancreas development	0.0119522	19/4260	0.0183622	0.330783	0.315237	100534656/101112662/101114231/101116103/101109745/443074	6
Liver	GO:0032368	regulation of lipid transport	0.0119522	19/4260	0.0183622	0.330783	0.315237	101116983/101113666/443457/101113924/100913166/101119059	6
Liver	GO:0046939	nucleotide phosphorylation	0.0119522	19/4260	0.0183622	0.330783	0.315237	101113198/443457/443440/101117412/443085/100036759	6
Liver	GO:0003002	regionalization	0.0298805	72/4260	0.0185346	0.331504	0.315924	101113716/101111396/101103768/101114231/101107807/101114604/101103410/101116103/101107946/101109745/101102632/443074/100302355/101113580/101110776	15
Liver	GO:0009117	nucleotide metabolic process	0.0537849	153/4260	0.0190963	0.339129	0.323191	101112705/101105089/101111626/101118780/101113198/101115365/443457/101105620/443440/101101867/101117702/101101977/101117412/443085/101119501/101107823/101117623/101103726/101116072/101111093/101120084/443542/101122324/101102089/101114690/101122150/100036759	27
Liver	GO:0009165	nucleotide biosynthetic process	0.0318725	79/4260	0.0198042	0.349222	0.33281	101112705/101118780/101113198/443457/443440/101101867/101101977/101117412/443085/101107823/101116072/443542/101122324/101102089/101122150/100036759	16
Liver	GO:0015850	organic hydroxy compound transport	0.0179283	36/4260	0.0206969	0.362412	0.34538	101121238/443184/101116983/101121210/101113666/100302343/101113924/101118355/101119059	9
Liver	GO:1901617	organic hydroxy compound biosynthetic process	0.0219124	48/4260	0.0210945	0.362527	0.345489	100820756/101103641/101117174/101121732/101105401/101111590/101112662/101112029/101118355/101109745/100820754	11
Liver	GO:0060541	respiratory system development	0.0199203	42/4260	0.0211377	0.362527	0.345489	101109214/443409/101112662/101113716/101111396/101114231/101109534/101107807/101109745/443074	10
Liver	GO:0061138	morphogenesis of a branching epithelium	0.0199203	42/4260	0.0211377	0.362527	0.345489	101115426/101112662/101113716/101111396/101103768/101114604/101109745/443074/100302355/101113580	10
Liver	GO:0006022	aminoglycan metabolic process	0.0139442	25/4260	0.0218154	0.363633	0.346543	101109217/101114796/100049063/101119301/101106835/101108832/101121461	7
Liver	GO:0006090	pyruvate metabolic process	0.0139442	25/4260	0.0218154	0.363633	0.346543	101113198/443457/101114573/443440/101117412/443085/100036759	7
Liver	GO:0060562	epithelial tube morphogenesis	0.0278884	67/4260	0.0219434	0.363633	0.346543	101115426/101113716/101111396/101121767/101103768/101103436/101103410/100216435/101107946/101109745/101102632/101118065/443074/100302355	14
Liver	GO:0048667	cell morphogenesis involved in neuron differentiation	0.0318725	80/4260	0.0221615	0.363633	0.346543	100190973/101112603/101114670/101119146/101108984/101103768/101109534/101106810/101122876/101113917/101114604/101115086/106990129/101109745/101103785/101113580	16
Liver	GO:0021575	hindbrain morphogenesis	0.00796813	10/4260	0.022364	0.363633	0.346543	100190973/101112662/101115757/101111422	4
Liver	GO:0021587	cerebellum morphogenesis	0.00796813	10/4260	0.022364	0.363633	0.346543	100190973/101112662/101115757/101111422	4
Liver	GO:0032873	negative regulation of stress-activated MAPK cascade	0.00796813	10/4260	0.022364	0.363633	0.346543	101119146/101119059/100302355/101106974	4
Liver	GO:0070303	negative regulation of stress-activated protein kinase signaling cascade	0.00796813	10/4260	0.022364	0.363633	0.346543	101119146/101119059/100302355/101106974	4
Liver	GO:0048812	neuron projection morphogenesis	0.0338645	87/4260	0.0232105	0.371266	0.353817	100190973/101112603/101114670/101119146/101108984/101103768/101109534/101106810/101122876/101113917/101114604/101115086/106990129/101109745/101115845/101103785/101113580	17
Liver	GO:0002526	acute inflammatory response	0.0119522	20/4260	0.0236928	0.371266	0.353817	100307041/443392/105601867/101119740/101122940/101105005	6
Liver	GO:0021549	cerebellum development	0.0119522	20/4260	0.0236928	0.371266	0.353817	101114825/100190973/101112662/101103768/101115757/101111422	6
Liver	GO:0045921	positive regulation of exocytosis	0.0119522	20/4260	0.0236928	0.371266	0.353817	101123664/100190973/101109534/101118061/101121461/100145880	6
Liver	GO:0001838	embryonic epithelial tube formation	0.0159363	31/4260	0.0237317	0.371266	0.353817	101121767/101103436/101103410/101107946/101109745/101102632/101118065/100302355	8
Liver	GO:1901292	nucleoside phosphate catabolic process	0.0159363	31/4260	0.0237317	0.371266	0.353817	101112705/101113198/101115365/443457/443440/101117412/443085/100036759	8
Liver	GO:0006753	nucleoside phosphate metabolic process	0.0537849	156/4260	0.0241435	0.371266	0.353817	101112705/101105089/101111626/101118780/101113198/101115365/443457/101105620/443440/101101867/101117702/101101977/101117412/443085/101119501/101107823/101117623/101103726/101116072/101111093/101120084/443542/101122324/101102089/101114690/101122150/100036759	27
Liver	GO:0006094	gluconeogenesis	0.00996016	15/4260	0.0244394	0.371266	0.353817	100037689/101113198/443457/101117412/101103469	5
Liver	GO:0019319	hexose biosynthetic process	0.00996016	15/4260	0.0244394	0.371266	0.353817	100037689/101113198/443457/101117412/101103469	5
Liver	GO:0030323	respiratory tube development	0.0179283	37/4260	0.0245947	0.371266	0.353817	101109214/443409/101112662/101113716/101111396/101114231/101109534/101109745/443074	9
Liver	GO:0030324	lung development	0.0179283	37/4260	0.0245947	0.371266	0.353817	101109214/443409/101112662/101113716/101111396/101114231/101109534/101109745/443074	9
Liver	GO:0001763	morphogenesis of a branching structure	0.0199203	43/4260	0.0247454	0.371266	0.353817	101115426/101112662/101113716/101111396/101103768/101114604/101109745/443074/100302355/101113580	10
Liver	GO:0010975	regulation of neuron projection development	0.0278884	68/4260	0.024761	0.371266	0.353817	443346/100190973/101112603/101119146/101108984/101106810/101115086/101108832/106990129/101109745/101115845/101103785/100302355/101113580	14
Liver	GO:0000904	cell morphogenesis involved in differentiation	0.0398406	108/4260	0.0252714	0.376664	0.358962	101119293/100190973/101112603/101114670/101119146/101112662/101108984/101103768/101109534/101106810/101122876/101113917/101114604/101115086/101117448/106990129/101109745/101103785/100820747/101113580	20
Liver	GO:0022604	regulation of cell morphogenesis	0.0298805	75/4260	0.0262758	0.389317	0.37102	443346/100190973/101112603/101119146/101112688/101108984/101106810/101114352/101115086/106990129/101109745/101115845/101103785/101116755/101113580	15
Liver	GO:1905952	regulation of lipid localization	0.0139442	26/4260	0.0269185	0.396493	0.377859	101115495/101116983/101113666/443457/101113924/100913166/101119059	7
Liver	GO:1901293	nucleoside phosphate biosynthetic process	0.0318725	82/4260	0.0275062	0.402781	0.383851	101112705/101118780/101113198/443457/443440/101101867/101101977/101117412/443085/101107823/101116072/443542/101122324/101102089/101122150/100036759	16
Liver	GO:0006820	anion transport	0.0278884	69/4260	0.027839	0.405285	0.386237	101121238/101115166/100037689/101115852/101111626/101118780/101113666/101110817/101111921/100913166/101102632/101105242/101106697/101118277	14
Liver	GO:0005996	monosaccharide metabolic process	0.0219124	50/4260	0.0281064	0.406812	0.387692	100037689/101113198/101107755/101116538/443457/101119640/101104022/443440/101117412/101106798/101103469	11
Liver	GO:0005975	carbohydrate metabolic process	0.0498008	144/4260	0.02834	0.407835	0.388668	100049063/101113191/100037689/101114825/101113198/101107755/101116538/443457/101119640/101104022/443440/101120577/101110832/554325/101117412/443085/101106798/101122666/101113779/101111093/101121461/100217403/101103469/101118831/100036759	25
Liver	GO:0009145	purine nucleoside triphosphate biosynthetic process	0.0179283	38/4260	0.0289872	0.412409	0.393026	101118780/101113198/443457/443440/101117412/443085/443542/101122324/100036759	9
Liver	GO:0060560	developmental growth involved in morphogenesis	0.0179283	38/4260	0.0289872	0.412409	0.393026	100190973/101112603/101108984/101106810/101109745/101115845/443074/100302355/101113580	9
Liver	GO:0001938	positive regulation of endothelial cell proliferation	0.0119522	21/4260	0.0299688	0.419228	0.399525	101115426/101112662/101105318/101113869/101109745/101102438	6
Liver	GO:0007368	determination of left/right symmetry	0.0119522	21/4260	0.0299688	0.419228	0.399525	101113716/101114231/101107807/101109745/101122250/443074	6
Liver	GO:0009064	glutamine family amino acid metabolic process	0.0119522	21/4260	0.0299688	0.419228	0.399525	101107584/101121504/101102207/101107269/101105401/101101964	6
Liver	GO:0001558	regulation of cell growth	0.0278884	70/4260	0.03119	0.423058	0.403175	101115426/101109160/101113198/100190973/101112603/101108984/101106810/101107379/101118061/101109745/101115845/101114927/100302355/101113580	14
Liver	GO:0120039	plasma membrane bounded cell projection morphogenesis	0.0338645	90/4260	0.0314414	0.423058	0.403175	100190973/101112603/101114670/101119146/101108984/101103768/101109534/101106810/101122876/101113917/101114604/101115086/106990129/101109745/101115845/101103785/101113580	17
Liver	GO:0002183	cytoplasmic translational initiation	0.00796813	11/4260	0.0319396	0.423058	0.403175	101111219/101115801/101112694/101122181	4
Liver	GO:0006111	regulation of gluconeogenesis	0.00796813	11/4260	0.0319396	0.423058	0.403175	101113198/443457/101117412/101103469	4
Liver	GO:0021885	forebrain cell migration	0.00796813	11/4260	0.0319396	0.423058	0.403175	100190973/101119146/101101956/101113580	4
Liver	GO:0022029	telencephalon cell migration	0.00796813	11/4260	0.0319396	0.423058	0.403175	100190973/101119146/101101956/101113580	4
Liver	GO:0048814	regulation of dendrite morphogenesis	0.00796813	11/4260	0.0319396	0.423058	0.403175	100190973/101119146/101115086/101103785	4
Liver	GO:0016485	protein processing	0.0219124	51/4260	0.0321794	0.423058	0.403175	443316/101116630/101117521/101123664/101113497/101117258/101119740/101122940/101111553/101112077/101102647	11
Liver	GO:0035272	exocrine system development	0.00996016	16/4260	0.0321988	0.423058	0.403175	101113716/101114604/101116103/443074/101113580	5
Liver	GO:0046364	monosaccharide biosynthetic process	0.00996016	16/4260	0.0321988	0.423058	0.403175	100037689/101113198/443457/101117412/101103469	5
Liver	GO:0044270	cellular nitrogen compound catabolic process	0.0378486	104/4260	0.0326589	0.423058	0.403175	101109739/101109838/101119507/101120548/101112705/101121504/101113198/101121064/101115365/443457/101109311/443440/101101867/101117412/443085/101105746/101111937/101110192/100036759	19
Liver	GO:0046700	heterocycle catabolic process	0.0378486	104/4260	0.0326589	0.423058	0.403175	101109739/101109838/101119507/101120548/101112705/101121504/101113198/101121064/101115365/443457/101109311/443440/101101867/101117412/443085/101105746/101111937/101110192/100036759	19
Liver	GO:0008584	male gonad development	0.0139442	27/4260	0.0327769	0.423058	0.403175	101120683/100820756/101110027/101109745/100820747/100302355/101113580	7
Liver	GO:0030902	hindbrain development	0.0139442	27/4260	0.0327769	0.423058	0.403175	101114825/100190973/101112662/101103768/101115757/101111422/101116103	7
Liver	GO:0046546	development of primary male sexual characteristics	0.0139442	27/4260	0.0327769	0.423058	0.403175	101120683/100820756/101110027/101109745/100820747/100302355/101113580	7
Liver	GO:0009156	ribonucleoside monophosphate biosynthetic process	0.0199203	45/4260	0.0332509	0.426976	0.406909	101112705/101118780/101113198/443457/443440/101117412/443085/101107823/443542/100036759	10
Liver	GO:0030509	BMP signaling pathway	0.0159363	33/4260	0.0338761	0.432784	0.412444	101115426/101109160/443172/101113716/101114231/101103410/101109745/100302355	8
Liver	GO:0048858	cell projection morphogenesis	0.0338645	91/4260	0.034615	0.43998	0.419301	100190973/101112603/101114670/101119146/101108984/101103768/101109534/101106810/101122876/101113917/101114604/101115086/106990129/101109745/101115845/101103785/101113580	17
Liver	GO:0022037	metencephalon development	0.0119522	22/4260	0.0372422	0.461656	0.439959	101114825/100190973/101112662/101103768/101115757/101111422	6
Liver	GO:0031397	negative regulation of protein ubiquitination	0.0119522	22/4260	0.0372422	0.461656	0.439959	101108935/100190973/101106376/101105032/101122946/101119059	6
Liver	GO:0046660	female sex differentiation	0.0119522	22/4260	0.0372422	0.461656	0.439959	101110027/101108921/101103646/101121461/101109745/443074	6
Liver	GO:0062014	negative regulation of small molecule metabolic process	0.0119522	22/4260	0.0372422	0.461656	0.439959	101107168/101113198/101105401/101112662/101117412/101103469	6
Liver	GO:0072089	stem cell proliferation	0.0119522	22/4260	0.0372422	0.461656	0.439959	101119601/101119146/101111396/101109745/101113145/100302355	6
Liver	GO:0009124	nucleoside monophosphate biosynthetic process	0.0199203	46/4260	0.0381921	0.464807	0.442962	101112705/101118780/101113198/443457/443440/101117412/443085/101107823/443542/100036759	10
Liver	GO:0071702	organic substance transport	0.135458	472/4260	0.0384975	0.464807	0.442962	101115495/101123664/101121238/100049063/101115166/443184/101116983/101121210/100037689/101115852/101110939/101118766/101111626/101118780/101105035/101122511/101113666/100190973/100302343/443457/101113924/100302087/101110817/101102018/101119146/101105401/100534656/101115555/101116165/101106376/101114231/101114615/101107807/101111921/101117412/101118061/101102580/101103436/101107855/101111216/10111…	68
Liver	GO:0006959	humoral immune response	0.0179283	40/4260	0.0393616	0.464807	0.442962	101102273/101107498/101116362/101112586/101119740/101111065/101107430/101122940/101119424	9
Liver	GO:0001936	regulation of endothelial cell proliferation	0.0139442	28/4260	0.0394283	0.464807	0.442962	101117521/101115426/101112662/101105318/101113869/101109745/101102438	7
Liver	GO:0007411	axon guidance	0.0139442	28/4260	0.0394283	0.464807	0.442962	100190973/101108984/101103768/101122876/101114604/101109745/101113580	7
Liver	GO:0016999	antibiotic metabolic process	0.0139442	28/4260	0.0394283	0.464807	0.442962	101109214/101120966/100307046/105605730/100913159/101117623/101120084	7
Liver	GO:0022612	gland morphogenesis	0.0139442	28/4260	0.0394283	0.464807	0.442962	101112662/101113716/443130/101114604/101109745/443074/101113580	7
Liver	GO:0035282	segmentation	0.0139442	28/4260	0.0394283	0.464807	0.442962	101114604/101103410/101109745/101102632/100302355/101113580/101110776	7
Liver	GO:0097485	neuron projection guidance	0.0139442	28/4260	0.0394283	0.464807	0.442962	100190973/101108984/101103768/101122876/101114604/101109745/101113580	7
Liver	GO:0035107	appendage morphogenesis	0.0159363	34/4260	0.0399096	0.464807	0.442962	101113716/101106810/101114604/101107946/101109745/101102632/443074/100302355	8
Liver	GO:0035108	limb morphogenesis	0.0159363	34/4260	0.0399096	0.464807	0.442962	101113716/101106810/101114604/101107946/101109745/101102632/443074/100302355	8
Liver	GO:0071772	response to BMP	0.0159363	34/4260	0.0399096	0.464807	0.442962	101115426/101109160/443172/101113716/101114231/101103410/101109745/100302355	8
Liver	GO:0071773	cellular response to BMP stimulus	0.0159363	34/4260	0.0399096	0.464807	0.442962	101115426/101109160/443172/101113716/101114231/101103410/101109745/100302355	8
Liver	GO:0008543	fibroblast growth factor receptor signaling pathway	0.00996016	17/4260	0.0413332	0.472595	0.450384	101113716/101111396/101109745/443074/101106889	5
Liver	GO:0021536	diencephalon development	0.00996016	17/4260	0.0413332	0.472595	0.450384	101113716/101103768/101109745/443074/101113580	5
Liver	GO:0048675	axon extension	0.00996016	17/4260	0.0413332	0.472595	0.450384	100190973/101112603/101108984/101109745/101113580	5
Liver	GO:0060393	regulation of pathway-restricted SMAD protein phosphorylation	0.00996016	17/4260	0.0413332	0.472595	0.450384	101115426/101109160/101110756/101105627/100216435	5
Liver	GO:0001667	ameboidal-type cell migration	0.0338645	93/4260	0.0416574	0.474137	0.451854	101117521/101115426/101109160/101119000/101105627/101105035/101119146/101106376/101112662/101113716/101103768/101114604/100216435/101107946/101109745/443074/101113580	17
Liver	GO:0002009	morphogenesis of an epithelium	0.0358566	100/4260	0.0420882	0.476872	0.45446	101115426/101119146/101112662/101113716/101111396/101121767/101103768/101103436/101114604/101103410/100216435/101107946/101109745/101102632/101118065/443074/100302355/101113580	18
Liver	GO:0006739	NADP metabolic process	0.00796813	12/4260	0.043563	0.482663	0.459978	101105089/101115365/101117412/101111093	4
Liver	GO:0006805	xenobiotic metabolic process	0.00796813	12/4260	0.043563	0.482663	0.459978	101109214/101118075/101119947/101120084	4
Liver	GO:0007435	salivary gland morphogenesis	0.00796813	12/4260	0.043563	0.482663	0.459978	101113716/101114604/443074/101113580	4
Liver	GO:0032371	regulation of sterol transport	0.00796813	12/4260	0.043563	0.482663	0.459978	101116983/101113666/101113924/101119059	4
Liver	GO:0032374	regulation of cholesterol transport	0.00796813	12/4260	0.043563	0.482663	0.459978	101116983/101113666/101113924/101119059	4
Liver	GO:1901566	organonitrogen compound biosynthetic process	0.12749	445/4260	0.0454055	0.489157	0.466168	101113853/101119507/101107584/101112705/101107168/101111660/101102207/101115823/100528012/101110939/101118780/101113198/101113118/101117174/101104725/100302343/443457/101109311/101121732/443440/101101867/101107295/101102099/101102703/101112688/101101977/100913159/101120800/101117412/101111219/101112124/101103436/443085/101107672/101115801/101114352/101107823/101112694/101105837/101116072/10112266…	64
Liver	GO:0001843	neural tube closure	0.0119522	23/4260	0.0455533	0.489157	0.466168	101121767/101103436/101107946/101109745/101118065/100302355	6
Liver	GO:0001959	regulation of cytokine-mediated signaling pathway	0.0119522	23/4260	0.0455533	0.489157	0.466168	101115285/101119146/101105401/101113585/101109745/101119059	6
Liver	GO:0009116	nucleoside metabolic process	0.0119522	23/4260	0.0455533	0.489157	0.466168	101119507/101112705/101109311/101107823/101122324/101114690	6
Liver	GO:0009855	determination of bilateral symmetry	0.0119522	23/4260	0.0455533	0.489157	0.466168	101113716/101114231/101107807/101109745/101122250/443074	6
Liver	GO:0030203	glycosaminoglycan metabolic process	0.0119522	23/4260	0.0455533	0.489157	0.466168	101109217/101114796/101119301/101106835/101108832/101121461	6
Liver	GO:1990138	neuron projection extension	0.0119522	23/4260	0.0455533	0.489157	0.466168	100190973/101112603/101108984/101109745/101115845/101113580	6
Liver	GO:0006163	purine nucleotide metabolic process	0.0418327	122/4260	0.045712	0.489157	0.466168	101111626/101118780/101113198/443457/101105620/443440/101117702/101117412/443085/101119501/101107823/101117623/101103726/101116072/101120084/443542/101122324/101102089/101114690/101122150/100036759	21
Liver	GO:0006754	ATP biosynthetic process	0.0159363	35/4260	0.0466192	0.496742	0.473396	101118780/101113198/443457/443440/101117412/443085/443542/100036759	8
Liver	GO:0007389	pattern specification process	0.0318725	88/4260	0.0492749	0.522815	0.498243	101113716/101111396/101103768/101114231/101107807/101114604/101103410/101116103/101107946/101109745/101102632/101122250/443074/100302355/101113580/101110776	16
Liver	GO:0032990	cell part morphogenesis	0.0338645	95/4260	0.049678	0.524868	0.5002	100190973/101112603/101114670/101119146/101108984/101103768/101109534/101106810/101122876/101113917/101114604/101115086/106990129/101109745/101115845/101103785/101113580	17
Lung	GO:0035082	axoneme assembly	0.026971	23/4260	1.67422e-07	0.000417047	0.000409919	101114833/101113084/101105003/101110744/101104684/101120958/101118121/101105125/101102570/101104220/101119097/101119280/101116098	13
Lung	GO:0072350	tricarboxylic acid metabolic process	0.0207469	16/4260	1.33932e-06	0.00166812	0.00163961	101105616/101104080/101109163/101117623/100217404/443091/101113602/100302102/780772/101108658	10
Lung	GO:0006099	tricarboxylic acid cycle	0.0186722	14/4260	3.36176e-06	0.00279138	0.00274367	101105616/101104080/101109163/101117623/443091/101113602/100302102/780772/101108658	9
Lung	GO:0006101	citrate metabolic process	0.0186722	15/4260	7.56679e-06	0.00342688	0.0033683	101105616/101104080/101109163/101117623/443091/101113602/100302102/780772/101108658	9
Lung	GO:0003341	cilium movement	0.0228216	22/4260	7.65457e-06	0.00342688	0.0033683	101113084/101105003/101118121/101112377/101102570/101104220/101102107/101108305/101119280/101116098/101122250	11
Lung	GO:0001578	microtubule bundle formation	0.026971	30/4260	8.25423e-06	0.00342688	0.0033683	101114833/101113084/101105003/101110744/101104684/101120958/101118121/101105125/101102570/101104220/101119097/101119280/101116098	13
Lung	GO:0070286	axonemal dynein complex assembly	0.0145228	10/4260	2.01377e-05	0.00716614	0.00704365	101113084/101110744/101120958/101118121/101102570/101104220/101119280	7
Lung	GO:0044782	cilium organization	0.0497925	91/4260	4.47515e-05	0.0139345	0.0136963	101114833/101113084/101116109/101104419/101105003/101110744/101104684/101120958/101105786/101104882/101118121/101112377/101103384/101105125/101102570/101104220/101102107/101108305/101115807/101114180/101119097/101119280/101116098/100145882	24
Lung	GO:0017144	drug metabolic process	0.0746888	167/4260	7.51495e-05	0.0193488	0.0190181	101104842/101105089/101114570/101105616/105605730/101105152/101108285/101115434/101104080/101105620/100216440/101117381/101111413/101120894/101108974/443531/101109163/101118780/101117623/101106318/101123654/101104557/443005/101112413/443091/101113602/100302102/101110653/780772/101113161/101121668/101107168/101108658/101116406/443410/100135697	36
Lung	GO:0072522	purine-containing compound biosynthetic process	0.0394191	66/4260	7.7675e-05	0.0193488	0.0190181	101114570/101108285/100216440/101111413/101122324/101108305/101118780/101106318/443005/101112413/101110118/101110653/101121731/101118274/101117519/101116406/443410/101115921/100135697	19
Lung	GO:0009855	determination of bilateral symmetry	0.0207469	23/4260	9.13453e-05	0.0206856	0.020332	101113084/101110744/101118121/101107807/101102570/101123539/443074/101114180/101104056/101122250	10
Lung	GO:0060271	cilium assembly	0.0456432	84/4260	0.000103984	0.0215853	0.0212163	101114833/101113084/101104419/101105003/101110744/101104684/101120958/101105786/101104882/101118121/101112377/101103384/101105125/101102570/101104220/101102107/101108305/101115807/101114180/101119097/101119280/101116098	22
Lung	GO:0044281	small molecule metabolic process	0.157676	450/4260	0.000114327	0.0219069	0.0215324	101116983/101104842/101105089/101121552/101108832/101113475/101111038/101114570/101112618/101119512/101105616/105605730/443093/101122877/101105152/101108285/101110922/101115434/101104080/101120546/101105620/101114101/100216440/101118747/780497/101111413/101122324/101120894/101108305/101108974/101105073/101109163/101118780/101117623/101106318/101123654/443005/101112413/100217404/443091/101113602/1…	76
Lung	GO:0009799	specification of symmetry	0.0207469	24/4260	0.000140951	0.0250792	0.0246505	101113084/101110744/101118121/101107807/101102570/101123539/443074/101114180/101104056/101122250	10
Lung	GO:0045333	cellular respiration	0.0311203	48/4260	0.000160806	0.0253506	0.0249173	101105616/101105152/101115434/101104080/101105620/101109163/101118780/101117623/101123654/443091/101113602/100302102/780772/101121668/101108658	15
Lung	GO:0009142	nucleoside triphosphate biosynthetic process	0.0290456	43/4260	0.00016283	0.0253506	0.0249173	101121552/101113475/101114570/101108285/100216440/101111413/101122324/101108305/101118780/101106318/443005/101112413/443410/100135697	14
Lung	GO:0006164	purine nucleotide biosynthetic process	0.0373444	65/4260	0.000206424	0.0302472	0.0297302	101114570/101108285/100216440/101111413/101122324/101108305/101118780/101106318/443005/101112413/101110118/101110653/101121731/101118274/101117519/443410/101115921/100135697	18
Lung	GO:0006753	nucleoside phosphate metabolic process	0.0684647	156/4260	0.000219248	0.0303415	0.0298229	101104842/101105089/101121552/101113475/101114570/101105152/101108285/101115434/101105620/100216440/101111413/101122324/101108305/101118780/101117623/101106318/101123654/443005/101112413/101110118/101119501/101110653/101121731/101106244/101102216/101118274/101117519/101104692/101121668/101116406/443410/101115921/100135697	33
Lung	GO:0007368	determination of left/right symmetry	0.0186722	21/4260	0.000237271	0.0311075	0.0305758	101113084/101110744/101118121/101107807/101102570/101123539/443074/101114180/101122250	9
Lung	GO:0009060	aerobic respiration	0.0186722	22/4260	0.000361821	0.0450648	0.0442945	101105616/101104080/101109163/101117623/443091/101113602/100302102/780772/101108658	9
Lung	GO:0055086	nucleobase-containing small molecule metabolic process	0.0726141	174/4260	0.000395935	0.0469654	0.0461626	101104842/101105089/101121552/101113475/101114570/101105152/101108285/101115434/101105620/100216440/101111413/101122324/101108305/101118780/101117623/101106318/101123654/443005/101112413/101110118/101119501/101110653/101121731/101106244/101102216/101118274/101117519/101104692/101121668/101115604/101112245/101116406/443410/101115921/100135697	35
Lung	GO:0009152	purine ribonucleotide biosynthetic process	0.0352697	63/4260	0.000431987	0.0489127	0.0480766	101114570/101108285/100216440/101111413/101108305/101118780/101106318/443005/101112413/101110118/101110653/101121731/101118274/101117519/443410/101115921/100135697	17
Lung	GO:1901293	nucleoside phosphate biosynthetic process	0.0414938	82/4260	0.000591332	0.0626311	0.0615605	101121552/101113475/101114570/101108285/100216440/101111413/101122324/101108305/101118780/101106318/443005/101112413/101110118/101110653/101121731/101118274/101117519/443410/101115921/100135697	20
Lung	GO:0016999	antibiotic metabolic process	0.0207469	28/4260	0.000619778	0.0626311	0.0615605	101105616/105605730/101104080/101109163/101117623/443091/101113602/100302102/780772/101108658	10
Lung	GO:0070925	organelle assembly	0.0746888	185/4260	0.000635389	0.0626311	0.0615605	101114833/101113084/101104419/101105003/101110744/101104684/101120958/101105786/101104882/101118121/101112377/101103384/101105125/101102570/101104220/101106021/101102107/101108844/101108305/101115807/101114180/443400/101113414/101119097/101120985/101119280/101116098/101102581/101120998/101120550/100913170/101122499/101112505/101120941/101120176/101114481	36
Lung	GO:0009145	purine nucleoside triphosphate biosynthetic process	0.0248963	38/4260	0.000653716	0.0626311	0.0615605	101114570/101108285/100216440/101111413/101122324/101108305/101118780/101106318/443005/101112413/443410/100135697	12
Lung	GO:0009141	nucleoside triphosphate metabolic process	0.0414938	83/4260	0.000698985	0.0644633	0.0633614	101121552/101113475/101114570/101105152/101108285/101115434/101105620/100216440/101111413/101122324/101108305/101118780/101106318/101123654/443005/101112413/101110653/101121668/443410/100135697	20
Lung	GO:0009117	nucleotide metabolic process	0.0643154	153/4260	0.000744216	0.0644633	0.0633614	101104842/101105089/101114570/101105152/101108285/101115434/101105620/100216440/101111413/101122324/101108305/101118780/101117623/101106318/101123654/443005/101112413/101110118/101119501/101110653/101121731/101106244/101102216/101118274/101117519/101104692/101121668/101116406/443410/101115921/100135697	31
Lung	GO:0009260	ribonucleotide biosynthetic process	0.0352697	66/4260	0.000776354	0.0644633	0.0633614	101114570/101108285/100216440/101111413/101108305/101118780/101106318/443005/101112413/101110118/101110653/101121731/101118274/101117519/443410/101115921/100135697	17
Lung	GO:0046390	ribose phosphate biosynthetic process	0.0352697	66/4260	0.000776354	0.0644633	0.0633614	101114570/101108285/100216440/101111413/101108305/101118780/101106318/443005/101112413/101110118/101110653/101121731/101118274/101117519/443410/101115921/100135697	17
Lung	GO:0072521	purine-containing compound metabolic process	0.0580913	134/4260	0.000803857	0.0645938	0.0634897	101114570/101105152/101108285/101115434/101120546/101105620/100216440/101111413/101122324/101108305/101118780/101117623/101106318/101123654/443005/101112413/101110118/101119501/101110653/101121731/101118274/101117519/101121668/101112245/101116406/443410/101115921/100135697	28
Lung	GO:0006163	purine nucleotide metabolic process	0.0539419	122/4260	0.000901368	0.0701659	0.0689665	101114570/101105152/101108285/101115434/101105620/100216440/101111413/101122324/101108305/101118780/101117623/101106318/101123654/443005/101112413/101110118/101119501/101110653/101121731/101118274/101117519/101121668/101116406/443410/101115921/100135697	26
Lung	GO:0006082	organic acid metabolic process	0.0871369	231/4260	0.000997045	0.0752618	0.0739753	101116983/101104842/101105089/101108832/101119512/101105616/443093/101122877/101110922/101104080/101120546/100216440/101118747/101108974/101105073/101109163/101117623/443005/101112413/100217404/443091/101113602/101119640/101110118/443551/100302102/101106930/101108052/101110965/443545/101118274/780772/100302097/101113161/101107168/101108658/101112245/101110518/101120491/101118094/101101964/1011159…	42
Lung	GO:0007017	microtubule-based process	0.0705394	177/4260	0.00113683	0.0829042	0.0814871	101114833/101113084/101105003/101110744/101104684/101108960/101120958/101118121/101112377/101113559/101105125/101102570/101104220/101102107/101116286/443074/101108305/101120936/101113378/101114180/101119097/105607037/101119280/101116098/101102581/101120998/101120550/100145882/101112505/101118094/101117864/101105994/101122250/101114481	34
Lung	GO:0009150	purine ribonucleotide metabolic process	0.0518672	118/4260	0.00123141	0.0829042	0.0814871	101114570/101105152/101108285/101115434/101105620/100216440/101111413/101108305/101118780/101117623/101106318/101123654/443005/101112413/101110118/101119501/101110653/101121731/101118274/101117519/101121668/101116406/443410/101115921/100135697	25
Lung	GO:0030031	cell projection assembly	0.0518672	118/4260	0.00123141	0.0829042	0.0814871	101114833/101113084/101104419/101105003/101110744/101104684/101120958/101105786/101104882/101118121/101112377/101103384/101105125/101102570/101104220/101102107/101108844/101108305/101115807/101114180/101119097/101119280/101116098/101107656/101121889	25
Lung	GO:0120031	plasma membrane bounded cell projection assembly	0.0518672	118/4260	0.00123141	0.0829042	0.0814871	101114833/101113084/101104419/101105003/101110744/101104684/101120958/101105786/101104882/101118121/101112377/101103384/101105125/101102570/101104220/101102107/101108844/101108305/101115807/101114180/101119097/101119280/101116098/101107656/101121889	25
Lung	GO:0055114	oxidation-reduction process	0.0497925	113/4260	0.00147949	0.0969846	0.0953268	101104842/101105089/101104608/101119969/101105616/105605730/101105152/101115434/101104080/101105620/101109163/101118780/101117623/101123654/100217404/443091/101113602/100302102/101105782/780772/101121668/101108658/101110518/101118094	24
Lung	GO:0009127	purine nucleoside monophosphate biosynthetic process	0.0248963	42/4260	0.00174869	0.107548	0.105709	101114570/101108285/100216440/101111413/101118780/101106318/443005/101112413/101110653/101121731/443410/100135697	12
Lung	GO:0009168	purine ribonucleoside monophosphate biosynthetic process	0.0248963	42/4260	0.00174869	0.107548	0.105709	101114570/101108285/100216440/101111413/101118780/101106318/443005/101112413/101110653/101121731/443410/100135697	12
Lung	GO:0009126	purine nucleoside monophosphate metabolic process	0.0373444	77/4260	0.00185318	0.107548	0.105709	101114570/101105152/101108285/101115434/101105620/100216440/101111413/101118780/101106318/101123654/443005/101112413/101110653/101121731/101121668/101116406/443410/100135697	18
Lung	GO:0009167	purine ribonucleoside monophosphate metabolic process	0.0373444	77/4260	0.00185318	0.107548	0.105709	101114570/101105152/101108285/101115434/101105620/100216440/101111413/101118780/101106318/101123654/443005/101112413/101110653/101121731/101121668/101116406/443410/100135697	18
Lung	GO:0055085	transmembrane transport	0.0788382	210/4260	0.00189027	0.107548	0.105709	101118623/101106850/101120653/443514/101114570/101121801/101115082/101108285/101115443/101120546/101110880/101111413/443003/101119340/101118780/101110651/101118008/101123381/101106318/101114198/101106057/442999/654334/101105782/100302062/443465/101104692/101121668/101111921/101105070/101110518/101119262/101118094/101106371/101116387/443410/101115921/101119275	38
Lung	GO:0009206	purine ribonucleoside triphosphate biosynthetic process	0.0228216	37/4260	0.00189968	0.107548	0.105709	101114570/101108285/100216440/101111413/101108305/101118780/101106318/443005/101112413/443410/100135697	11
Lung	GO:0006928	movement of cell or subcellular component	0.130705	394/4260	0.00202561	0.112129	0.110212	101111586/101114833/101113084/101116109/101105003/101110744/101118566/101111318/101108960/101118121/101108832/101112377/101113559/101118437/101102570/780478/101104220/101104225/101106021/101115082/101102107/101105289/101111885/101123183/101108844/101122781/100381267/101120460/101110880/101123539/443074/105613513/101108305/101115807/101114180/497272/101106318/101119097/101112413/101111722/10111415…	63
Lung	GO:0009144	purine nucleoside triphosphate metabolic process	0.0373444	78/4260	0.00216307	0.117135	0.115133	101114570/101105152/101108285/101115434/101105620/100216440/101111413/101122324/101108305/101118780/101106318/101123654/443005/101112413/101110653/101121668/443410/100135697	18
Lung	GO:0009259	ribonucleotide metabolic process	0.0518672	123/4260	0.00227246	0.12044	0.118382	101114570/101105152/101108285/101115434/101105620/100216440/101111413/101108305/101118780/101117623/101106318/101123654/443005/101112413/101110118/101119501/101110653/101121731/101118274/101117519/101121668/101116406/443410/101115921/100135697	25
Lung	GO:0009201	ribonucleoside triphosphate biosynthetic process	0.0228216	38/4260	0.00240729	0.124928	0.122793	101114570/101108285/100216440/101111413/101108305/101118780/101106318/443005/101112413/443410/100135697	11
Lung	GO:0009165	nucleotide biosynthetic process	0.0373444	79/4260	0.00251536	0.127873	0.125687	101114570/101108285/100216440/101111413/101122324/101108305/101118780/101106318/443005/101112413/101110118/101110653/101121731/101118274/101117519/443410/101115921/100135697	18
Lung	GO:0009161	ribonucleoside monophosphate metabolic process	0.0373444	80/4260	0.00291443	0.145197	0.142715	101114570/101105152/101108285/101115434/101105620/100216440/101111413/101118780/101106318/101123654/443005/101112413/101110653/101121731/101121668/101116406/443410/100135697	18
Lung	GO:0043436	oxoacid metabolic process	0.0809129	223/4260	0.00313246	0.15197	0.149373	101116983/101108832/101119512/101105616/443093/101122877/101110922/101104080/100216440/101118747/101108974/101105073/101109163/101117623/443005/101112413/100217404/443091/101113602/101119640/101110118/443551/100302102/101106930/101108052/101110965/443545/101118274/780772/100302097/101113161/101107168/101108658/101112245/101110518/101120491/101118094/101101964/101115921	39
Lung	GO:0019752	carboxylic acid metabolic process	0.0788382	216/4260	0.0031724	0.15197	0.149373	101116983/101119512/101105616/443093/101122877/101110922/101104080/100216440/101118747/101108974/101105073/101109163/101117623/443005/101112413/100217404/443091/101113602/101119640/101110118/443551/100302102/101106930/101108052/101110965/443545/101118274/780772/100302097/101113161/101107168/101108658/101112245/101110518/101120491/101118094/101101964/101115921	38
Lung	GO:0009156	ribonucleoside monophosphate biosynthetic process	0.0248963	45/4260	0.00331443	0.154742	0.152097	101114570/101108285/100216440/101111413/101118780/101106318/443005/101112413/101110653/101121731/443410/100135697	12
Lung	GO:0009123	nucleoside monophosphate metabolic process	0.0373444	81/4260	0.00336493	0.154742	0.152097	101114570/101105152/101108285/101115434/101105620/100216440/101111413/101118780/101106318/101123654/443005/101112413/101110653/101121731/101121668/101116406/443410/100135697	18
Lung	GO:0061024	membrane organization	0.0497925	120/4260	0.00344886	0.154742	0.152097	101107561/101105896/101108844/100145872/101113910/101117083/101123381/100126571/101103910/101112688/445468/101107656/101119816/101116430/100913170/100302302/101123352/101112505/101121889/101120659/101121359/101116387/101111422/101103170	24
Lung	GO:0009205	purine ribonucleoside triphosphate metabolic process	0.0352697	75/4260	0.00347876	0.154742	0.152097	101114570/101105152/101108285/101115434/101105620/100216440/101111413/101108305/101118780/101106318/101123654/443005/101112413/101110653/101121668/443410/100135697	17
Lung	GO:0019693	ribose phosphate metabolic process	0.0518672	128/4260	0.0039861	0.167569	0.164705	101114570/101105152/101108285/101115434/101105620/100216440/101111413/101108305/101118780/101117623/101106318/101123654/443005/101112413/101110118/101119501/101110653/101121731/101118274/101117519/101121668/101116406/443410/101115921/100135697	25
Lung	GO:0006091	generation of precursor metabolites and energy	0.0414938	95/4260	0.00399218	0.167569	0.164705	101104608/101105616/105605730/101105152/101115434/101104080/101105620/100216440/101109163/101118780/101117623/101123654/443005/101112413/443091/101113602/100302102/780772/101121668/101108658	20
Lung	GO:0009199	ribonucleoside triphosphate metabolic process	0.0352697	76/4260	0.0040254	0.167569	0.164705	101114570/101105152/101108285/101115434/101105620/100216440/101111413/101108305/101118780/101106318/101123654/443005/101112413/101110653/101121668/443410/100135697	17
Lung	GO:0009124	nucleoside monophosphate biosynthetic process	0.0248963	46/4260	0.00403618	0.167569	0.164705	101114570/101108285/100216440/101111413/101118780/101106318/443005/101112413/101110653/101121731/443410/100135697	12
Lung	GO:0006754	ATP biosynthetic process	0.0207469	35/4260	0.00417743	0.169911	0.167006	101114570/101108285/100216440/101111413/101118780/101106318/443005/101112413/443410/100135697	10
Lung	GO:0007018	microtubule-based movement	0.0311203	64/4260	0.00422901	0.169911	0.167006	101113084/101105003/101108960/101118121/101112377/101113559/101102570/101104220/101102107/101108305/101114180/101119280/101116098/100145882/101122250	15
Lung	GO:1900087	positive regulation of G1/S transition of mitotic cell cycle	0.0103734	11/4260	0.00468973	0.184439	0.181287	443074/101107124/100415773/101102933/101121889	5
Lung	GO:0046034	ATP metabolic process	0.033195	71/4260	0.00481275	0.184439	0.181287	101114570/101105152/101108285/101115434/101105620/100216440/101111413/101118780/101106318/101123654/443005/101112413/101110653/101121668/443410/100135697	16
Lung	GO:0050878	regulation of body fluid levels	0.033195	71/4260	0.00481275	0.184439	0.181287	101101902/100820747/101103753/101110922/443268/100381267/443074/101110677/100170326/101116762/442999/101107656/101120034/101112781/443545/101107574	16
Lung	GO:0019637	organophosphate metabolic process	0.0871369	251/4260	0.00507522	0.191551	0.188277	101112286/101116983/101104842/101105089/101121552/101113475/101114570/101105152/101108285/101115434/101105620/100216440/101111413/101122324/101108305/101118780/497272/101117623/101106318/101123654/105601869/101121514/443005/101112413/101110118/101106930/101119501/101110653/101121731/101106244/443545/101102216/101118274/101117519/101104692/101121668/101107873/101116406/443410/101115921/101111422/1…	42
Lung	GO:0051270	regulation of cellular component movement	0.0767635	216/4260	0.0056617	0.210497	0.206899	101111586/101111318/101118121/101118437/780478/101104220/101104225/101106021/101115082/101102107/101105289/101111885/101123183/101122781/100381267/101120460/101110880/101123539/443074/105613513/497272/101106318/101112413/101111722/101109862/443095/101105469/101103014/100415773/101107656/101116705/443545/101113703/101121889/101105178/101121359/101107969	37
Lung	GO:0030334	regulation of cell migration	0.0684647	190/4260	0.00709652	0.252614	0.248296	101111586/101111318/101118437/780478/101104225/101106021/101105289/101111885/101123183/101122781/100381267/101120460/101110880/101123539/443074/105613513/497272/101106318/101112413/101111722/101109862/443095/101105469/101103014/100415773/101107656/101116705/443545/101113703/101121889/101105178/101121359/101107969	33
Lung	GO:0010324	membrane invagination	0.0103734	12/4260	0.00730158	0.252614	0.248296	101117083/100913170/100302302/101112505/101121889	5
Lung	GO:0015985	energy coupled proton transport, down electrochemical gradient	0.0103734	12/4260	0.00730158	0.252614	0.248296	101114570/101108285/101111413/101106318/443410	5
Lung	GO:0015986	ATP synthesis coupled proton transport	0.0103734	12/4260	0.00730158	0.252614	0.248296	101114570/101108285/101111413/101106318/443410	5
Lung	GO:0021591	ventricular system development	0.0103734	12/4260	0.00730158	0.252614	0.248296	101113475/101108844/101121952/101108305/442999	5
Lung	GO:0015980	energy derivation by oxidation of organic compounds	0.0311203	68/4260	0.00768478	0.26223	0.257748	101105616/101105152/101115434/101104080/101105620/101109163/101118780/101117623/101123654/443091/101113602/100302102/780772/101121668/101108658	15
Lung	GO:0003014	renal system process	0.0124481	17/4260	0.00843597	0.283973	0.279119	101115082/101103753/442999/101109347/101107656/443545	6
Lung	GO:0090407	organophosphate biosynthetic process	0.0497925	129/4260	0.00885862	0.294224	0.289195	101121552/101113475/101114570/101108285/100216440/101111413/101122324/101108305/101118780/101106318/105601869/101121514/443005/101112413/101110118/101119501/101110653/101121731/443545/101118274/101117519/443410/101115921/100135697	24
Lung	GO:0010810	regulation of cell-substrate adhesion	0.0228216	45/4260	0.00977341	0.320336	0.314861	101113839/101108832/101106021/101105289/101110086/101123183/100381267/497272/101107564/101107656/101105178	11
Lung	GO:1901566	organonitrogen compound biosynthetic process	0.136929	445/4260	0.00992692	0.321142	0.315653	101111586/101101902/101114570/101116256/100820747/101109952/101106848/101119512/443093/101122877/101108285/100216440/101118747/101111413/101122324/101108305/101110157/101108974/443531/101105073/101105643/100307039/100415774/101118780/101113414/101106318/105601869/101121514/443005/101114367/101112413/101110118/101112688/101122112/101106014/101106472/101108052/101109011/101103554/101110653/10112173…	66
Lung	GO:0000226	microtubule cytoskeleton organization	0.0497925	131/4260	0.0107111	0.335645	0.329908	101114833/101113084/101105003/101110744/101104684/101120958/101118121/101105125/101102570/101104220/443074/101120936/101113378/101119097/105607037/101119280/101116098/101102581/101120998/101120550/101112505/101117864/101105994/101114481	24
Lung	GO:0065002	intracellular protein transmembrane transport	0.0103734	13/4260	0.0107794	0.335645	0.329908	101123381/101105782/101110518/101118094/101116387	5
Lung	GO:0071806	protein transmembrane transport	0.0103734	13/4260	0.0107794	0.335645	0.329908	101123381/101105782/101110518/101118094/101116387	5
Lung	GO:0043648	dicarboxylic acid metabolic process	0.0145228	23/4260	0.011039	0.339483	0.33368	443093/101118747/101108974/443091/100302102/101107168/101101964	7
Lung	GO:0001525	angiogenesis	0.0414938	104/4260	0.0113009	0.3433	0.337432	101113839/101105172/101108832/101118437/780478/101115511/101115082/101103753/101111885/100381267/101123539/497272/101106318/101102790/101109862/442999/101107656/443465/101112041/101111060	20
Lung	GO:0051186	cofactor metabolic process	0.0456432	118/4260	0.0116486	0.349597	0.343621	101104842/101105089/443093/100216440/101118747/101120894/101112054/101117623/101123654/443005/101112413/101110118/101112688/101123398/101119501/101106244/101118274/101117519/101104692/101102912/101112245/101115921	22
Lung	GO:0010811	positive regulation of cell-substrate adhesion	0.0165975	29/4260	0.0126185	0.374199	0.367802	101108832/101106021/101105289/101110086/497272/101107564/101107656/101105178	8
Lung	GO:0030048	actin filament-based movement	0.0103734	14/4260	0.0152388	0.43632	0.428862	101115082/101108844/101107656/101104692/101106371	5
Lung	GO:0090307	mitotic spindle assembly	0.0103734	14/4260	0.0152388	0.43632	0.428862	101102581/101120998/101120550/101112505/101114481	5
Lung	GO:1902808	positive regulation of cell cycle G1/S phase transition	0.0103734	14/4260	0.0152388	0.43632	0.428862	443074/101107124/100415773/101102933/101121889	5
Lung	GO:0061138	morphogenesis of a branching epithelium	0.0207469	42/4260	0.0162384	0.458486	0.450649	101111396/101113839/101108000/780478/101103753/101123539/443074/443095/443465/101116782	10
Lung	GO:2000145	regulation of cell motility	0.0684647	202/4260	0.0173966	0.458486	0.450649	101111586/101111318/101118437/780478/101104225/101106021/101105289/101111885/101123183/101122781/100381267/101120460/101110880/101123539/443074/105613513/497272/101106318/101112413/101111722/101109862/443095/101105469/101103014/100415773/101107656/101116705/443545/101113703/101121889/101105178/101121359/101107969	33
Lung	GO:0034220	ion transmembrane transport	0.0539419	151/4260	0.0176941	0.458486	0.450649	101118623/101106850/443514/101114570/101121801/101115082/101108285/101115443/101110880/101111413/443003/101119340/101118780/101118008/101106318/101114198/101106057/100302062/101104692/101121668/101111921/101105070/101119262/101106371/443410/101115921	26
Lung	GO:2000045	regulation of G1/S transition of mitotic cell cycle	0.0145228	25/4260	0.0177346	0.458486	0.450649	443074/101105309/101107124/100415773/101102933/101110306/101121889	7
Lung	GO:0007389	pattern specification process	0.0352697	88/4260	0.0179211	0.458486	0.450649	101113084/101110744/101111318/101111396/101118121/101103068/101107807/101102570/101110922/101123539/443074/101114180/101103554/101104056/101116782/101115382/101122250	17
Lung	GO:0040012	regulation of locomotion	0.0726141	218/4260	0.0187245	0.458486	0.450649	101111586/101111318/101118437/780478/101104225/101106021/101105289/101111885/101123183/101122781/100381267/101120460/101110880/101123539/443074/105613513/497272/101106318/101112413/100126571/101111722/101109862/443095/101105469/101103014/100415773/101107656/101116705/443545/101113703/101112505/101121889/101105178/101121359/101107969	35
Lung	GO:0008217	regulation of blood pressure	0.0165975	31/4260	0.0189538	0.458486	0.450649	101105172/101115082/101103753/100169940/443551/101107656/443545/443465	8
Lung	GO:0001763	morphogenesis of a branching structure	0.0207469	43/4260	0.0190921	0.458486	0.450649	101111396/101113839/101108000/780478/101103753/101123539/443074/443095/443465/101116782	10
Lung	GO:1904018	positive regulation of vasculature development	0.0207469	43/4260	0.0190921	0.458486	0.450649	101105172/101118437/101103753/101111885/100381267/101123539/497272/101109862/442999/443545	10
Lung	GO:0010632	regulation of epithelial cell migration	0.026971	62/4260	0.0191599	0.458486	0.450649	101118437/780478/101104225/101111885/101122781/443074/497272/101106318/101112413/101109862/443095/101107656/443545	13
Lung	GO:0003209	cardiac atrium morphogenesis	0.00829876	10/4260	0.0194642	0.458486	0.450649	101111318/780478/101115082/101123539	4
Lung	GO:0003230	cardiac atrium development	0.00829876	10/4260	0.0194642	0.458486	0.450649	101111318/780478/101115082/101123539	4
Lung	GO:0007602	phototransduction	0.00829876	10/4260	0.0194642	0.458486	0.450649	101111206/101123241/101104920/101109774	4
Lung	GO:0014910	regulation of smooth muscle cell migration	0.00829876	10/4260	0.0194642	0.458486	0.450649	100381267/100415773/443545/101121889	4
Lung	GO:0019229	regulation of vasoconstriction	0.00829876	10/4260	0.0194642	0.458486	0.450649	101101902/101103753/100169940/101121717	4
Lung	GO:0061383	trabecula morphogenesis	0.00829876	10/4260	0.0194642	0.458486	0.450649	780478/101123539/101116915/100415773	4
Lung	GO:0097028	dendritic cell differentiation	0.00829876	10/4260	0.0194642	0.458486	0.450649	101111586/100820747/101122781/443400	4
Lung	GO:1903524	positive regulation of blood circulation	0.00829876	10/4260	0.0194642	0.458486	0.450649	443514/101103753/100169940/101121717	4
Lung	GO:0002027	regulation of heart rate	0.0124481	20/4260	0.0196941	0.458486	0.450649	443514/101115082/101103753/100169940/101104692/101106371	6
Lung	GO:0007006	mitochondrial membrane organization	0.0124481	20/4260	0.0196941	0.458486	0.450649	101105896/100145872/101113910/101123381/101123352/101121359	6
Lung	GO:0003073	regulation of systemic arterial blood pressure	0.0103734	15/4260	0.0207805	0.474902	0.466784	101115082/101103753/100169940/101107656/443545	5
Lung	GO:0072577	endothelial cell apoptotic process	0.0103734	15/4260	0.0207805	0.474902	0.466784	101105172/101108832/101122781/100381267/101102790	5
Lung	GO:0007005	mitochondrion organization	0.0414938	111/4260	0.0223793	0.50679	0.498127	101105896/101115434/100145872/100145866/101113910/101123381/100126571/101116915/101106813/101105782/101114222/100913170/101105877/101123352/101114153/101110789/101119459/101121359/101111663/100135697	20
Lung	GO:0045766	positive regulation of angiogenesis	0.0186722	38/4260	0.0228491	0.508276	0.499587	101105172/101118437/101103753/101111885/100381267/101123539/497272/101109862/442999	9
Lung	GO:0003018	vascular process in circulatory system	0.0165975	32/4260	0.022853	0.508276	0.499587	101105172/101101902/101115082/101103753/100170320/100169940/443465/101121717	8
Lung	GO:1901137	carbohydrate derivative biosynthetic process	0.0539419	155/4260	0.0241125	0.531541	0.522456	101114570/100820747/101108285/100216440/101111413/101122324/101108305/101118780/101106318/105601869/101121514/443005/101112413/101110118/101106014/101103554/101110653/101121731/443545/101118274/101117519/101116406/101103128/443410/101115921/100135697	26
Lung	GO:0001568	blood vessel development	0.0518672	148/4260	0.024658	0.538798	0.529588	101113839/101105172/101103068/101108832/101118437/780478/101115511/101115082/101103753/101111885/101108844/100381267/101123539/443074/497272/101106318/101102790/101109862/442999/101107656/443545/443465/101112041/101107969/101111060	25
Lung	GO:0009064	glutamine family amino acid metabolic process	0.0124481	21/4260	0.0250133	0.541809	0.532548	443093/101118747/101108974/100217404/101113161/101101964	6
Lung	GO:0006733	oxidoreduction coenzyme metabolic process	0.0186722	39/4260	0.0268361	0.567197	0.557502	101104842/101105089/100216440/101123654/443005/101112413/101106244/101104692/101115921	9
Lung	GO:0035296	regulation of tube diameter	0.0145228	27/4260	0.0268684	0.567197	0.557502	101101902/101115082/101103753/100170320/100169940/443465/101121717	7
Lung	GO:0097746	regulation of blood vessel diameter	0.0145228	27/4260	0.0268684	0.567197	0.557502	101101902/101115082/101103753/100170320/100169940/443465/101121717	7
Lung	GO:1990542	mitochondrial transmembrane transport	0.0103734	16/4260	0.0274883	0.569802	0.560062	101118780/101123381/101105782/101119262/101115921	5
Lung	GO:0045765	regulation of angiogenesis	0.026971	65/4260	0.0276757	0.569802	0.560062	101113839/101105172/101118437/101103753/101111885/100381267/101123539/497272/101102790/101109862/442999/101107656/101111060	13
Lung	GO:0007029	endoplasmic reticulum organization	0.00829876	11/4260	0.0279068	0.569802	0.560062	100126571/101119816/101107574/101103170	4
Lung	GO:0014909	smooth muscle cell migration	0.00829876	11/4260	0.0279068	0.569802	0.560062	100381267/100415773/443545/101121889	4
Lung	GO:1901342	regulation of vasculature development	0.0290456	72/4260	0.0285848	0.575587	0.565748	101113839/101105172/101118437/101103753/101111885/100381267/101123539/497272/101102790/101109862/442999/101107656/443545/101111060	14
Lung	GO:0030155	regulation of cell adhesion	0.0518672	150/4260	0.0286523	0.575587	0.565748	101111586/101113839/101108832/101106021/101119969/101105289/101110086/101123183/101122254/101122781/100381267/101120460/497272/101107564/101106318/101112688/445468/101107656/101112781/101108967/101121889/101105178/101121359/101107969/100885768	25
Lung	GO:0006732	coenzyme metabolic process	0.0311203	79/4260	0.0291796	0.581348	0.571411	101104842/101105089/100216440/101120894/101117623/101123654/443005/101112413/101110118/101119501/101106244/101118274/101117519/101104692/101115921	15
Lung	GO:0006811	ion transport	0.0871369	279/4260	0.0294058	0.581348	0.571411	101111206/101118623/101105172/101106850/101120653/101107561/443514/101101902/101114570/101121801/101115511/101115082/443093/101108285/101115443/101110880/101111413/101107876/443003/101119340/101118780/101118008/101106318/101114198/101106930/101106057/442999/654334/101120998/100302062/443545/101119911/101104692/101121668/101113508/101111921/101105070/101119262/101106371/443410/101115921/101118788	42
Lung	GO:0006457	protein folding	0.0207469	46/4260	0.0298474	0.585433	0.575426	101104684/101123174/101122254/101122104/101112054/101105782/101102222/101116430/101114533/101122667	10
Lung	GO:0043604	amide biosynthetic process	0.0726141	226/4260	0.0307665	0.594988	0.584818	101101902/101116256/101109952/101106848/101119512/101122877/101110157/443531/101105073/101105643/100307039/100415774/101113414/101114367/101110118/101122112/101106472/101109011/101118274/101102050/100302097/101109676/101110649/101114033/105610137/105610402/106990881/106991069/106991327/101120491/101111060/101115921/106990098/101106855/101110546	35
Lung	GO:0043603	cellular amide metabolic process	0.0871369	280/4260	0.0310081	0.594988	0.584818	101101902/101116256/101109952/101112618/101106848/101119512/101122877/101117381/101110157/443531/101105073/101105643/100307039/100415774/101113414/101117623/101114367/101110118/101122112/101106472/101119501/101109011/101118274/100913170/101102050/100302097/101109676/101110649/101114033/105610137/105610402/106990881/106991069/106991327/101107873/101102912/101120491/101111060/101115921/106990098/10…	42
Lung	GO:0040017	positive regulation of locomotion	0.0435685	122/4260	0.0311908	0.594988	0.584818	101111586/101106021/101105289/101111885/100381267/101110880/443074/497272/101106318/101112413/100126571/101111722/101109862/443095/100415773/443545/101113703/101112505/101121889/101105178/101121359	21
Lung	GO:0072524	pyridine-containing compound metabolic process	0.0186722	40/4260	0.03129	0.594988	0.584818	101104842/101105089/100216440/443005/101112413/101106244/101104692/101107168/101115921	9
Lung	GO:0030335	positive regulation of cell migration	0.0394191	108/4260	0.0320936	0.603312	0.593	101111586/101106021/101105289/101111885/100381267/101110880/443074/497272/101106318/101112413/101111722/101109862/443095/100415773/443545/101113703/101121889/101105178/101121359	19
Lung	GO:1902600	proton transmembrane transport	0.0145228	28/4260	0.0324544	0.603312	0.593	101114570/101121801/101108285/101111413/443003/101106318/443410	7
Lung	GO:1902806	regulation of cell cycle G1/S phase transition	0.0145228	28/4260	0.0324544	0.603312	0.593	443074/101105309/101107124/100415773/101102933/101110306/101121889	7
Lung	GO:0001944	vasculature development	0.0518672	152/4260	0.0331241	0.611201	0.600753	101113839/101105172/101103068/101108832/101118437/780478/101115511/101115082/101103753/101111885/101108844/100381267/101123539/443074/497272/101106318/101102790/101109862/442999/101107656/443545/443465/101112041/101107969/101111060	25
Lung	GO:0031589	cell-substrate adhesion	0.0248963	60/4260	0.0336447	0.61557	0.605048	101113839/101103068/101108832/101106021/101105289/101110086/101123183/100381267/497272/101107564/101107656/101105178	12
Lung	GO:0006518	peptide metabolic process	0.0705394	220/4260	0.0338551	0.61557	0.605048	101116256/101109952/101112618/101106848/101119512/101122877/101117381/101110157/101105073/101105643/100307039/100415774/101113414/101114367/101122112/101106472/101109011/100913170/101102050/100302097/101109676/101110649/101114033/105610137/105610402/106990881/106991069/106991327/101102912/101120491/101111060/106990098/101106855/101110546	34
Lung	GO:0006412	translation	0.0622407	190/4260	0.0346057	0.619248	0.608663	101116256/101109952/101106848/101119512/101122877/101110157/101105073/101105643/100307039/100415774/101113414/101114367/101122112/101106472/101109011/101102050/100302097/101109676/101110649/101114033/105610137/105610402/106990881/106991069/106991327/101120491/101111060/106990098/101106855/101110546	30
Lung	GO:0006919	activation of cysteine-type endopeptidase activity involved in apoptotic process	0.0103734	17/4260	0.0354267	0.619248	0.608663	101101902/101123183/101121971/101102790/101121574	5
Lung	GO:0022600	digestive system process	0.0103734	17/4260	0.0354267	0.619248	0.608663	101104225/443074/101116762/442999/101120034	5
Lung	GO:0034394	protein localization to cell surface	0.0103734	17/4260	0.0354267	0.619248	0.608663	443074/443095/101107656/101116430/101104692	5
Lung	GO:0042310	vasoconstriction	0.0103734	17/4260	0.0354267	0.619248	0.608663	101101902/101103753/100169940/443465/101121717	5
Lung	GO:0072358	cardiovascular system development	0.0518672	153/4260	0.0355489	0.619248	0.608663	101113839/101105172/101103068/101108832/101118437/780478/101115511/101115082/101103753/101111885/101108844/100381267/101123539/443074/497272/101106318/101102790/101109862/442999/101107656/443545/443465/101112041/101107969/101111060	25
Lung	GO:0048514	blood vessel morphogenesis	0.0435685	124/4260	0.0365587	0.632415	0.621605	101113839/101105172/101108832/101118437/780478/101115511/101115082/101103753/101111885/100381267/101123539/443074/497272/101106318/101102790/101109862/442999/101107656/443465/101112041/101111060	21
Lung	GO:0017038	protein import	0.0165975	35/4260	0.0378615	0.64748	0.636413	654403/101123381/101116165/101105184/101105782/101116998/101110518/101118094	8
Lung	GO:0046128	purine ribonucleoside metabolic process	0.00829876	12/4260	0.0382094	0.64748	0.636413	101122324/101108305/101112245/101116406	4
Lung	GO:0060425	lung morphogenesis	0.00829876	12/4260	0.0382094	0.64748	0.636413	101111396/443074/443095/101116782	4
Lung	GO:0001894	tissue homeostasis	0.0186722	42/4260	0.0416866	0.70163	0.689637	101112106/101105786/101107561/100820747/101104225/101123241/101104920/100302102/100885768	9
Lung	GO:0019362	pyridine nucleotide metabolic process	0.0165975	36/4260	0.0440576	0.722472	0.710122	101104842/101105089/100216440/443005/101112413/101106244/101104692/101115921	8
Lung	GO:0046496	nicotinamide nucleotide metabolic process	0.0165975	36/4260	0.0440576	0.722472	0.710122	101104842/101105089/100216440/443005/101112413/101106244/101104692/101115921	8
Lung	GO:2000147	positive regulation of cell motility	0.0394191	112/4260	0.0446108	0.722472	0.710122	101111586/101106021/101105289/101111885/100381267/101110880/443074/497272/101106318/101112413/101111722/101109862/443095/100415773/443545/101113703/101121889/101105178/101121359	19
Lung	GO:0006418	tRNA aminoacylation for protein translation	0.0103734	18/4260	0.0446408	0.722472	0.710122	101119512/101122877/101105073/100302097/101120491	5
Lung	GO:0097756	negative regulation of blood vessel diameter	0.0103734	18/4260	0.0446408	0.722472	0.710122	101101902/101103753/100169940/443465/101121717	5
Lung	GO:0035150	regulation of tube size	0.0145228	30/4260	0.0458303	0.722472	0.710122	101101902/101115082/101103753/100170320/100169940/443465/101121717	7
Lung	GO:0050880	regulation of blood vessel size	0.0145228	30/4260	0.0458303	0.722472	0.710122	101101902/101115082/101103753/100170320/100169940/443465/101121717	7
Lung	GO:0048871	multicellular organismal homeostasis	0.0352697	98/4260	0.0463055	0.722472	0.710122	101112106/101105786/101107561/100820747/101104225/101118317/101110922/443268/101123241/101104920/100170326/101116762/100302102/442999/101118274/101107969/100885768	17
Lung	GO:0030317	flagellated sperm motility	0.0124481	24/4260	0.0464052	0.722472	0.710122	101114833/101116109/101118566/101102570/101115807/101119097	6
Lung	GO:0071482	cellular response to light stimulus	0.0124481	24/4260	0.0464052	0.722472	0.710122	101112618/101123241/101104920/101113414/442999/100135697	6
Lung	GO:0097722	sperm motility	0.0124481	24/4260	0.0464052	0.722472	0.710122	101114833/101116109/101118566/101102570/101115807/101119097	6
Lung	GO:1901657	glycosyl compound metabolic process	0.0124481	24/4260	0.0464052	0.722472	0.710122	101122324/101108305/101115604/101112245/101116406/101103128	6
Lung	GO:0043043	peptide biosynthetic process	0.0622407	195/4260	0.0468528	0.724908	0.712517	101116256/101109952/101106848/101119512/101122877/101110157/101105073/101105643/100307039/100415774/101113414/101114367/101122112/101106472/101109011/101102050/100302097/101109676/101110649/101114033/105610137/105610402/106990881/106991069/106991327/101120491/101111060/106990098/101106855/101110546	30
Lung	GO:0051272	positive regulation of cellular component movement	0.0394191	113/4260	0.0482258	0.732552	0.72003	101111586/101106021/101105289/101111885/100381267/101110880/443074/497272/101106318/101112413/101111722/101109862/443095/100415773/443545/101113703/101121889/101105178/101121359	19
Lung	GO:0046907	intracellular transport	0.0871369	289/4260	0.0486621	0.732552	0.72003	101105172/100037669/100135456/101108844/101119522/654403/101118849/100302079/105601843/101117083/101114180/101112054/101123381/101103565/101108454/101119366/101120049/101119708/101116165/101109234/101105184/101105782/101107656/101120034/101114125/100913170/100145882/101122499/101122670/101116998/101109544/101110518/101120659/101118094/101119072/101114615/101116387/101115019/101114090/101117864/10…	42
Lung	GO:0098662	inorganic cation transmembrane transport	0.0373444	106/4260	0.0493157	0.732552	0.72003	101118623/101114570/101121801/101108285/101110880/101111413/443003/101118008/101106318/101114198/101106057/100302062/101104692/101121668/101105070/101119262/101106371/443410	18
Lung	GO:0034622	cellular protein-containing complex assembly	0.0684647	219/4260	0.0493725	0.732552	0.72003	101113084/101110744/101120958/101118121/101103068/101122498/101102570/101104220/101104225/101106021/101110733/101112587/101122326/101102816/101113414/101105844/101120985/101119280/101114222/101113508/101120367/101112505/101103950/101120941/101103533/101121889/101120659/101119072/101110789/101119459/101111060/101104411/101119456	33
Kidney	GO:0044281	small molecule metabolic process	0.191983	450/4260	1.53667e-09	3.73411e-06	3.58287e-06	101114911/101107168/101112705/101115166/101122814/101108757/100037689/101108200/101111660/101119507/101113161/101106011/101121831/101105355/101109231/101109311/101110405/101118915/443440/101104022/101112618/101108617/100170323/101105005/101102177/101117635/101107683/101114573/101121637/443389/101120548/101106744/443384/101113201/443457/101119767/101123582/101109335/101113198/101118626/101121460/1…	91
Kidney	GO:0006082	organic acid metabolic process	0.118143	231/4260	4.83729e-09	5.8773e-06	5.63926e-06	101114911/101107168/101115166/101122814/101108757/100037689/101111660/101119507/101113161/101106011/101121831/101105355/101109231/101109311/101110405/101118915/443440/101108617/101105005/101117635/101114573/101121637/101120548/443457/101109335/101113198/101118626/101121460/101103726/101112089/101105462/101108515/101121089/443431/443326/101104981/101121911/101105078/100145857/101120701/101118094/1…	56
Kidney	GO:0044282	small molecule catabolic process	0.0527426	69/4260	2.96421e-08	2.40101e-05	2.30376e-05	101111660/101119507/101106011/101109311/101110405/101118915/101108617/101102177/101117635/101114573/101121637/101120548/101119767/101109335/101118626/101121460/101103726/100145857/101120701/101118094/101113884/101103973/100192316/101113635/101120084	25
Kidney	GO:0019752	carboxylic acid metabolic process	0.107595	216/4260	6.40138e-08	3.55125e-05	3.40741e-05	101107168/101122814/101108757/101111660/101119507/101113161/101106011/101121831/101105355/101109231/101109311/101110405/101118915/443440/101108617/101105005/101117635/101114573/101121637/101120548/443457/101109335/101113198/101118626/101121460/101103726/101112089/101105462/101108515/101121089/443431/443326/101104981/101121911/101105078/100145857/101120701/101118094/101117008/101113884/101101880/1…	51
Kidney	GO:0043436	oxoacid metabolic process	0.109705	223/4260	7.3071e-08	3.55125e-05	3.40741e-05	101107168/101122814/101108757/101111660/101119507/101113161/101106011/101121831/101105355/101109231/101109311/101110405/101118915/443440/101108617/101105005/101117635/101114573/101121637/101120548/443457/101109335/101113198/101118626/101121460/101103726/101112089/101105462/101108515/101121089/443431/443326/101104981/101121911/101105078/100145857/101120701/101118094/101117008/101113884/101101880/1…	52
Kidney	GO:0032787	monocarboxylic acid metabolic process	0.0654008	117/4260	2.16806e-06	0.000878066	0.000842502	101108757/101111660/101106011/101121831/101105355/101109231/101118915/443440/101105005/101117635/101114573/101121637/443457/101109335/101113198/101118626/101121460/101103726/101105462/101108515/101121089/443431/101121911/101120701/101118094/101122862/101105000/101114126/100192316/443257/101119489	31
Kidney	GO:0016054	organic acid catabolic process	0.0379747	52/4260	5.70459e-06	0.00173277	0.00166259	101111660/101106011/101110405/101118915/101108617/101117635/101114573/101121637/101120548/101118626/101121460/101103726/100145857/101118094/101113884/101103973/100192316/101113635	18
Kidney	GO:0046395	carboxylic acid catabolic process	0.0379747	52/4260	5.70459e-06	0.00173277	0.00166259	101111660/101106011/101110405/101118915/101108617/101117635/101114573/101121637/101120548/101118626/101121460/101103726/100145857/101118094/101113884/101103973/100192316/101113635	18
Kidney	GO:0006520	cellular amino acid metabolic process	0.0443038	73/4260	2.56562e-05	0.00692717	0.0066466	101122814/101111660/101119507/101113161/101109231/101109311/101110405/101108617/101114573/101120548/101112089/101105462/101104981/101105078/100145857/101101880/101113936/780468/101103973/101113635/101119489	21
Kidney	GO:0072329	monocarboxylic acid catabolic process	0.021097	25/4260	0.000183692	0.0446372	0.0428293	101111660/101106011/101118915/101117635/101114573/101121637/101118626/101121460/101118094/100192316	10
Kidney	GO:0006575	cellular modified amino acid metabolic process	0.0232068	30/4260	0.000218364	0.0446837	0.0428739	101106308/101115823/101105005/101114573/101102912/101119448/101101880/101114517/443257/101120084/101119489	11
Kidney	GO:0048878	chemical homeostasis	0.092827	233/4260	0.00022066	0.0446837	0.0428739	101119604/443505/100037689/100170326/101112527/101105355/101104057/101106458/101122511/101117892/101122024/101107683/101112949/100145864/443381/443384/442999/101102027/443063/443133/443431/101118709/101103377/101123390/100216465/101106429/101106654/101122397/101112778/101104196/443230/101119731/101117015/101103834/101118861/100534656/101105457/101105844/101106906/101111593/443094/780527/101121999…	44
Kidney	GO:0072521	purine-containing compound metabolic process	0.0611814	134/4260	0.00026351	0.0492561	0.0472611	101114911/101115166/100037689/101109311/443440/101107683/443384/101113201/443457/101119767/101113198/101103726/101108515/101121089/443431/101116838/101121911/101110653/101116406/101116072/101116184/101101880/101122150/101107823/101114126/101109357/101120084/101108305/101119489	29
Kidney	GO:0060429	epithelium development	0.0907173	232/4260	0.000398397	0.0691503	0.0663496	101119604/101108200/101107946/101106011/443198/101114420/101113152/101117956/101115137/101123440/101112949/101112882/101115382/101121148/443133/101117782/101122663/101104056/101118837/101118841/101109988/101105831/101104600/101113884/101107132/101117599/101118269/443109/780468/101113914/101114517/101120567/101115514/101103753/100534656/101106085/101119094/101118729/101105844/101120084/101108403/7…	43
Kidney	GO:1901605	alpha-amino acid metabolic process	0.0274262	43/4260	0.000533306	0.0810163	0.077735	101111660/101113161/101109231/101110405/101108617/101114573/101120548/101105078/101101880/780468/101103973/101113635/101119489	13
Kidney	GO:0072376	protein activation cascade	0.0168776	19/4260	0.00054944	0.0810163	0.077735	101116362/443407/101102670/101122940/101111817/101117521/101112586/101108612	8
Kidney	GO:0097164	ammonium ion metabolic process	0.0232068	33/4260	0.000566781	0.0810163	0.077735	101108718/101106308/101115823/101120960/101110257/101109335/101122746/101121732/101123121/101112775/101119489	11
Kidney	GO:0044283	small molecule biosynthetic process	0.0632911	147/4260	0.000601471	0.0811985	0.0779098	101107168/101112705/101108757/100037689/101111660/101119507/101113161/101109311/443440/101114573/101121637/443457/101123582/101113198/101115365/101108515/101121089/443431/443326/101121732/101121911/101116406/100216465/101120701/101101880/101107823/101109357/101106906/101108305/101119489	30
Kidney	GO:0006081	cellular aldehyde metabolic process	0.0189873	24/4260	0.000682316	0.0829014	0.0795437	101108757/101111660/101119050/101114573/101121637/101109335/101118798/443257/101119489	9
Kidney	GO:0034440	lipid oxidation	0.0189873	24/4260	0.000682316	0.0829014	0.0795437	101106011/101118915/101117635/101120960/443457/101118626/101121460/101118094/100192316	9
Kidney	GO:0005996	monosaccharide metabolic process	0.0295359	50/4260	0.000778311	0.0900617	0.0864139	100037689/443440/101104022/101121637/443457/101123582/101113198/443133/443431/101119196/101110626/100216465/101113479/443361	14
Kidney	GO:0009063	cellular amino acid catabolic process	0.0168776	20/4260	0.000827769	0.0914309	0.0877277	101111660/101110405/101108617/101114573/101120548/100145857/101103973/101113635	8
Kidney	GO:0051186	cofactor metabolic process	0.0527426	118/4260	0.000964762	0.0938945	0.0900915	443440/101105005/101121637/443457/101102912/101113198/101103726/101115365/101110334/101108515/101121089/443431/101118353/101121911/497117/101106463/101112054/101116072/101101880/101122150/101114517/101114126/443257/101109937/101119489	25
Kidney	GO:0033500	carbohydrate homeostasis	0.0295359	51/4260	0.000965992	0.0938945	0.0900915	100037689/101105355/101102027/443133/443431/101118709/101123390/101106429/101122397/101105457/101105844/443094/101121999/101119489	14
Kidney	GO:0042593	glucose homeostasis	0.0295359	51/4260	0.000965992	0.0938945	0.0900915	100037689/101105355/101102027/443133/443431/101118709/101123390/101106429/101122397/101105457/101105844/443094/101121999/101119489	14
Kidney	GO:0006820	anion transport	0.035865	69/4260	0.00110358	0.103142	0.0989648	443505/101115166/100037689/101108200/101105355/101104743/101117892/101107561/101112949/100294558/101106697/101121894/101120537/100216465/101109494/101120998/780527	17
Kidney	GO:0017144	drug metabolic process	0.0675105	167/4260	0.00124493	0.111967	0.107432	101107168/101108757/101111660/101113161/101109311/101110405/443440/101108617/101102177/101107683/101120960/101106744/443384/101113201/443457/101109335/101113198/101121089/443431/101116838/101110653/101116406/101117008/101116072/101101880/101114126/101103973/443257/101106906/101113635/101120084/101119489	32
Kidney	GO:0034404	nucleobase-containing small molecule biosynthetic process	0.0232068	36/4260	0.00129015	0.111967	0.107432	101112705/443440/443457/101113198/101115365/101121089/443431/101116406/101107823/101109357/101108305	11
Kidney	GO:0042737	drug catabolic process	0.0147679	17/4260	0.00144821	0.120299	0.115427	101109311/101110405/101108617/101102177/101116406/101103973/101120084	7
Kidney	GO:0044255	cellular lipid metabolic process	0.0822785	218/4260	0.00150064	0.120299	0.115427	101108757/100037689/101106011/101121831/101105355/101119050/101118915/101121726/101117635/101120960/443389/101106744/443457/101110257/101118626/101119448/101121460/101103726/101122746/101108515/101106697/101117521/101121732/101121911/101117518/101123121/497272/101118094/101112775/101106654/101116296/101118466/101122862/101105000/100192316/443257/101106906/101122635/101122516	39
Kidney	GO:0006635	fatty acid beta-oxidation	0.0126582	13/4260	0.00158963	0.120299	0.115427	101106011/101118915/101117635/101118626/101121460/100192316	6
Kidney	GO:0030855	epithelial cell differentiation	0.0548523	129/4260	0.00166411	0.120299	0.115427	101106011/443198/101114420/101117956/101112949/101112882/101115382/101117782/101122663/101118841/101109988/101105831/101104600/101118269/101113914/101114517/101120567/101115514/100534656/101119094/101118729/101105844/101120084/101108403/780527/101118449	26
Kidney	GO:0019395	fatty acid oxidation	0.0168776	22/4260	0.00171776	0.120299	0.115427	101106011/101118915/101117635/443457/101118626/101121460/101118094/100192316	8
Kidney	GO:0016053	organic acid biosynthetic process	0.0400844	84/4260	0.00173271	0.120299	0.115427	101107168/101108757/101111660/101119507/101113161/101109311/443440/101114573/101121637/443457/101113198/101108515/101121089/443431/443326/101121911/101120701/101101880/101119489	19
Kidney	GO:0046394	carboxylic acid biosynthetic process	0.0400844	84/4260	0.00173271	0.120299	0.115427	101107168/101108757/101111660/101119507/101113161/101109311/443440/101114573/101121637/443457/101113198/101108515/101121089/443431/443326/101121911/101120701/101101880/101119489	19
Kidney	GO:0006629	lipid metabolic process	0.105485	302/4260	0.00200696	0.13547	0.129983	101108757/100037689/101108718/101106480/101106011/101121831/101105355/101119050/101118915/100170323/101121726/101117635/101120960/443389/443381/101106744/443457/101110257/101118626/101119448/101121460/101103726/101122746/101112539/101108515/101106697/101117521/101110806/101121732/101116992/101121911/101117518/101123121/497272/101120701/101118094/101112775/101106654/101116296/101118466/101122862/1…	50
Kidney	GO:0009888	tissue development	0.128692	387/4260	0.00226049	0.148459	0.142446	101119604/101108200/101107946/101105627/101106011/101106824/443198/101114420/101113152/101117956/101115137/101123440/101112949/105607080/443457/101112882/101123582/101115382/101106554/101121148/443063/443133/101117782/101122663/443431/101104056/101118837/443454/443058/101118841/101109988/101105831/100216465/101104600/101112149/101114256/101113884/101107132/101117599/101116103/101118269/443109/780…	61
Kidney	GO:0009116	nucleoside metabolic process	0.0168776	23/4260	0.00238203	0.152324	0.146155	101112705/101119507/101109311/101113201/101119767/101116406/101107823/101108305	8
Kidney	GO:0019318	hexose metabolic process	0.0253165	45/4260	0.00287842	0.177645	0.17045	100037689/443440/443457/101123582/101113198/443133/443431/101119196/101110626/100216465/101113479/443361	12
Kidney	GO:0009062	fatty acid catabolic process	0.0147679	19/4260	0.00307705	0.177645	0.17045	101106011/101118915/101117635/101118626/101121460/101118094/100192316	7
Kidney	GO:1901606	alpha-amino acid catabolic process	0.0147679	19/4260	0.00307705	0.177645	0.17045	101111660/101110405/101108617/101114573/101120548/101103973/101113635	7
Kidney	GO:0009166	nucleotide catabolic process	0.0189873	29/4260	0.00314351	0.177645	0.17045	101112705/443440/443457/101113198/101115365/101121089/443431/101116406/101109357	9
Kidney	GO:0042133	neurotransmitter metabolic process	0.0189873	29/4260	0.00314351	0.177645	0.17045	101111660/101119507/101108718/101109311/101105462/443431/101101880/101106906/101113635	9
Kidney	GO:1901657	glycosyl compound metabolic process	0.0168776	24/4260	0.00323188	0.178488	0.171259	101112705/101119507/101109311/101113201/101119767/101116406/101107823/101108305	8
Kidney	GO:0009611	response to wounding	0.0421941	96/4260	0.00373212	0.201534	0.193372	100307041/443457/101107057/101119767/443407/101114407/443316/101118837/101117521/101120391/101102247/101114990/101112736/101113884/101116072/101108612/101122397/101119731/101107574/101109937	20
Kidney	GO:0009259	ribonucleotide metabolic process	0.0506329	123/4260	0.00387127	0.204504	0.196221	101112705/443440/101107683/443384/101113201/443457/101113198/101103726/101108515/101121089/443431/101116838/101121911/101110653/101116406/101116072/101101880/101122150/101107823/101114126/101109357/101120084/101108305/101119489	24
Kidney	GO:0007588	excretion	0.0105485	11/4260	0.0043559	0.207546	0.19914	101119604/101104057/101107683/101112949/780527	5
Kidney	GO:0009072	aromatic amino acid family metabolic process	0.0105485	11/4260	0.0043559	0.207546	0.19914	101122814/101110405/101108617/101120548/101113936	5
Kidney	GO:1900408	negative regulation of cellular response to oxidative stress	0.0105485	11/4260	0.0043559	0.207546	0.19914	101113161/101105005/100216465/101108305/101119489	5
Kidney	GO:1902883	negative regulation of response to oxidative stress	0.0105485	11/4260	0.0043559	0.207546	0.19914	101113161/101105005/100216465/101108305/101119489	5
Kidney	GO:1903202	negative regulation of oxidative stress-induced cell death	0.0105485	11/4260	0.0043559	0.207546	0.19914	101113161/101105005/100216465/101108305/101119489	5
Kidney	GO:0009150	purine ribonucleotide metabolic process	0.0485232	118/4260	0.00470876	0.220044	0.211131	443440/101107683/443384/101113201/443457/101113198/101103726/101108515/101121089/443431/101116838/101121911/101110653/101116406/101116072/101101880/101122150/101107823/101114126/101109357/101120084/101108305/101119489	23
Kidney	GO:1901135	carbohydrate derivative metabolic process	0.092827	270/4260	0.00502439	0.227701	0.218479	101112705/100037689/101119507/101105153/101109311/443440/101121726/101107683/101121128/101108298/101122164/443384/101113201/443457/101119767/101113198/101102027/101103726/101106554/101108515/101121089/443431/101116838/443454/100174988/101102247/101110626/101121911/101110653/101117518/101116406/101113884/101116072/101118466/101101880/101122150/101120567/101107823/101114126/101109357/101120084/1011…	44
Kidney	GO:0006631	fatty acid metabolic process	0.0295359	60/4260	0.00506003	0.227701	0.218479	101106011/101121831/101118915/101117635/443457/101118626/101121460/101103726/101108515/101121911/101118094/101122862/101105000/100192316	14
Kidney	GO:1901292	nucleoside phosphate catabolic process	0.0189873	31/4260	0.0051686	0.228358	0.219109	101112705/443440/443457/101113198/101115365/101121089/443431/101116406/101109357	9
Kidney	GO:0009119	ribonucleoside metabolic process	0.0126582	16/4260	0.00554071	0.232137	0.222734	101112705/101113201/101119767/101116406/101107823/101108305	6
Kidney	GO:0046364	monosaccharide biosynthetic process	0.0126582	16/4260	0.00554071	0.232137	0.222734	100037689/101121637/443457/101123582/101113198/100216465	6
Kidney	GO:1903426	regulation of reactive oxygen species biosynthetic process	0.0126582	16/4260	0.00554071	0.232137	0.222734	101111660/443431/780468/101106906/101113635/101119489	6
Kidney	GO:0046434	organophosphate catabolic process	0.0232068	43/4260	0.00601041	0.247393	0.237373	101112705/443440/443457/101113198/101115365/101121089/443431/101116406/101109357/443257/101122635	11
Kidney	GO:0009952	anterior/posterior pattern specification	0.0253165	49/4260	0.00610847	0.247393	0.237373	101107946/101106824/101122425/443198/101115137/101105239/101112882/101114883/101105652/101115382/101116103/101122179	12
Kidney	GO:0019637	organophosphate metabolic process	0.0864979	251/4260	0.00641512	0.24819	0.238138	101112705/100037689/443440/101121726/101107683/101120960/443384/101113201/443457/101113198/101119448/101103726/101115365/101122746/101108515/101121089/443431/101116838/101106697/101110626/101121911/101110653/101117518/101123121/101116406/497272/101112775/101116296/101116072/101101880/101122150/101107823/101114126/101109357/443257/101106906/101122635/101120084/101109937/101108305/101119489	41
Kidney	GO:0030326	embryonic limb morphogenesis	0.0189873	32/4260	0.00650054	0.24819	0.238138	101107946/101106824/101122425/101105239/101105652/101117782/101122663/443109/101107574	9
Kidney	GO:0035113	embryonic appendage morphogenesis	0.0189873	32/4260	0.00650054	0.24819	0.238138	101107946/101106824/101122425/101105239/101105652/101117782/101122663/443109/101107574	9
Kidney	GO:0019693	ribose phosphate metabolic process	0.0506329	128/4260	0.0065367	0.24819	0.238138	101112705/443440/101107683/443384/101113201/443457/101113198/101103726/101108515/101121089/443431/101116838/101121911/101110653/101116406/101116072/101101880/101122150/101107823/101114126/101109357/101120084/101108305/101119489	24
Kidney	GO:0046128	purine ribonucleoside metabolic process	0.0105485	12/4260	0.00679308	0.253957	0.243671	101113201/101119767/101116406/101107823/101108305	5
Kidney	GO:0007389	pattern specification process	0.0379747	88/4260	0.00708089	0.258256	0.247796	101108200/101107946/101106824/101122425/443198/101119302/101115137/101112949/101105239/101112882/101114883/101105652/101115382/101104056/101117599/101116103/101114180/101122179	18
Kidney	GO:0006163	purine nucleotide metabolic process	0.0485232	122/4260	0.00717914	0.258256	0.247796	443440/101107683/443384/101113201/443457/101113198/101103726/101108515/101121089/443431/101116838/101121911/101110653/101116406/101116072/101101880/101122150/101107823/101114126/101109357/101120084/101108305/101119489	23
Kidney	GO:0072525	pyridine-containing compound biosynthetic process	0.0168776	27/4260	0.00722692	0.258256	0.247796	101107168/443440/443457/101113198/101121089/443431/101116072/101109937	8
Kidney	GO:0042136	neurotransmitter biosynthetic process	0.0147679	22/4260	0.0077459	0.268893	0.258002	101111660/101119507/101109311/443431/101101880/101106906/101113635	7
Kidney	GO:0055067	monovalent inorganic cation homeostasis	0.0147679	22/4260	0.0077459	0.268893	0.258002	100170326/101104057/101117892/101107683/443381/443384/101104196	7
Kidney	GO:0007596	blood coagulation	0.021097	39/4260	0.00851505	0.284736	0.273203	100307041/101119767/443407/101114407/443316/101117521/101120391/101108612/101122397/101107574	10
Kidney	GO:0007599	hemostasis	0.021097	39/4260	0.00851505	0.284736	0.273203	100307041/101119767/443407/101114407/443316/101117521/101120391/101108612/101122397/101107574	10
Kidney	GO:0002064	epithelial cell development	0.0253165	51/4260	0.0085538	0.284736	0.273203	101114420/101112949/101112882/101122663/101118841/101105831/101113914/101120567/100534656/101119094/101118729/780527	12
Kidney	GO:0006811	ion transport	0.092827	279/4260	0.00914633	0.300346	0.288181	443505/101114792/101115166/101107876/100037689/101108200/101112527/101105492/101105355/101104057/101104743/101122511/101117892/101107561/101107683/101112949/443381/100294558/443384/442999/101104919/443063/101114407/101103782/101111960/101106697/101121894/101120537/101103377/100216465/101123388/101122538/101115476/443230/101117015/101103834/101115514/101115919/101109494/101106906/101120998/780527/…	44
Kidney	GO:0035107	appendage morphogenesis	0.0189873	34/4260	0.00993804	0.302651	0.290393	101107946/101106824/101122425/101105239/101105652/101117782/101122663/443109/101107574	9
Kidney	GO:0035108	limb morphogenesis	0.0189873	34/4260	0.00993804	0.302651	0.290393	101107946/101106824/101122425/101105239/101105652/101117782/101122663/443109/101107574	9
Kidney	GO:1900542	regulation of purine nucleotide metabolic process	0.0105485	13/4260	0.0100452	0.302651	0.290393	443457/101113198/443431/101101880/101119489	5
Kidney	GO:1903201	regulation of oxidative stress-induced cell death	0.0105485	13/4260	0.0100452	0.302651	0.290393	101113161/101105005/100216465/101108305/101119489	5
Kidney	GO:1903578	regulation of ATP metabolic process	0.0105485	13/4260	0.0100452	0.302651	0.290393	443457/101113198/443431/101101880/101119489	5
Kidney	GO:0048736	appendage development	0.021097	40/4260	0.0102577	0.302651	0.290393	101107946/101106824/101122425/101104161/101105239/101105652/101117782/101122663/443109/101107574	10
Kidney	GO:0060173	limb development	0.021097	40/4260	0.0102577	0.302651	0.290393	101107946/101106824/101122425/101104161/101105239/101105652/101117782/101122663/443109/101107574	10
Kidney	GO:0048598	embryonic morphogenesis	0.0506329	133/4260	0.0105638	0.302651	0.290393	101108200/101107946/101106824/101122425/443198/101107683/101115137/101105239/101112882/101105652/101115382/101117782/101122663/101118837/101118841/101105831/101107132/101117599/101116103/443109/101103753/101106085/101107574/780527	24
Kidney	GO:0002066	columnar/cuboidal epithelial cell development	0.0126582	18/4260	0.0105866	0.302651	0.290393	101122663/101118841/101105831/101120567/100534656/780527	6
Kidney	GO:0007631	feeding behavior	0.0126582	18/4260	0.0105866	0.302651	0.290393	100913168/100885760/101118094/443361/443522/101111593	6
Kidney	GO:0051897	positive regulation of protein kinase B signaling	0.0126582	18/4260	0.0105866	0.302651	0.290393	100913168/101106554/443133/443431/497272/101106085	6
Kidney	GO:0003002	regionalization	0.0316456	72/4260	0.0113105	0.319587	0.306643	101108200/101107946/101106824/101122425/443198/101115137/101105239/101112882/101114883/101105652/101115382/101104056/101117599/101116103/101122179	15
Kidney	GO:0051896	regulation of protein kinase B signaling	0.0168776	29/4260	0.0114492	0.319788	0.306835	100913168/101106554/443133/443431/101110806/497272/101106085/780527	8
Kidney	GO:0055114	oxidation-reduction process	0.0443038	113/4260	0.0117218	0.323683	0.310573	100037689/101106011/101105355/101118915/443440/101105150/101117635/101120960/443457/101118626/101121460/443431/101116838/101105454/101118094/101117008/101101880/101108716/100192316/443257/101119489	21
Kidney	GO:0006732	coenzyme metabolic process	0.0337553	79/4260	0.0118779	0.324307	0.311172	443440/101105005/101121637/443457/101113198/101103726/101115365/101108515/101121089/443431/101121911/101116072/101101880/101122150/101114126/101109937	16
Kidney	GO:0016051	carbohydrate biosynthetic process	0.021097	41/4260	0.012259	0.330994	0.317588	100037689/101121637/101116693/443457/101123582/101113198/443431/100216465/101118466/101106906	10
Kidney	GO:0019359	nicotinamide nucleotide biosynthetic process	0.0147679	24/4260	0.0129176	0.337524	0.323854	443440/443457/101113198/101121089/443431/101116072/101109937	7
Kidney	GO:0019363	pyridine nucleotide biosynthetic process	0.0147679	24/4260	0.0129176	0.337524	0.323854	443440/443457/101113198/101121089/443431/101116072/101109937	7
Kidney	GO:0046031	ADP metabolic process	0.0147679	24/4260	0.0129176	0.337524	0.323854	443440/101113201/443457/101113198/101121089/443431/101110653	7
Kidney	GO:0009161	ribonucleoside monophosphate metabolic process	0.0337553	80/4260	0.0133756	0.345644	0.331645	101112705/443440/101107683/443384/101113201/443457/101113198/101121089/443431/101116838/101110653/101116406/101116072/101101880/101107823/101119489	16
Kidney	GO:0009108	coenzyme biosynthetic process	0.0232068	48/4260	0.014163	0.345644	0.331645	443440/101121637/443457/101113198/101108515/101121089/443431/101116072/101122150/101114126/101109937	11
Kidney	GO:0006140	regulation of nucleotide metabolic process	0.0105485	14/4260	0.014224	0.345644	0.331645	443457/101113198/443431/101101880/101119489	5
Kidney	GO:0006956	complement activation	0.0105485	14/4260	0.014224	0.345644	0.331645	101116362/101102670/101122940/101111817/101112586	5
Kidney	GO:0016101	diterpenoid metabolic process	0.0105485	14/4260	0.014224	0.345644	0.331645	101108757/101119050/443389/101106744/101122516	5
Kidney	GO:0042278	purine nucleoside metabolic process	0.0105485	14/4260	0.014224	0.345644	0.331645	101113201/101119767/101116406/101107823/101108305	5
Kidney	GO:0043467	regulation of generation of precursor metabolites and energy	0.0105485	14/4260	0.014224	0.345644	0.331645	443457/101113198/443431/101101880/101119489	5
Kidney	GO:0050817	coagulation	0.021097	42/4260	0.0145412	0.34895	0.334816	100307041/101119767/443407/101114407/443316/101117521/101120391/101108612/101122397/101107574	10
Kidney	GO:0006790	sulfur compound metabolic process	0.0274262	61/4260	0.0147594	0.34895	0.334816	101116693/101102912/101103726/101110334/101108515/101121911/101106463/101112054/101114517/101114126/443257/101120084/101119489	13
Kidney	GO:0005975	carbohydrate metabolic process	0.0527426	144/4260	0.0147909	0.34895	0.334816	100037689/101105355/443440/101104022/101111950/101121637/101116693/443457/101123582/101113198/101116778/443133/101107480/101113460/101121089/443431/101119196/101110626/100216465/101113479/101118466/443361/443257/101106906/101120123	25
Kidney	GO:0009123	nucleoside monophosphate metabolic process	0.0337553	81/4260	0.0150169	0.350875	0.336664	101112705/443440/101107683/443384/101113201/443457/101113198/101121089/443431/101116838/101110653/101116406/101116072/101101880/101107823/101119489	16
Kidney	GO:0055086	nucleobase-containing small molecule metabolic process	0.0611814	174/4260	0.0156682	0.356159	0.341734	101112705/101119507/101109311/443440/101107683/443384/101113201/443457/101119767/101113198/101103726/101115365/101108515/101121089/443431/101116838/101121911/101110653/101116406/101116072/101101880/101122150/101107823/101114126/101109357/101120084/101109937/101108305/101119489	29
Kidney	GO:0015711	organic anion transport	0.0253165	55/4260	0.0156773	0.356159	0.341734	101115166/100037689/101108200/101105355/101104743/101117892/101107561/101106697/101121894/101120537/101109494/780527	12
Kidney	GO:0009135	purine nucleoside diphosphate metabolic process	0.0147679	25/4260	0.016269	0.356159	0.341734	443440/101113201/443457/101113198/101121089/443431/101110653	7
Kidney	GO:0009179	purine ribonucleoside diphosphate metabolic process	0.0147679	25/4260	0.016269	0.356159	0.341734	443440/101113201/443457/101113198/101121089/443431/101110653	7
Kidney	GO:0055123	digestive system development	0.0147679	25/4260	0.016269	0.356159	0.341734	443198/101112882/101122663/443431/101116103/101120567/101122516	7
Kidney	GO:0071326	cellular response to monosaccharide stimulus	0.0147679	25/4260	0.016269	0.356159	0.341734	101118709/101123390/101106429/443507/101105457/101105844/443094	7
Kidney	GO:0071331	cellular response to hexose stimulus	0.0147679	25/4260	0.016269	0.356159	0.341734	101118709/101123390/101106429/443507/101105457/101105844/443094	7
Kidney	GO:0043269	regulation of ion transport	0.0464135	124/4260	0.0169473	0.365967	0.351145	101114792/101107876/101112527/101122511/101117892/101112949/443381/443384/443063/101114407/101103782/100216465/101123388/101122538/101115476/443230/101115514/101115919/101106906/780527/101118449/101119489	22
Kidney	GO:0009117	nucleotide metabolic process	0.0548523	153/4260	0.0170182	0.365967	0.351145	101112705/443440/101107683/443384/101113201/443457/101113198/101103726/101115365/101108515/101121089/443431/101116838/101121911/101110653/101116406/101116072/101101880/101122150/101107823/101114126/101109357/101120084/101109937/101108305/101119489	26
Kidney	GO:0006006	glucose metabolic process	0.0189873	37/4260	0.0174446	0.371846	0.356785	100037689/443457/101123582/101113198/443133/443431/101119196/100216465/443361	9
Kidney	GO:0002526	acute inflammatory response	0.0126582	20/4260	0.0182372	0.372134	0.357062	100307041/101105005/101102670/101122940/101111817/101119489	6
Kidney	GO:0008652	cellular amino acid biosynthetic process	0.0126582	20/4260	0.0182372	0.372134	0.357062	101111660/101119507/101113161/101109311/101101880/101119489	6
Kidney	GO:0042866	pyruvate biosynthetic process	0.0126582	20/4260	0.0182372	0.372134	0.357062	443440/101114573/443457/101113198/101121089/443431	6
Kidney	GO:0002673	regulation of acute inflammatory response	0.00843882	10/4260	0.018377	0.372134	0.357062	101102670/101122940/101111817/101119489	4
Kidney	GO:0006749	glutathione metabolic process	0.00843882	10/4260	0.018377	0.372134	0.357062	101102912/101114517/443257/101119489	4
Kidney	GO:0035136	forelimb morphogenesis	0.00843882	10/4260	0.018377	0.372134	0.357062	101106824/101105652/443109/101107574	4
Kidney	GO:0006094	gluconeogenesis	0.0105485	15/4260	0.0194282	0.383341	0.367815	100037689/443457/101123582/101113198/100216465	5
Kidney	GO:0006721	terpenoid metabolic process	0.0105485	15/4260	0.0194282	0.383341	0.367815	101108757/101119050/443389/101106744/101122516	5
Kidney	GO:0019319	hexose biosynthetic process	0.0105485	15/4260	0.0194282	0.383341	0.367815	100037689/443457/101123582/101113198/100216465	5
Kidney	GO:1901137	carbohydrate derivative biosynthetic process	0.0548523	155/4260	0.0198886	0.383341	0.367815	101112705/101105153/443440/101121726/101121128/101108298/101113201/443457/101113198/101102027/101106554/101108515/101121089/443431/443454/100174988/101102247/101110653/101117518/101116406/101118466/101122150/101120567/101107823/101114126/101108305	26
Kidney	GO:0006814	sodium ion transport	0.0147679	26/4260	0.0201925	0.383341	0.367815	443505/101105492/443381/443384/101104919/101115476/780527	7
Kidney	GO:0009185	ribonucleoside diphosphate metabolic process	0.0147679	26/4260	0.0201925	0.383341	0.367815	443440/101113201/443457/101113198/101121089/443431/101110653	7
Kidney	GO:0050905	neuromuscular process	0.0147679	26/4260	0.0201925	0.383341	0.367815	101106824/101122425/101109335/101118841/101105831/101122538/101111593	7
Kidney	GO:0071322	cellular response to carbohydrate stimulus	0.0147679	26/4260	0.0201925	0.383341	0.367815	101118709/101123390/101106429/443507/101105457/101105844/443094	7
Kidney	GO:0009126	purine nucleoside monophosphate metabolic process	0.0316456	77/4260	0.0205424	0.383666	0.368127	443440/101107683/443384/101113201/443457/101113198/101121089/443431/101116838/101110653/101116406/101116072/101101880/101107823/101119489	15
Kidney	GO:0009167	purine ribonucleoside monophosphate metabolic process	0.0316456	77/4260	0.0205424	0.383666	0.368127	443440/101107683/443384/101113201/443457/101113198/101121089/443431/101116838/101110653/101116406/101116072/101101880/101107823/101119489	15
Kidney	GO:0016331	morphogenesis of embryonic epithelium	0.0189873	38/4260	0.0206833	0.383666	0.368127	101108200/101107946/443198/101112882/101107132/101117599/443109/101103753/101106085	9
Kidney	GO:0003008	system process	0.0949367	301/4260	0.0210962	0.388361	0.372632	101119604/101108200/101105627/101106824/101122425/101104057/101112618/101117892/101107561/101115495/101123350/101122024/101107683/101112949/443381/101121464/443384/101109335/442999/101115420/101118947/443063/443133/101114407/101120271/101118841/101122172/101105831/443271/101122538/101121691/443361/443109/780468/101113914/443230/101118861/101103753/101115919/101119094/101109357/101118729/101111593…	45
Kidney	GO:0006753	nucleoside phosphate metabolic process	0.0548523	156/4260	0.02146	0.392089	0.376208	101112705/443440/101107683/443384/101113201/443457/101113198/101103726/101115365/101108515/101121089/443431/101116838/101121911/101110653/101116406/101116072/101101880/101122150/101107823/101114126/101109357/101120084/101109937/101108305/101119489	26
Kidney	GO:0016485	protein processing	0.0232068	51/4260	0.0220026	0.399003	0.382842	101112618/101121128/101113497/101119715/101113147/101102670/101118332/101122940/101111817/443316/101117521	11
Kidney	GO:0050878	regulation of body fluid levels	0.0295359	71/4260	0.0224451	0.404012	0.387649	100170326/100307041/101119767/443407/442999/101114407/443316/101117521/101120391/101103681/101108612/101122397/101103753/101107574	14
Kidney	GO:0051272	positive regulation of cellular component movement	0.0421941	113/4260	0.0227327	0.405598	0.389171	101120960/101112882/101110894/101106554/101113703/101109959/443133/443431/101113917/443076/101121359/497272/101116184/101105289/101106906/101111593/443103/101122516/101117556/101118449	20
Kidney	GO:0042060	wound healing	0.0316456	78/4260	0.0229298	0.405598	0.389171	100307041/443457/101107057/101119767/443407/101114407/443316/101118837/101117521/101120391/101102247/101113884/101108612/101122397/101107574	15
Kidney	GO:0034332	adherens junction organization	0.0126582	21/4260	0.0232009	0.405598	0.389171	101112882/101110894/101113746/101118837/497272/443103	6
Kidney	GO:1902882	regulation of response to oxidative stress	0.0126582	21/4260	0.0232009	0.405598	0.389171	101113161/101105005/101121460/100216465/101108305/101119489	6
Kidney	GO:0030073	insulin secretion	0.0189873	39/4260	0.0243337	0.41912	0.402145	443198/101118709/101123390/101106429/101122397/100534656/101105457/101121999/101119489	9
Kidney	GO:0016052	carbohydrate catabolic process	0.0147679	27/4260	0.0247304	0.41912	0.402145	100037689/443440/101121637/443457/101113198/101121089/443431	7
Kidney	GO:0055088	lipid homeostasis	0.0147679	27/4260	0.0247304	0.41912	0.402145	100037689/101105355/101106458/101106654/101119731/101118861/100534656	7
Kidney	GO:0009746	response to hexose	0.0168776	33/4260	0.0249246	0.41912	0.402145	443198/101118709/101123390/101106429/443507/101105457/101105844/443094	8
Kidney	GO:0034284	response to monosaccharide	0.0168776	33/4260	0.0249246	0.41912	0.402145	443198/101118709/101123390/101106429/443507/101105457/101105844/443094	8
Kidney	GO:0098771	inorganic ion homeostasis	0.0485232	136/4260	0.0252242	0.41912	0.402145	443505/100170326/101112527/101105355/101104057/101122511/101117892/101122024/101107683/101112949/100145864/443381/443384/101103377/100216465/101112778/101104196/443230/101117015/101103834/101106906/101111593/780527	23
Kidney	GO:0009165	nucleotide biosynthetic process	0.0316456	79/4260	0.02552	0.41912	0.402145	101112705/443440/101113201/443457/101113198/101108515/101121089/443431/101110653/101116072/101122150/101107823/101114126/101109937/101108305	15
Kidney	GO:0032945	negative regulation of mononuclear cell proliferation	0.0105485	16/4260	0.0257406	0.41912	0.402145	101109959/780468/101119731/443342/101109357	5
Kidney	GO:0050672	negative regulation of lymphocyte proliferation	0.0105485	16/4260	0.0257406	0.41912	0.402145	101109959/780468/101119731/443342/101109357	5
Kidney	GO:0090407	organophosphate biosynthetic process	0.0464135	129/4260	0.0258766	0.41912	0.402145	101112705/443440/101121726/101113201/443457/101113198/101108515/101121089/443431/101110653/101117518/101123121/101112775/101116296/101116072/101122150/101107823/101114126/443257/101106906/101109937/101108305	22
Kidney	GO:0009954	proximal/distal pattern formation	0.00843882	11/4260	0.026389	0.41912	0.402145	101106824/101122425/101105239/101105652	4
Kidney	GO:0010559	regulation of glycoprotein biosynthetic process	0.00843882	11/4260	0.026389	0.41912	0.402145	101121128/101102027/100174988/101102247	4
Kidney	GO:0034308	primary alcohol metabolic process	0.00843882	11/4260	0.026389	0.41912	0.402145	443389/101106744/101120084/101119489	4
Kidney	GO:0045428	regulation of nitric oxide biosynthetic process	0.00843882	11/4260	0.026389	0.41912	0.402145	101111660/443431/101106906/101113635	4
Kidney	GO:0030258	lipid modification	0.021097	46/4260	0.0269124	0.42086	0.403814	101106011/101118915/101117635/101120960/443457/101118626/101121460/101118094/101106654/100192316	10
Kidney	GO:0009260	ribonucleotide biosynthetic process	0.0274262	66/4260	0.0274952	0.42086	0.403814	101112705/443440/101113201/443457/101113198/101108515/101121089/443431/101110653/101122150/101107823/101114126/101108305	13
Kidney	GO:0046390	ribose phosphate biosynthetic process	0.0274262	66/4260	0.0274952	0.42086	0.403814	101112705/443440/101113201/443457/101113198/101108515/101121089/443431/101110653/101122150/101107823/101114126/101108305	13
Kidney	GO:0072522	purine-containing compound biosynthetic process	0.0274262	66/4260	0.0274952	0.42086	0.403814	443440/101113201/443457/101113198/101108515/101121089/443431/101110653/101116406/101122150/101107823/101114126/101108305	13
Kidney	GO:0019439	aromatic compound catabolic process	0.0400844	108/4260	0.0275377	0.42086	0.403814	101112705/101119507/101109311/101110405/443440/101108617/101120548/443457/101119767/101113198/101115365/101123151/101121089/443431/101118353/101111038/101116406/101106654/101109357	19
Kidney	GO:0030335	positive regulation of cell migration	0.0400844	108/4260	0.0275377	0.42086	0.403814	101120960/101112882/101110894/101106554/101113703/101109959/443133/443431/443076/101121359/497272/101116184/101105289/101106906/101111593/443103/101122516/101117556/101118449	19
Kidney	GO:0000910	cytokinesis	0.0189873	40/4260	0.0284203	0.426305	0.409038	101119649/101113917/101106406/101107309/101122383/101112031/100302311/443230/101120998	9
Kidney	GO:0008016	regulation of heart contraction	0.0189873	40/4260	0.0284203	0.426305	0.409038	101112949/443381/443384/101121691/443230/101103753/101115919/101119094/101109357	9
Kidney	GO:0072524	pyridine-containing compound metabolic process	0.0189873	40/4260	0.0284203	0.426305	0.409038	101107168/443440/443457/101113198/101115365/101121089/443431/101116072/101109937	9
Kidney	GO:0009060	aerobic respiration	0.0126582	22/4260	0.0289965	0.432279	0.414771	101105150/101116838/101105454/101117008/101101880/443257	6
Kidney	GO:0006941	striated muscle contraction	0.0168776	34/4260	0.0295359	0.433999	0.416421	101112949/443381/443384/443063/101121691/780468/443230/101109357	8
Kidney	GO:0009743	response to carbohydrate	0.0168776	34/4260	0.0295359	0.433999	0.416421	443198/101118709/101123390/101106429/443507/101105457/101105844/443094	8
Kidney	GO:0009132	nucleoside diphosphate metabolic process	0.0147679	28/4260	0.0299212	0.433999	0.416421	443440/101113201/443457/101113198/101121089/443431/101110653	7
Kidney	GO:0001505	regulation of neurotransmitter levels	0.0253165	60/4260	0.0300049	0.433999	0.416421	101111660/101119507/101108718/101109311/101117892/101109335/101105462/443431/101101880/101106906/101113635/101119489	12
Kidney	GO:0048562	embryonic organ morphogenesis	0.0253165	60/4260	0.0300049	0.433999	0.416421	101107946/101106824/443198/101107683/101115137/101115382/101122663/101118841/101105831/101117599/443109/780527	12
Kidney	GO:0044242	cellular lipid catabolic process	0.021097	47/4260	0.0309187	0.44457	0.426564	101106011/101118915/101117635/101118626/101121460/101121732/101118094/100192316/443257/101122635	10
Kidney	GO:0042592	homeostatic process	0.120253	405/4260	0.031472	0.449865	0.431644	101119604/443505/100037689/100170326/101105627/101112527/101105355/101122425/101104057/101106458/101104022/101122511/101117892/101107561/101122024/101107683/101112949/100145864/443381/443384/442999/101102027/101106554/443063/443133/443431/100302358/101121894/101118841/101118709/101103377/101123390/100216465/101106429/101102323/101106654/101107132/101113914/101122397/101112778/101104196/443230/101…	57
Kidney	GO:0031638	zymogen activation	0.0105485	17/4260	0.0332271	0.466717	0.447813	101113497/101113147/101118332/443316/101117521	5
Kidney	GO:0070664	negative regulation of leukocyte proliferation	0.0105485	17/4260	0.0332271	0.466717	0.447813	101109959/780468/101119731/443342/101109357	5
Kidney	GO:1903391	regulation of adherens junction organization	0.0105485	17/4260	0.0332271	0.466717	0.447813	101112882/101110894/101118837/497272/443103	5
Kidney	GO:1901293	nucleoside phosphate biosynthetic process	0.0316456	82/4260	0.034601	0.467737	0.448792	101112705/443440/101113201/443457/101113198/101108515/101121089/443431/101110653/101116072/101122150/101107823/101114126/101109937/101108305	15
Kidney	GO:0009205	purine ribonucleoside triphosphate metabolic process	0.0295359	75/4260	0.0346286	0.467737	0.448792	443440/101107683/443384/101113201/443457/101113198/101121089/443431/101116838/101110653/101116072/101101880/101108305/101119489	14
Kidney	GO:0016042	lipid catabolic process	0.0295359	75/4260	0.0346286	0.467737	0.448792	101106011/101118915/101117635/101120960/101118626/101121460/101112539/101121732/101120701/101118094/100192316/443257/101122635/101122516	14
Kidney	GO:0007605	sensory perception of sound	0.0168776	35/4260	0.0347023	0.467737	0.448792	101108200/101104057/101107683/101120271/101118841/443109/101118729/780527	8
Kidney	GO:1901361	organic cyclic compound catabolic process	0.0400844	111/4260	0.0355363	0.467737	0.448792	101112705/101119507/101109311/101110405/443440/101108617/101120548/443457/101119767/101113198/101115365/101123151/101121089/443431/101118353/101116406/101120701/101106654/101109357	19
Kidney	GO:0000281	mitotic cytokinesis	0.0126582	23/4260	0.0356685	0.467737	0.448792	101119649/101113917/101107309/101122383/100302311/101120998	6
Kidney	GO:0002244	hematopoietic progenitor cell differentiation	0.0126582	23/4260	0.0356685	0.467737	0.448792	101105355/101117080/101122538/101117008/101112054/100528013	6
Kidney	GO:0042632	cholesterol homeostasis	0.0126582	23/4260	0.0356685	0.467737	0.448792	100037689/101105355/101106458/101106654/101119731/101118861	6
Kidney	GO:0055092	sterol homeostasis	0.0126582	23/4260	0.0356685	0.467737	0.448792	100037689/101105355/101106458/101106654/101119731/101118861	6
Kidney	GO:0061640	cytoskeleton-dependent cytokinesis	0.0126582	23/4260	0.0356685	0.467737	0.448792	101119649/101113917/101107309/101122383/100302311/101120998	6
Kidney	GO:0001678	cellular glucose homeostasis	0.0147679	29/4260	0.0357987	0.467737	0.448792	101118709/101123390/101106429/101122397/101105457/101105844/443094	7
Kidney	GO:0043388	positive regulation of DNA binding	0.00843882	12/4260	0.036187	0.467737	0.448792	101107132/443230/101121999/101119489	4
Kidney	GO:1901264	carbohydrate derivative transport	0.00843882	12/4260	0.036187	0.467737	0.448792	100037689/101105355/101103681/101109494	4
Kidney	GO:1903018	regulation of glycoprotein metabolic process	0.00843882	12/4260	0.036187	0.467737	0.448792	101121128/101102027/100174988/101102247	4
Kidney	GO:1903428	positive regulation of reactive oxygen species biosynthetic process	0.00843882	12/4260	0.036187	0.467737	0.448792	101111660/443431/101113635/101119489	4
Kidney	GO:0055085	transmembrane transport	0.0675105	210/4260	0.0376696	0.484323	0.464707	101114792/101115166/101108200/101113792/101102689/101106043/101102287/101104057/101117892/101107683/443381/100294558/443384/442999/101104919/443063/443431/101121894/101118709/101103377/100302356/101123388/101122538/101118094/101115476/101122397/443230/101115514/101115919/101106906/780527/101119489	32
Kidney	GO:0043270	positive regulation of ion transport	0.0189873	42/4260	0.0379905	0.485879	0.466199	101112949/443384/443063/101114407/100216465/101115476/443230/101118449/101119489	9
Kidney	GO:0009199	ribonucleoside triphosphate metabolic process	0.0295359	76/4260	0.0383048	0.487333	0.467595	443440/101107683/443384/101113201/443457/101113198/101121089/443431/101116838/101110653/101116072/101101880/101108305/101119489	14
Kidney	GO:2000147	positive regulation of cell motility	0.0400844	112/4260	0.0385502	0.487901	0.46814	101120960/101112882/101110894/101106554/101113703/101109959/443133/443431/443076/101121359/497272/101116184/101105289/101106906/101111593/443103/101122516/101117556/101118449	19
Kidney	GO:0019362	pyridine nucleotide metabolic process	0.0168776	36/4260	0.0404481	0.506644	0.486124	443440/443457/101113198/101115365/101121089/443431/101116072/101109937	8
Kidney	GO:0046496	nicotinamide nucleotide metabolic process	0.0168776	36/4260	0.0404481	0.506644	0.486124	443440/443457/101113198/101115365/101121089/443431/101116072/101109937	8
Kidney	GO:0072330	monocarboxylic acid biosynthetic process	0.0232068	56/4260	0.0414835	0.514658	0.493813	101108757/443440/101114573/443457/101113198/101108515/101121089/443431/101121911/101120701/101119489	11
Kidney	GO:0036473	cell death in response to oxidative stress	0.0105485	18/4260	0.0419351	0.514658	0.493813	101113161/101105005/100216465/101108305/101119489	5
Kidney	GO:0072527	pyrimidine-containing compound metabolic process	0.0105485	18/4260	0.0419351	0.514658	0.493813	101112705/101119507/101109311/101113201/101108305	5
Kidney	GO:1900407	regulation of cellular response to oxidative stress	0.0105485	18/4260	0.0419351	0.514658	0.493813	101113161/101105005/100216465/101108305/101119489	5
Kidney	GO:0009152	purine ribonucleotide biosynthetic process	0.0253165	63/4260	0.042178	0.515038	0.494178	443440/101113201/443457/101113198/101108515/101121089/443431/101110653/101122150/101107823/101114126/101108305	12
Kidney	GO:0032092	positive regulation of protein binding	0.0126582	24/4260	0.0432521	0.515209	0.494342	101112882/101113200/101106085/101111593/101118449/101119489	6
Kidney	GO:0042472	inner ear morphogenesis	0.0126582	24/4260	0.0432521	0.515209	0.494342	101107683/101118841/101105831/101117599/443109/780527	6
Kidney	GO:0071333	cellular response to glucose stimulus	0.0126582	24/4260	0.0432521	0.515209	0.494342	101118709/101123390/101106429/101105457/101105844/443094	6
Kidney	GO:0090090	negative regulation of canonical Wnt signaling pathway	0.0126582	24/4260	0.0432521	0.515209	0.494342	101119363/101104056/101123633/101103929/101106085/780527	6
Kidney	GO:1903409	reactive oxygen species biosynthetic process	0.0126582	24/4260	0.0432521	0.515209	0.494342	101111660/443431/780468/101106906/101113635/101119489	6
Kidney	GO:0060047	heart contraction	0.0189873	43/4260	0.0435134	0.515793	0.494902	101112949/443381/443384/101121691/443230/101103753/101115919/101119094/101109357	9
Kidney	GO:0009144	purine nucleoside triphosphate metabolic process	0.0295359	78/4260	0.0464787	0.54796	0.525767	443440/101107683/443384/101113201/443457/101113198/101121089/443431/101116838/101110653/101116072/101101880/101108305/101119489	14
Kidney	GO:0051188	cofactor biosynthetic process	0.0253165	64/4260	0.0469067	0.54796	0.525767	443440/101121637/443457/101113198/101108515/101121089/443431/497117/101116072/101122150/101114126/101109937	12
Kidney	GO:0040017	positive regulation of locomotion	0.0421941	122/4260	0.0471186	0.54796	0.525767	101120960/101112882/101110894/101106554/101113703/101109959/443133/101119649/443431/443076/101121359/497272/101116184/101105289/101106906/101111593/443103/101122516/101117556/101118449	20
Kidney	GO:0002009	morphogenesis of an epithelium	0.035865	100/4260	0.0477921	0.54796	0.525767	101108200/101107946/443198/101113152/101115137/101123440/101112882/443133/101104056/101118837/101113884/101107132/101117599/443109/101103753/101106085/780527	17
Kidney	GO:0001523	retinoid metabolic process	0.00843882	13/4260	0.0478056	0.54796	0.525767	101108757/101119050/443389/101122516	4
Kidney	GO:0042130	negative regulation of T cell proliferation	0.00843882	13/4260	0.0478056	0.54796	0.525767	101109959/780468/101119731/101109357	4
Kidney	GO:0060563	neuroepithelial cell differentiation	0.00843882	13/4260	0.0478056	0.54796	0.525767	101117782/101118841/101105831/780527	4
Kidney	GO:0048568	embryonic organ development	0.0337553	93/4260	0.0490028	0.556524	0.533983	101107946/101106824/443198/101107683/101115137/101115382/101122663/101118841/101105831/101112736/101117599/443109/101103753/101106085/101122516/780527	16
Kidney	GO:0003015	heart process	0.0189873	44/4260	0.0495504	0.556524	0.533983	101112949/443381/443384/101121691/443230/101103753/101115919/101119094/101109357	9
Kidney	GO:0001838	embryonic epithelial tube formation	0.0147679	31/4260	0.0497226	0.556524	0.533983	101108200/101107946/443198/101107132/101117599/101103753/101106085	7
GI.Tract	GO:0006820	anion transport	0.0431818	69/4260	4.2863e-05	0.102466	0.101798	100462650/101104887/101107675/101102306/101105242/101120781/780527/443347/101120537/101102632/101119015/101111921/493887/101118905/101115852/443246/101108200/101120998/101118277	19
GI.Tract	GO:0015711	organic anion transport	0.0363636	55/4260	8.40571e-05	0.102466	0.101798	100462650/101104887/101107675/101102306/101120781/780527/443347/101120537/101102632/101119015/101111921/101118905/101115852/443246/101108200/101118277	16
GI.Tract	GO:0098656	anion transmembrane transport	0.0181818	17/4260	0.000127323	0.103471	0.102797	101102306/443347/101102632/101111921/493887/101118905/443246/101108200	8
GI.Tract	GO:0030855	epithelial cell differentiation	0.0568182	129/4260	0.0012581	0.570178	0.566461	443032/101122543/101123339/101118269/101104887/100913164/101103024/101105831/101102496/101105177/100534656/780527/101115742/101107231/101102632/443502/443198/101121051/101114626/780476/101114420/101109378/101115382/101111919/101119820	25
GI.Tract	GO:1901137	carbohydrate derivative biosynthetic process	0.0636364	155/4260	0.00201844	0.570178	0.566461	101111851/101121207/101103503/101102027/101114271/101107841/101113198/101114126/101106812/101118274/101117518/101110653/101102875/101108298/101106554/101110801/101113201/100127212/101105153/101122666/101122324/101117803/101102764/101112269/443440/101118277/101112705/101114836	28
GI.Tract	GO:0071702	organic substance transport	0.152273	472/4260	0.00301136	0.570178	0.566461	101105238/101105035/101121414/100462650/101119747/101104887/101112417/101107675/101115342/101119731/101102306/101117328/101107268/554256/101111743/101119489/101120781/101108676/101117196/100534656/780527/443347/101106376/101120537/443179/101104633/101102632/101119015/443513/101111012/443502/101119947/101111921/780468/101114615/443198/101115034/101120591/101116680/443123/101106703/443308/493887/10…	67
GI.Tract	GO:0006821	chloride transport	0.0113636	11/4260	0.00312956	0.570178	0.566461	100462650/101105242/443347/493887/443246	5
GI.Tract	GO:0015849	organic acid transport	0.025	43/4260	0.00338028	0.570178	0.566461	101107675/101102306/101120781/780527/101120537/101102632/101118905/101115852/443246/101108200/101118277	11
GI.Tract	GO:0046942	carboxylic acid transport	0.025	43/4260	0.00338028	0.570178	0.566461	101107675/101102306/101120781/780527/101120537/101102632/101118905/101115852/443246/101108200/101118277	11
GI.Tract	GO:0015698	inorganic anion transport	0.0136364	16/4260	0.00380691	0.570178	0.566461	100462650/101105242/443347/493887/443246/101120998	6
GI.Tract	GO:0072171	mesonephric tubule morphogenesis	0.0136364	16/4260	0.00380691	0.570178	0.566461	101102632/443502/443198/101109353/101117803/101116782	6
GI.Tract	GO:1901570	fatty acid derivative biosynthetic process	0.0136364	16/4260	0.00380691	0.570178	0.566461	101113685/101112365/101115574/101118274/443551/101110801	6
GI.Tract	GO:0060993	kidney morphogenesis	0.0159091	21/4260	0.00383227	0.570178	0.566461	101114706/101102632/443502/443198/101109353/101117803/101116782	7
GI.Tract	GO:0048704	embryonic skeletal system morphogenesis	0.0181818	27/4260	0.00458433	0.570178	0.566461	101121207/101102496/101102632/443502/101117548/443068/101107946/101115382	8
GI.Tract	GO:0055088	lipid homeostasis	0.0181818	27/4260	0.00458433	0.570178	0.566461	101104887/101119731/100534656/101119015/101121659/101110939/101116762/101111679	8
GI.Tract	GO:0002064	epithelial cell development	0.0272727	51/4260	0.00471828	0.570178	0.566461	101123339/101103024/101105831/101102496/100534656/780527/101107231/443502/101121051/101114626/780476/101114420	12
GI.Tract	GO:0032371	regulation of sterol transport	0.0113636	12/4260	0.004915	0.570178	0.566461	101104887/101119015/101121659/101116762/101111679	5
GI.Tract	GO:0032374	regulation of cholesterol transport	0.0113636	12/4260	0.004915	0.570178	0.566461	101104887/101119015/101121659/101116762/101111679	5
GI.Tract	GO:0098742	cell-cell adhesion via plasma-membrane adhesion molecules	0.025	45/4260	0.00493459	0.570178	0.566461	101118269/101119747/101116192/101119731/780476/101111992/101112249/101115247/101105495/101121705/101113295	11
GI.Tract	GO:0061333	renal tubule morphogenesis	0.0136364	17/4260	0.00537904	0.570178	0.566461	101102632/443502/443198/101109353/101117803/101116782	6
GI.Tract	GO:0072028	nephron morphogenesis	0.0136364	17/4260	0.00537904	0.570178	0.566461	101102632/443502/443198/101109353/101117803/101116782	6
GI.Tract	GO:0072078	nephron tubule morphogenesis	0.0136364	17/4260	0.00537904	0.570178	0.566461	101102632/443502/443198/101109353/101117803/101116782	6
GI.Tract	GO:0072088	nephron epithelium morphogenesis	0.0136364	17/4260	0.00537904	0.570178	0.566461	101102632/443502/443198/101109353/101117803/101116782	6
GI.Tract	GO:0009888	tissue development	0.125	387/4260	0.00701698	0.571992	0.568263	101114706/101114256/443032/101122543/101123339/101118269/101104887/100913164/101103024/101103889/101121207/101105831/101102496/101105177/101106905/100534656/780527/101104056/101115742/101107231/101102632/443502/780468/101104167/443198/101121051/101116680/101102744/101103514/101123037/101114626/780476/101109353/101114420/101111396/101106554/101120460/101117548/101108972/101118468/105607080/1011093…	55
GI.Tract	GO:0030104	water homeostasis	0.0113636	13/4260	0.00731893	0.571992	0.568263	443032/101104887/101103024/101113685/443347	5
GI.Tract	GO:0050891	multicellular organismal water homeostasis	0.0113636	13/4260	0.00731893	0.571992	0.568263	443032/101104887/101103024/101113685/443347	5
GI.Tract	GO:1903825	organic acid transmembrane transport	0.0113636	13/4260	0.00731893	0.571992	0.568263	101102306/101102632/101118905/443246/101108200	5
GI.Tract	GO:1905039	carboxylic acid transmembrane transport	0.0113636	13/4260	0.00731893	0.571992	0.568263	101102306/101102632/101118905/443246/101108200	5
GI.Tract	GO:0060429	epithelium development	0.0818182	232/4260	0.00732378	0.571992	0.568263	443032/101122543/101123339/101118269/101104887/100913164/101103024/101105831/101102496/101105177/100534656/780527/101104056/101115742/101107231/101102632/443502/780468/443198/101121051/101103514/101123037/101114626/780476/101109353/101114420/101111396/101109378/101107946/101115382/101111919/101117803/101108200/101110776/101116782/101119820	36
GI.Tract	GO:0009913	epidermal cell differentiation	0.0227273	41/4260	0.00735577	0.571992	0.568263	443032/101122543/101104887/101103024/101105831/101102496/101105177/780527/443502/101111919	10
GI.Tract	GO:0048469	cell maturation	0.0204545	35/4260	0.0075179	0.571992	0.568263	101115618/100462650/101103024/101105662/443347/443513/101114626/101114420/101114836	9
GI.Tract	GO:0070085	glycosylation	0.0272727	54/4260	0.00766216	0.571992	0.568263	101112417/101111851/101119323/101106812/101102875/101108298/101106554/100127212/101105153/101122666/101112269/101118277	12
GI.Tract	GO:0006790	sulfur compound metabolic process	0.0295455	61/4260	0.00810899	0.571992	0.568263	101104927/101122543/101120130/101115778/101114271/101115574/101119489/101114126/101118274/101110801/101102135/101117623/101117803	13
GI.Tract	GO:0001657	ureteric bud development	0.0159091	24/4260	0.00868076	0.571992	0.568263	101102632/443502/780468/443198/101109353/101117803/101116782	7
GI.Tract	GO:0046031	ADP metabolic process	0.0159091	24/4260	0.00868076	0.571992	0.568263	101103503/101107841/101113198/101110653/100529154/101113201/443440	7
GI.Tract	GO:0072163	mesonephric epithelium development	0.0159091	24/4260	0.00868076	0.571992	0.568263	101102632/443502/780468/443198/101109353/101117803/101116782	7
GI.Tract	GO:0072164	mesonephric tubule development	0.0159091	24/4260	0.00868076	0.571992	0.568263	101102632/443502/780468/443198/101109353/101117803/101116782	7
GI.Tract	GO:0090130	tissue migration	0.0340909	76/4260	0.00963694	0.610137	0.606159	101114256/101106941/101123339/101105035/101121207/101102496/101106376/443513/443502/101121051/101109353/101116580/100302306/101103911/101118462	15
GI.Tract	GO:0044272	sulfur compound biosynthetic process	0.0136364	19/4260	0.00986355	0.610137	0.606159	101114271/101115574/101114126/101118274/101110801/101102135	6
GI.Tract	GO:0019932	second-messenger-mediated signaling	0.0318182	70/4260	0.0108532	0.610137	0.606159	101115618/101103889/101115342/101119731/780527/443179/100381250/101119015/101116808/493887/100294559/101104349/780501/101105447	14
GI.Tract	GO:0009100	glycoprotein metabolic process	0.0340909	77/4260	0.0108713	0.610137	0.606159	101111851/101102027/101114271/101119489/101106812/101102875/101108298/101106554/101117548/100127212/101105153/101122666/101117803/101112269/101118277	15
GI.Tract	GO:0001823	mesonephros development	0.0159091	25/4260	0.0110115	0.610137	0.606159	101102632/443502/780468/443198/101109353/101117803/101116782	7
GI.Tract	GO:0009135	purine nucleoside diphosphate metabolic process	0.0159091	25/4260	0.0110115	0.610137	0.606159	101103503/101107841/101113198/101110653/100529154/101113201/443440	7
GI.Tract	GO:0009179	purine ribonucleoside diphosphate metabolic process	0.0159091	25/4260	0.0110115	0.610137	0.606159	101103503/101107841/101113198/101110653/100529154/101113201/443440	7
GI.Tract	GO:0006665	sphingolipid metabolic process	0.0181818	31/4260	0.0112702	0.610593	0.606612	101103775/101119448/101110801/101110257/101122666/101114692/101107873/101114836	8
GI.Tract	GO:0015918	sterol transport	0.0136364	20/4260	0.0128911	0.636182	0.632035	101104887/101117196/101119015/101121659/101116762/101111679	6
GI.Tract	GO:0030148	sphingolipid biosynthetic process	0.0136364	20/4260	0.0128911	0.636182	0.632035	101103775/101110801/101110257/101122666/101114692/101114836	6
GI.Tract	GO:0030301	cholesterol transport	0.0136364	20/4260	0.0128911	0.636182	0.632035	101104887/101117196/101119015/101121659/101116762/101111679	6
GI.Tract	GO:0035148	tube formation	0.0204545	38/4260	0.0131367	0.636182	0.632035	101102496/101118887/101102632/443502/443198/101103514/101107946/101117803/101108200	9
GI.Tract	GO:0006814	sodium ion transport	0.0159091	26/4260	0.0137647	0.636182	0.632035	780527/101107568/101105492/101102632/101104919/101121425/101103905	7
GI.Tract	GO:0009185	ribonucleoside diphosphate metabolic process	0.0159091	26/4260	0.0137647	0.636182	0.632035	101103503/101107841/101113198/101110653/100529154/101113201/443440	7
GI.Tract	GO:1905952	regulation of lipid localization	0.0159091	26/4260	0.0137647	0.636182	0.632035	101104887/101119015/443513/101121659/101116762/101117718/101111679	7
GI.Tract	GO:0009101	glycoprotein biosynthetic process	0.0295455	65/4260	0.0138498	0.636182	0.632035	101111851/101102027/101114271/101106812/101102875/101108298/101106554/100127212/101105153/101122666/101117803/101112269/101118277	13
GI.Tract	GO:0046456	icosanoid biosynthetic process	0.00909091	10/4260	0.0142022	0.636182	0.632035	101113685/101112365/101115574/443551	4
GI.Tract	GO:0060675	ureteric bud morphogenesis	0.0113636	15/4260	0.0143519	0.636182	0.632035	443502/443198/101109353/101117803/101116782	5
GI.Tract	GO:0015893	drug transport	0.0136364	21/4260	0.0165146	0.67974	0.675308	101118075/101111743/101119489/101118905/443246/101108200	6
GI.Tract	GO:0061326	renal tubule development	0.0136364	21/4260	0.0165146	0.67974	0.675308	101102632/443502/443198/101109353/101117803/101116782	6
GI.Tract	GO:0072080	nephron tubule development	0.0136364	21/4260	0.0165146	0.67974	0.675308	101102632/443502/443198/101109353/101117803/101116782	6
GI.Tract	GO:0045995	regulation of embryonic development	0.0159091	27/4260	0.0169778	0.67974	0.675308	101102632/443502/443198/101123037/101120460/101120998/101116782	7
GI.Tract	GO:0072006	nephron development	0.0159091	27/4260	0.0169778	0.67974	0.675308	101102632/443502/443198/101121051/101109353/101117803/101116782	7
GI.Tract	GO:0048562	embryonic organ morphogenesis	0.0272727	60/4260	0.0177018	0.67974	0.675308	101121207/101105831/101102496/780527/101102632/443502/443198/101103514/101117548/443068/101107946/101115382	12
GI.Tract	GO:0001889	liver development	0.0113636	16/4260	0.0191451	0.67974	0.675308	100534656/101115742/443198/101106508/100302306	5
GI.Tract	GO:0009119	ribonucleoside metabolic process	0.0113636	16/4260	0.0191451	0.67974	0.675308	101120130/101103503/101113201/101122324/101112705	5
GI.Tract	GO:0061008	hepaticobiliary system development	0.0113636	16/4260	0.0191451	0.67974	0.675308	100534656/101115742/443198/101106508/100302306	5
GI.Tract	GO:0006643	membrane lipid metabolic process	0.0227273	47/4260	0.0193863	0.67974	0.675308	101103775/101115574/101119448/101117518/101110801/101110257/101122666/101114692/101107873/101114836	10
GI.Tract	GO:0048706	embryonic skeletal system development	0.0181818	34/4260	0.0197092	0.67974	0.675308	101121207/101102496/101102632/443502/101117548/443068/101107946/101115382	8
GI.Tract	GO:0009887	animal organ morphogenesis	0.0681818	199/4260	0.0201626	0.67974	0.675308	101114706/101114256/101113683/101121207/101105831/101102496/780527/101104056/101102632/443502/443198/101121051/101103514/101123037/101114626/101109353/101111396/101117548/101118468/443068/101107946/100302558/101106508/101121425/101115382/100101231/101117803/101108200/101116782/101118462	30
GI.Tract	GO:0071705	nitrogen compound transport	0.122727	400/4260	0.0202868	0.67974	0.675308	101105238/101105035/101119747/101104887/101112417/101115342/101119731/101102306/101117328/101107268/554256/101111743/101105242/101119489/101108676/100534656/780527/101106376/443179/101104633/101102632/101119015/443513/101111012/443502/101119947/101111921/780468/101114615/443198/101115034/101120591/101106703/493887/101118905/101118468/101110939/101116624/101120676/101115405/101121425/101118397/443…	54
GI.Tract	GO:0003333	amino acid transmembrane transport	0.00909091	11/4260	0.0205295	0.67974	0.675308	101102306/101102632/101118905/443246	4
GI.Tract	GO:0010092	specification of animal organ identity	0.00909091	11/4260	0.0205295	0.67974	0.675308	443502/101109353/101108200/101116782	4
GI.Tract	GO:0010883	regulation of lipid storage	0.00909091	11/4260	0.0205295	0.67974	0.675308	443513/101121659/101116762/101117718	4
GI.Tract	GO:0045684	positive regulation of epidermis development	0.00909091	11/4260	0.0205295	0.67974	0.675308	443032/101122543/101103024/443502	4
GI.Tract	GO:0009132	nucleoside diphosphate metabolic process	0.0159091	28/4260	0.0206864	0.67974	0.675308	101103503/101107841/101113198/101110653/100529154/101113201/443440	7
GI.Tract	GO:0046717	acid secretion	0.0136364	22/4260	0.0207836	0.67974	0.675308	101107675/101120781/780527/101120537/101115852/101118277	6
GI.Tract	GO:0048871	multicellular organismal homeostasis	0.0386364	98/4260	0.021417	0.67974	0.675308	443032/101104887/101103024/101113685/101103503/443347/101118274/443539/100500730/101106554/101108972/101118468/101104349/101116762/101118317/101103911/101118462	17
GI.Tract	GO:0048870	cell motility	0.1	316/4260	0.0214684	0.67974	0.675308	101106941/101123339/101105035/101119747/101121207/101119731/101121359/101118887/101101845/101105242/101105108/780527/101106376/101111615/101122279/100381250/101115939/443513/443502/101122937/101102570/101102301/101113058/101109353/101121717/101110756/101106554/101120460/101114771/101118468/101109378/101107946/100302558/101122010/101118313/101121705/101116580/100101231/101119052/101109689/10030230…	44
GI.Tract	GO:0051674	localization of cell	0.1	316/4260	0.0214684	0.67974	0.675308	101106941/101123339/101105035/101119747/101121207/101119731/101121359/101118887/101101845/101105242/101105108/780527/101106376/101111615/101122279/100381250/101115939/443513/443502/101122937/101102570/101102301/101113058/101109353/101121717/101110756/101106554/101120460/101114771/101118468/101109378/101107946/100302558/101122010/101118313/101121705/101116580/100101231/101119052/101109689/10030230…	44
GI.Tract	GO:0016477	cell migration	0.0909091	283/4260	0.0221731	0.693051	0.688532	101106941/101123339/101105035/101119747/101121207/101119731/101121359/101118887/101101845/101105242/101105108/780527/101106376/101111615/101122279/101115939/443513/443502/101122937/101102301/101113058/101109353/101121717/101106554/101120460/101114771/101109378/101107946/100302558/101122010/101118313/101121705/101116580/100101231/101119052/101109689/100302306/101103911/101116399/101118462	40
GI.Tract	GO:0072175	epithelial tube formation	0.0181818	35/4260	0.0233215	0.713181	0.708531	101102496/101102632/443502/443198/101103514/101107946/101117803/101108200	8
GI.Tract	GO:0042310	vasoconstriction	0.0113636	17/4260	0.024881	0.713181	0.708531	101120781/101121051/101113058/101121717/101118468	5
GI.Tract	GO:0042490	mechanoreceptor differentiation	0.0113636	17/4260	0.024881	0.713181	0.708531	101105831/780527/443502/101111919/100913155	5
GI.Tract	GO:0060113	inner ear receptor cell differentiation	0.0113636	17/4260	0.024881	0.713181	0.708531	101105831/780527/443502/101111919/100913155	5
GI.Tract	GO:1905954	positive regulation of lipid localization	0.0113636	17/4260	0.024881	0.713181	0.708531	101104887/101119015/101116762/101117718/101111679	5
GI.Tract	GO:0043062	extracellular structure organization	0.0272727	63/4260	0.0254351	0.713181	0.708531	101105035/101112873/101121207/100216328/101122371/101113128/101119015/101117548/101116580/100101231/101111679/101116399	12
GI.Tract	GO:0008544	epidermis development	0.025	56/4260	0.0256888	0.713181	0.708531	443032/101122543/101104887/101103024/101105831/101102496/101105177/780527/101104056/443502/101111919	11
GI.Tract	GO:0042632	cholesterol homeostasis	0.0136364	23/4260	0.0257424	0.713181	0.708531	101119731/101119015/101121659/101110939/101116762/101111679	6
GI.Tract	GO:0055092	sterol homeostasis	0.0136364	23/4260	0.0257424	0.713181	0.708531	101119731/101119015/101121659/101110939/101116762/101111679	6
GI.Tract	GO:0072009	nephron epithelium development	0.0136364	23/4260	0.0257424	0.713181	0.708531	101102632/443502/443198/101109353/101117803/101116782	6
GI.Tract	GO:0006636	unsaturated fatty acid biosynthetic process	0.00909091	12/4260	0.0283367	0.72359	0.718872	101113685/101118274/443551/101110801	4
GI.Tract	GO:0006805	xenobiotic metabolic process	0.00909091	12/4260	0.0283367	0.72359	0.718872	101118075/101103439/101119947/101113553	4
GI.Tract	GO:0032370	positive regulation of lipid transport	0.00909091	12/4260	0.0283367	0.72359	0.718872	101104887/101119015/101116762/101111679	4
GI.Tract	GO:0033344	cholesterol efflux	0.00909091	12/4260	0.0283367	0.72359	0.718872	101104887/101119015/101121659/101116762	4
GI.Tract	GO:0046128	purine ribonucleoside metabolic process	0.00909091	12/4260	0.0283367	0.72359	0.718872	101120130/101103503/101113201/101122324	4
GI.Tract	GO:0060425	lung morphogenesis	0.00909091	12/4260	0.0283367	0.72359	0.718872	101102496/443502/101111396/101116782	4
GI.Tract	GO:0090183	regulation of kidney development	0.00909091	12/4260	0.0283367	0.72359	0.718872	101102632/443502/443198/101116782	4
GI.Tract	GO:0006869	lipid transport	0.0272727	64/4260	0.0284925	0.72359	0.718872	101121414/101104887/101107675/101120781/101117196/101119015/443123/101121659/101115852/101116762/101117718/101111679	12
GI.Tract	GO:0006486	protein glycosylation	0.0227273	50/4260	0.0290999	0.723934	0.719214	101111851/101106812/101102875/101108298/101106554/100127212/101105153/101122666/101112269/101118277	10
GI.Tract	GO:0043413	macromolecule glycosylation	0.0227273	50/4260	0.0290999	0.723934	0.719214	101111851/101106812/101102875/101108298/101106554/100127212/101105153/101122666/101112269/101118277	10
GI.Tract	GO:0050673	epithelial cell proliferation	0.0340909	87/4260	0.0311349	0.755607	0.750681	101106941/100913164/101111851/101121207/101107268/101107231/101102632/443513/443502/443198/101102438/101109353/101106508/101123390/101118462	15
GI.Tract	GO:0007156	homophilic cell adhesion via plasma membrane adhesion molecules	0.0136364	24/4260	0.0314296	0.755607	0.750681	101118269/101119747/101116192/101115247/101105495/101113295	6
GI.Tract	GO:0002066	columnar/cuboidal epithelial cell development	0.0113636	18/4260	0.0316128	0.755607	0.750681	101105831/100534656/780527/101107231/443502	5
GI.Tract	GO:0097756	negative regulation of blood vessel diameter	0.0113636	18/4260	0.0316128	0.755607	0.750681	101120781/101121051/101113058/101121717/101118468	5
GI.Tract	GO:0048729	tissue morphogenesis	0.0454545	126/4260	0.032349	0.765697	0.760705	101114706/101114256/101103024/101102496/780527/101104056/101102632/443502/443198/101121051/101103514/101114626/101109353/101111396/101117548/101107946/100101231/101117803/101108200/101116782	20
GI.Tract	GO:0090132	epithelium migration	0.0295455	73/4260	0.034082	0.776009	0.77095	101106941/101123339/101105035/101121207/101102496/101106376/443513/443502/101109353/101116580/100302306/101103911/101118462	13
GI.Tract	GO:0001838	embryonic epithelial tube formation	0.0159091	31/4260	0.0351001	0.776009	0.77095	101102496/101102632/443502/443198/101107946/101117803/101108200	7
GI.Tract	GO:0019933	cAMP-mediated signaling	0.0159091	31/4260	0.0351001	0.776009	0.77095	780527/443179/100381250/101119015/100294559/101104349/780501	7
GI.Tract	GO:0060485	mesenchyme development	0.025	59/4260	0.0364849	0.776009	0.77095	101114256/101103889/101102632/443502/101104167/101121051/101106554/101107946/101121425/101110776/101103911	11
GI.Tract	GO:0010634	positive regulation of epithelial cell migration	0.0181818	38/4260	0.0368941	0.776009	0.77095	101106941/101123339/101121207/443502/101109353/101116580/100302306/101118462	8
GI.Tract	GO:0016331	morphogenesis of embryonic epithelium	0.0181818	38/4260	0.0368941	0.776009	0.77095	101102496/101102632/443502/443198/101107946/101117803/101108200/101116782	8
GI.Tract	GO:0007162	negative regulation of cell adhesion	0.0227273	52/4260	0.0372378	0.776009	0.77095	101105035/101119747/101113685/101103889/101119731/101112781/443502/780468/493887/101106554	10
GI.Tract	GO:0006629	lipid metabolic process	0.0931818	302/4260	0.0374628	0.776009	0.77095	101105238/101116788/101122543/101120285/101111590/101105035/101112417/101113685/101107675/101103775/101112365/101115574/101114126/101119323/101119448/101118274/101117518/101107231/101119015/101103439/443551/101109353/101101866/101121659/100126245/101115852/101110801/101110257/101110939/101122666/101105326/101103356/101104349/101114692/101119050/101116762/101107873/101111679/101103911/101115927/10…	41
GI.Tract	GO:0001658	branching involved in ureteric bud morphogenesis	0.00909091	13/4260	0.037678	0.776009	0.77095	443502/443198/101109353/101116782	4
GI.Tract	GO:0001676	long-chain fatty acid metabolic process	0.00909091	13/4260	0.037678	0.776009	0.77095	101105035/101113685/101118274/443551	4
GI.Tract	GO:0006865	amino acid transport	0.00909091	13/4260	0.037678	0.776009	0.77095	101102306/101102632/101118905/443246	4
GI.Tract	GO:0019835	cytolysis	0.00909091	13/4260	0.037678	0.776009	0.77095	101103222/443320/101102714/443322	4
GI.Tract	GO:0032413	negative regulation of ion transmembrane transporter activity	0.00909091	13/4260	0.037678	0.776009	0.77095	780527/101106359/101102632/101121425	4
GI.Tract	GO:0042130	negative regulation of T cell proliferation	0.00909091	13/4260	0.037678	0.776009	0.77095	101119731/443502/780468/493887	4
GI.Tract	GO:0045604	regulation of epidermal cell differentiation	0.00909091	13/4260	0.037678	0.776009	0.77095	443032/101122543/101102496/443502	4
GI.Tract	GO:0002040	sprouting angiogenesis	0.0136364	25/4260	0.0378774	0.776009	0.77095	101106941/101105035/101115742/443502/101109353/101118462	6
GI.Tract	GO:0060562	epithelial tube morphogenesis	0.0272727	67/4260	0.0392527	0.786961	0.781831	101102496/101104056/101102632/443502/443198/101103514/101109353/101111396/101107946/101117803/101108200/101116782	12
GI.Tract	GO:0032368	regulation of lipid transport	0.0113636	19/4260	0.0393804	0.786961	0.781831	101104887/101119015/101121659/101116762/101111679	5
GI.Tract	GO:0045682	regulation of epidermis development	0.0113636	19/4260	0.0393804	0.786961	0.781831	443032/101122543/101103024/101102496/443502	5
GI.Tract	GO:0048705	skeletal system morphogenesis	0.025	60/4260	0.0407015	0.801364	0.79614	101121207/101102496/101102632/443502/101123037/101111396/101117548/443068/101107946/100302558/101115382	11
GI.Tract	GO:0046467	membrane lipid biosynthetic process	0.0159091	32/4260	0.0410893	0.801364	0.79614	101103775/101117518/101110801/101110257/101122666/101114692/101114836	7
GI.Tract	GO:0072073	kidney epithelium development	0.0159091	32/4260	0.0410893	0.801364	0.79614	101102632/443502/780468/443198/101109353/101117803/101116782	7
GI.Tract	GO:0010876	lipid localization	0.0295455	75/4260	0.0414159	0.801364	0.79614	101121414/101104887/101107675/101120781/101117196/101119015/443513/443123/101121659/101115852/101116762/101117718/101111679	13
GI.Tract	GO:0040011	locomotion	0.106818	357/4260	0.0433565	0.826652	0.821263	101106941/101123339/101105035/101119747/101121207/101119731/101119649/101121359/101118887/101101845/101105242/101105108/780527/101106376/101111615/101122279/100381250/101115939/443513/443502/101122937/101102570/101102301/101113058/101109353/101121717/101110756/101106554/101120460/101114771/678671/101118468/101109378/101107946/100302558/101122010/101121425/101118313/101121705/101116580/100101231/1…	47
GI.Tract	GO:0042742	defense response to bacterium	0.0272727	68/4260	0.0434009	0.826652	0.821263	101118168/101103222/100505451/443320/101102714/554256/101111615/443322/780468/443539/101106703/554263	12
GI.Tract	GO:1901568	fatty acid derivative metabolic process	0.0136364	26/4260	0.0451112	0.852567	0.847009	101113685/101112365/101115574/101118274/443551/101110801	6
GI.Tract	GO:0007155	cell adhesion	0.0795455	256/4260	0.0477867	0.864421	0.858785	101105035/101118269/101119747/101116192/101121867/101113685/101113683/101103889/101122302/101121207/101119731/101102496/101121359/101112781/101106905/443502/101123428/780468/101118237/780476/101111992/493887/101112249/101119185/101106554/101120460/101115247/101105495/101116755/101121705/101116580/100101231/101120218/443058/101113295	35
GI.Tract	GO:1900180	regulation of protein localization to nucleus	0.0113636	20/4260	0.0482101	0.864421	0.858785	101119747/101119489/443502/101110756/101108043	5
GI.Tract	GO:0050679	positive regulation of epithelial cell proliferation	0.0181818	40/4260	0.0484188	0.864421	0.858785	101106941/101121207/101107231/101102632/443502/101102438/101109353/101118462	8
GI.Tract	GO:0006493	protein O-linked glycosylation	0.00909091	14/4260	0.0485749	0.864421	0.858785	101111851/101102875/101108298/101105153	4
GI.Tract	GO:0006939	smooth muscle contraction	0.00909091	14/4260	0.0485749	0.864421	0.858785	101120781/101121051/101113058/101118468	4
GI.Tract	GO:0034766	negative regulation of ion transmembrane transport	0.00909091	14/4260	0.0485749	0.864421	0.858785	780527/101106359/101102632/101121425	4
GI.Tract	GO:0042278	purine nucleoside metabolic process	0.00909091	14/4260	0.0485749	0.864421	0.858785	101120130/101103503/101113201/101122324	4
GI.Tract	GO:1904063	negative regulation of cation transmembrane transport	0.00909091	14/4260	0.0485749	0.864421	0.858785	780527/101106359/101102632/101121425	4
Endocrine	GO:0006694	steroid biosynthetic process	0.039501	37/4260	1.807e-09	4.26813e-06	4.26813e-06	767576/100190978/443122/493968/101118355/101119109/100048994/101113026/101106995/101106706/101112792/101108919/100125351/101122542/101109353/443381/101110013/101112029/101105401	19
Endocrine	GO:0016125	sterol metabolic process	0.033264	31/4260	3.28432e-08	3.80522e-05	3.80522e-05	443122/101118355/101119109/100048994/101113026/101106995/101106706/101106654/101112792/101108919/100125351/101121659/101109353/101110013/101112029/101117596	16
Endocrine	GO:0008202	steroid metabolic process	0.047817	61/4260	5.97619e-08	3.80522e-05	3.80522e-05	767576/100190978/443122/493968/101118355/101119109/100048994/101113026/101106995/101106706/101106654/101112792/443419/101108919/100125351/101121659/101122542/101109353/443381/101110013/101112029/101117596/101105401	23
Endocrine	GO:0016126	sterol biosynthetic process	0.02079	13/4260	6.44407e-08	3.80522e-05	3.80522e-05	101118355/101119109/101113026/101106995/101106706/101108919/100125351/101109353/101110013/101112029	10
Endocrine	GO:1902653	secondary alcohol biosynthetic process	0.018711	11/4260	1.24324e-07	5.87305e-05	5.87305e-05	101118355/101119109/101113026/101106995/101106706/101108919/101109353/101110013/101112029	9
Endocrine	GO:1902652	secondary alcohol metabolic process	0.029106	28/4260	4.08184e-07	0.000160689	0.000160689	443122/101118355/101119109/100048994/101113026/101106995/101106706/101106654/101112792/101108919/101121659/101109353/101110013/101112029	14
Endocrine	GO:0006695	cholesterol biosynthetic process	0.016632	10/4260	9.16554e-07	0.000309272	0.000309272	101118355/101113026/101106995/101106706/101108919/101109353/101110013/101112029	8
Endocrine	GO:0006066	alcohol metabolic process	0.04158	57/4260	1.69459e-06	0.000488977	0.000488977	443122/101118355/101119109/101112223/100048994/443343/101111439/101113026/105605730/101106995/101106706/101106654/101112792/101120013/101108919/101121659/101109353/101110013/101112029/101119039	20
Endocrine	GO:0008203	cholesterol metabolic process	0.027027	27/4260	1.86317e-06	0.000488977	0.000488977	443122/101118355/100048994/101113026/101106995/101106706/101106654/101112792/101108919/101121659/101109353/101110013/101112029	13
Endocrine	GO:1901615	organic hydroxy compound metabolic process	0.0519751	88/4260	7.27344e-06	0.00171799	0.00171799	443122/101118355/101119109/101112223/100048994/443343/101111439/101113026/105605730/101106995/101109335/101106706/101106654/101112792/101120013/101108919/100125351/101121659/101109353/101110013/101117174/101112029/101117596/101119039/101105401	25
Endocrine	GO:0007018	microtubule-based movement	0.04158	64/4260	1.28239e-05	0.00275363	0.00275363	101116766/101112377/101122250/101112457/101102570/100302311/101108305/101114292/101120452/101118468/101110416/101123504/101111886/101110029/101113663/101113150/100145882/101122075/101116134/101121554	20
Endocrine	GO:0046165	alcohol biosynthetic process	0.022869	28/4260	0.000120925	0.023802	0.023802	101118355/101119109/101111439/101113026/101106995/101106706/101120013/101108919/101109353/101110013/101112029	11
Endocrine	GO:0042073	intraciliary transport	0.014553	14/4260	0.000377919	0.064216	0.064216	100302311/101120452/101123504/101111886/101110029/101113150/100145882	7
Endocrine	GO:0010970	transport along microtubule	0.02079	27/4260	0.000434994	0.064216	0.064216	101116766/100302311/101114292/101120452/101123504/101111886/101110029/101113150/100145882/101122075	10
Endocrine	GO:0030705	cytoskeleton-dependent intracellular transport	0.02079	27/4260	0.000434994	0.064216	0.064216	101116766/100302311/101114292/101120452/101123504/101111886/101110029/101113150/100145882/101122075	10
Endocrine	GO:0099111	microtubule-based transport	0.02079	27/4260	0.000434994	0.064216	0.064216	101116766/100302311/101114292/101120452/101123504/101111886/101110029/101113150/100145882/101122075	10
Endocrine	GO:1901617	organic hydroxy compound biosynthetic process	0.029106	48/4260	0.000574248	0.0797867	0.0797867	101118355/101119109/101111439/101113026/101106995/101106706/101120013/101108919/100125351/101109353/101110013/101117174/101112029/101105401	14
Endocrine	GO:0044281	small molecule metabolic process	0.149688	450/4260	0.000877401	0.115134	0.115134	443122/493968/101118355/101119109/101117700/101121995/101121504/780506/101107269/101107413/101112223/101121984/100048994/443343/101111439/101113026/105605730/101105523/101106995/101109335/101106706/101120994/654329/101106654/100145857/101104022/105602991/101105000/101110626/101112792/101107138/101108305/101103726/101122324/101120013/101108919/443361/101113936/101114471/101121659/101110405/1011196…	72
Endocrine	GO:0007224	smoothened signaling pathway	0.018711	25/4260	0.00107178	0.133239	0.133239	101112457/100302311/101112792/101120452/101123504/101113150/101109403/101109401/101117782	9
Endocrine	GO:0140053	mitochondrial gene expression	0.016632	21/4260	0.00133264	0.157385	0.157385	101121891/101102108/105602991/101107394/101120800/101117387/101105603/101105454	8
Endocrine	GO:0006629	lipid metabolic process	0.106029	302/4260	0.00160585	0.176347	0.176347	767576/100190978/443122/493968/101118355/101119109/101117700/100048994/443343/101113026/101106995/101106706/101110385/101106654/101109302/101106827/101121556/101121628/101105000/101112792/101103726/443419/101116762/101108919/101121726/101114977/100125351/101121659/101120960/101119699/101110416/101122542/497272/443257/101112539/101115040/101102020/101109353/101123245/101103356/443381/101110013/101…	51
Endocrine	GO:0044283	small molecule biosynthetic process	0.0602911	147/4260	0.00164252	0.176347	0.176347	101118355/101119109/101117700/101121995/101111439/101113026/101105523/101106995/101106706/654329/101108305/101122324/101120013/101108919/101114471/101119699/101116073/101122612/101114573/100145875/101109353/101110013/101101867/101114584/101117174/100127208/101112029/101104099/101105401	29
Endocrine	GO:0003341	cilium movement	0.016632	22/4260	0.00189064	0.194161	0.194161	101112377/101122250/101112457/101102570/101108305/101118468/101110416/101116134	8
Endocrine	GO:0032543	mitochondrial translation	0.012474	14/4260	0.00272311	0.267999	0.267999	101102108/105602991/101107394/101120800/101117387/101105603	6
Endocrine	GO:0008610	lipid biosynthetic process	0.0540541	132/4260	0.00288257	0.272345	0.272345	767576/100190978/443122/493968/101118355/101119109/101117700/100048994/101113026/101106995/101106706/101110385/101106827/101121628/101112792/101108919/101121726/100125351/101122542/443257/101109353/443381/101110013/100127208/101112029/101105401	26
Endocrine	GO:0044782	cilium organization	0.039501	91/4260	0.00533056	0.484261	0.484261	101112377/101112457/101102570/100302311/101108305/101120452/101107335/101118468/101110416/101123504/101111886/101110029/101113150/101109403/100145882/101116134/101119097/101109264/101117782	19
Endocrine	GO:0006520	cellular amino acid metabolic process	0.033264	73/4260	0.00627385	0.53338	0.53338	101121504/101107269/101105523/100145857/105602991/101113936/101110405/101114573/101117387/100145875/101110551/101104590/101101867/101105401/101111161/101112089	16
Endocrine	GO:0009266	response to temperature stimulus	0.014553	21/4260	0.00632288	0.53338	0.53338	101106827/101116883/101107358/101122254/101110063/101109353/101123174	7
Endocrine	GO:0006839	mitochondrial transport	0.022869	43/4260	0.00671522	0.546943	0.546943	101119715/101121891/100862656/101111291/443453/101105448/101105775/101119947/101108759/101109176/100147800	11
Endocrine	GO:0099003	vesicle-mediated transport in synapse	0.018711	32/4260	0.00715807	0.563579	0.563579	101108392/101120547/101120140/101119667/101118913/443453/101108589/101122075/101122273	9
Endocrine	GO:0019218	regulation of steroid metabolic process	0.012474	17/4260	0.00835088	0.61938	0.61938	101106654/443419/101121659/101109353/443381/101105401	6
Endocrine	GO:0040014	regulation of multicellular organism growth	0.014553	22/4260	0.00839126	0.61938	0.61938	443428/101107413/100125353/443419/443361/101118468/101110416	7
Endocrine	GO:0031503	protein-containing complex localization	0.022869	45/4260	0.00962601	0.688989	0.688989	100302311/101120140/101120452/101118913/101122427/101123504/101111886/101110029/101113150/100145882/101108589	11
Endocrine	GO:0033013	tetrapyrrole metabolic process	0.010395	13/4260	0.0106856	0.726447	0.726447	101112853/101105341/101120894/101118353/100528012	5
Endocrine	GO:0120036	plasma membrane bounded cell projection organization	0.0893971	270/4260	0.0107644	0.726447	0.726447	101123036/443428/101112377/101112457/101112452/101120726/101103762/101120547/101102570/101108850/101116883/100302311/101120140/106990146/101108305/101120452/101115830/101119197/101122854/101107335/101118468/101110416/101123504/101106213/443453/101111886/101110029/101113663/101108832/101113150/101109403/100145882/101116399/101112187/101108589/101114151/101114648/101105101/101114604/101116134/10111…	43
Endocrine	GO:0060271	cilium assembly	0.035343	84/4260	0.0112107	0.728036	0.728036	101112377/101112457/101102570/100302311/101108305/101107335/101118468/101110416/101123504/101111886/101110029/101113150/101109403/101116134/101119097/101109264/101117782	17
Endocrine	GO:0006457	protein folding	0.022869	46/4260	0.0114045	0.728036	0.728036	101114533/101122667/101122254/101112054/100037672/101102106/101110063/101119947/101123174/101122273/101105486	11
Endocrine	GO:0030030	cell projection organization	0.0893971	272/4260	0.0122088	0.758874	0.758874	101123036/443428/101112377/101112457/101112452/101120726/101103762/101120547/101102570/101108850/101116883/100302311/101120140/106990146/101108305/101120452/101115830/101119197/101122854/101107335/101118468/101110416/101123504/101106213/443453/101111886/101110029/101113663/101108832/101113150/101109403/100145882/101116399/101112187/101108589/101114151/101114648/101105101/101114604/101116134/10111…	43
Endocrine	GO:0009451	RNA modification	0.02079	41/4260	0.0135249	0.819124	0.819124	101103769/101107601/654329/100125353/101102108/101113042/101111926/101113703/101112132/101115213	10
Endocrine	GO:0042278	purine nucleoside metabolic process	0.010395	14/4260	0.0151093	0.892202	0.892202	101105523/101108305/101122324/101122612/101104185	5
Endocrine	GO:0006399	tRNA metabolic process	0.022869	48/4260	0.015702	0.898164	0.898164	101102108/105602991/101106353/101113042/101117387/101113703/101110551/101104590/101122389/101112132/101115213	11
Endocrine	GO:0016358	dendrite development	0.018711	36/4260	0.0159707	0.898164	0.898164	101123036/101103762/101120547/106990146/101119197/101122854/101110416/443453/101105101	9
Endocrine	GO:0051604	protein maturation	0.029106	68/4260	0.0176458	0.969287	0.969287	101120526/101102647/101107413/443125/101119715/443029/101121128/101121556/101120856/101102670/101119947/101107277/101113851/101115255	14
Immune	GO:0007166	cell surface receptor signaling pathway	0.224949	485/4260	4.53237e-14	1.14488e-10	8.73077e-11	101123000/101107096/101110218/100240715/443540/101102743/494433/101109462/101119198/101107656/101102020/101104735/443048/101113116/443532/641296/100126571/101103889/101112706/101102917/101108643/101106739/101113613/445468/101104361/101102475/101105904/100302311/101114326/101115695/443417/780493/443217/101102081/554262/101102067/100294595/678680/100217407/101116844/443371/101122131/443133/10112207…	110
Immune	GO:0007155	cell adhesion	0.137014	256/4260	1.24542e-11	1.27229e-08	9.70239e-09	101110218/101109518/101102742/554317/443540/101111126/494433/101109462/101119198/101107656/101102020/641296/101114154/101103889/101112178/101113467/101108643/101106739/445468/101109178/101104361/101114326/101123041/443417/443217/101112882/101116784/101102453/101107969/443371/443384/101112031/101118837/101113884/101109959/101119157/101123062/101106213/101121889/101113326/101111654/100505402/101108…	67
Immune	GO:0022610	biological adhesion	0.137014	257/4260	1.51103e-11	1.27229e-08	9.70239e-09	101110218/101109518/101102742/554317/443540/101111126/494433/101109462/101119198/101107656/101102020/641296/101114154/101103889/101112178/101113467/101108643/101106739/445468/101109178/101104361/101114326/101123041/443417/443217/101112882/101116784/101102453/101107969/443371/443384/101112031/101118837/101113884/101109959/101119157/101123062/101106213/101121889/101113326/101111654/100505402/101108…	67
Immune	GO:0006952	defense response	0.157464	325/4260	6.75033e-11	3.58704e-08	2.73546e-08	101102699/101123000/100240715/554254/443540/101102743/101109462/100036757/101114035/101117971/101104735/101107699/101106452/101112178/554259/101108643/101120971/101104361/494547/101114326/443417/780493/101110392/101118296/101103415/554262/101115340/100294595/101101867/101104151/101113156/554263/101119157/101115787/100422799/443380/101108235/101121889/101122222/554257/443342/100820744/443363/44323…	77
Immune	GO:0006954	inflammatory response	0.0899796	139/4260	7.57668e-11	3.58704e-08	2.73546e-08	101123000/100240715/443540/101109462/100036757/101114035/101117971/101107699/101106452/101112178/554259/101104361/494547/443417/780493/554262/100294595/101113156/101115787/443380/101122222/554257/443342/100820744/101111593/443216/101117453/443457/101102670/443209/443326/443418/101106722/101118933/443229/101122516/101123141/443404/101105208/443539/101113851/101123078/101107196/780505	44
Immune	GO:0006955	immune response	0.163599	345/4260	8.56307e-11	3.58704e-08	2.73546e-08	101102699/101123000/101117716/100240715/554254/443540/101102743/101111126/101109462/101105725/100036757/443040/101119198/101114035/101117971/101107656/101104735/101106452/101114535/101102917/554259/101108643/101120971/101105904/494547/101114326/443417/101110392/554262/101115340/101112941/101101867/101104151/101113156/554263/101119157/101105278/443380/101107544/101108235/101121889/101122222/554257…	80
Immune	GO:0002682	regulation of immune system process	0.149284	303/4260	9.94034e-11	3.58704e-08	2.73546e-08	101117375/101117716/100240715/554254/554317/443540/101102743/101111126/101109462/101105725/443040/101119198/101117971/101104735/101106452/101112178/101102917/554259/101108643/101120971/101113613/445468/101104361/101105904/494547/101114326/443417/101110392/101118296/554262/678680/101112941/443371/101113156/554263/101109959/101119157/101107544/101108235/101121889/101122222/554257/101115295/443342/1…	73
Immune	GO:0001816	cytokine production	0.0961145	174/4260	6.35995e-09	1.84544e-06	1.40732e-06	101123000/100240715/443540/101109462/101105725/101119198/101112967/101107699/101106452/554259/101108643/101120971/101104361/101105904/494547/101104478/443417/101110392/101118296/554262/101112941/101110763/101113156/554263/101109959/101119157/101108235/554257/443342/100820744/443232/101111593/101102133/101111202/101122360/443209/101112493/100127220/101119015/443404/101105208/443539/101123078/10111…	47
Immune	GO:0048585	negative regulation of response to stimulus	0.157464	356/4260	6.5752e-09	1.84544e-06	1.40732e-06	101123000/101117716/101110218/100240715/443540/101102743/101111126/443048/101113116/100126571/101107699/101103889/101109429/101112178/101108643/101103515/101113613/445468/101119219/101104361/101115695/443417/101110392/100294595/678680/101112941/100217407/101122131/443133/101118837/101110763/101113884/101113156/101119157/101115787/101108885/100302564/101121889/554257/443342/101111654/101118419/100…	77
[truncated: 1,285 more rows]
