# Supplementary material for: Integration of a single-step genome-wide association study with a multi-tissue transcriptome analysis provides novel insights into the genetic basis of wool and weight traits in sheep
Source: Genet Sel Evol. 2021 Jun 30;53:56. doi: 10.1186/s12711-021-00649-8 (PMC8247193; doi:10.1186/s12711-021-00649-8)
Supplement: Supplementary file 9 — Additional file 9: Table S5. Significant GWAS signal enrichment of complex traits across all tissues within organ systems, the gastrointestinal (GI) tract and the immune system. [file 12711_2021_649_MOESM9_ESM.xlsx]

## Sheet: Organ System
Table S5 Significant GWAS signal enrichment of complex traits across all tissues within organ systems
Organ System	nset	P-value	FDR	Trait
CNS	37115	0.1973	0.25649	MFD
Immune	28865	0.0501	0.10855	MFD
Male Reproductive	20783	0.3464	0.409382	MFD
Female Reproductive	24105	0.0055	0.03575	MFD
Embryo	22966	0.1908	0.25649	MFD
Cardiovascular	26337	0.034	0.0884	MFD
Skin	24621	0.384	0.416	MFD
Muscle	21743	0	0	MFD
Liver	23679	0.0136	0.0442	MFD
Lung	25217	0.0131	0.0442	MFD
Kidney	29819	0.121	0.196625	MFD
GI Tract	25377	0.4743	0.4743	MFD
Endocrine	26537	0.0874	0.162314	MFD
CNS	37115	0.3219	0.3219	CV
Immune	28865	0.0205	0.116133	CV
Male Reproductive	20783	0.0448	0.126967	CV
Female Reproductive	24105	0.0268	0.116133	CV
Embryo	22966	0.0727	0.126967	CV
Cardiovascular	26337	0.0879	0.126967	CV
Skin	24621	0.0129	0.116133	CV
Muscle	21743	0.2961	0.320775	CV
Liver	23679	0.0597	0.126967	CV
Lung	25217	0.0787	0.126967	CV
Kidney	29819	0.2081	0.245936	CV
GI Tract	25377	0.2001	0.245936	CV
Endocrine	26537	0.0536	0.126967	CV
CNS	37115	0.5396	0.637709	CN
Immune	28865	0.6207	0.672425	CN
Male Reproductive	20783	0.0406	0.0879667	CN
Female Reproductive	24105	0.0909	0.141411	CN
Embryo	22966	0.0979	0.141411	CN
Cardiovascular	26337	0.3479	0.45227	CN
Skin	24621	0.0246	0.06396	CN
Muscle	21743	0.0169	0.054925	CN
Liver	23679	0.0118	0.0511333	CN
Lung	25217	0.0951	0.141411	CN
Kidney	29819	0.0026	0.026	CN
GI Tract	25377	0.004	0.026	CN
Endocrine	26537	0.7223	0.7223	CN
CNS	37115	0.2393	0.345656	MSL
Immune	28865	0.7305	0.7305	MSL
Male Reproductive	20783	0.1064	0.256317	MSL
Female Reproductive	24105	0.0519	0.168675	MSL
Embryo	22966	0.29	0.376882	MSL
Cardiovascular	26337	0.1472	0.273371	MSL
Skin	24621	0.1183	0.256317	MSL
Muscle	21743	0.0133	0.126533	MSL
Liver	23679	0.1776	0.2886	MSL
Lung	25217	0.4294	0.465183	MSL
Kidney	29819	0.3189	0.376882	MSL
GI Tract	25377	0.0292	0.126533	MSL
Endocrine	26537	0.0207	0.126533	MSL
CNS	37115	0.438	0.4745	GFW
Immune	28865	0.3098	0.447489	GFW
Male Reproductive	20783	0.1205	0.272783	GFW
Female Reproductive	24105	0.407	0.4745	GFW
Embryo	22966	0.6519	0.6519	GFW
Cardiovascular	26337	0.2645	0.429812	GFW
Skin	24621	0.1259	0.272783	GFW
Muscle	21743	0.0047	0.03185	GFW
Liver	23679	0.0284	0.0923	GFW
Lung	25217	0.0099	0.0429	GFW
Kidney	29819	0.3771	0.4745	GFW
GI Tract	25377	0.0049	0.03185	GFW
Endocrine	26537	0.1682	0.312371	GFW
CNS	37115	0.1918	0.222517	LW
Immune	28865	0.2456	0.2456	LW
Male Reproductive	20783	0.0537	0.0775667	LW
Female Reproductive	24105	0.1603	0.20839	LW
Embryo	22966	0.0336	0.0599625	LW
Cardiovascular	26337	0.0369	0.0599625	LW
Skin	24621	0.0131	0.042575	LW
Muscle	21743	0.0005	0.00303333	LW
Liver	23679	0.0006	0.00303333	LW
Lung	25217	0.0252	0.0599625	LW
Kidney	29819	0.0355	0.0599625	LW
GI Tract	25377	0.0007	0.00303333	LW
Endocrine	26537	0.2054	0.222517	LW

## Sheet: GI Tract
Table S5 Significant GWAS signal enrichment of complex traits across all tissues within the gastrointestinal tract (GI tract)
Tissue	nset	P-value	FDR	Trait
Abomasum Mucosa	18580	0.0058	0.029	MFD
Abomasum	22475	0.0174	0.0497143	MFD
Caecum	29077	0.1364	0.227333	MFD
Colon Distal	24234	0.0649	0.1298	MFD
Colon Large	26103	0.2251	0.313067	MFD
Colon Spiral	29289	0.454	0.504444	MFD
Colon	23264	0.3716	0.437176	MFD
Duodenum	25828	0.0102	0.034	MFD
Ileum	21000	0.022	0.055	MFD
Jejunum	23420	0.1194	0.217091	MFD
Omasum	26565	0.0588	0.1298	MFD
Omentum	28539	0.7103	0.7103	MFD
Peyers Patch	25890	0.2735	0.341875	MFD
Pylorus	28376	0.2348	0.313067	MFD
Rectum	30353	0.5869	0.617789	MFD
Reticulum	26372	0.1859	0.286	MFD
Rumen	25124	0.0077	0.0308	MFD
Salivary Gland	24022	0.0014	0.014	MFD
Thoracic Oesophageal Muscle	25660	0.0003	0.006	MFD
Thoracic Oesophageal Tissue	25926	0.0058	0.029	MFD
Abomasum Mucosa	18580	0.0003	0.006	CV
Abomasum	22475	0.0012	0.008	CV
Caecum	29077	0.0968	0.138286	CV
Colon Distal	24234	0.0432	0.0785455	CV
Colon Large	26103	0.0323	0.0717778	CV
Colon Spiral	29289	0.0572	0.0953333	CV
Colon	23264	0.0242	0.0605	CV
Duodenum	25828	0.1817	0.204889	CV
Ileum	21000	0.0007	0.007	CV
Jejunum	23420	0.0189	0.054	CV
Omasum	26565	0.0027	0.0108	CV
Omentum	28539	0.0402	0.0785455	CV
Peyers Patch	25890	0.248	0.261053	CV
Pylorus	28376	0.1465	0.183125	CV
Rectum	30353	0.5113	0.5113	CV
Reticulum	26372	0.0152	0.0506667	CV
Rumen	25124	0.0021	0.0105	CV
Salivary Gland	24022	0.115	0.153333	CV
Thoracic Oesophageal Muscle	25660	0.1844	0.204889	CV
Thoracic Oesophageal Tissue	25926	0.0649	0.0998462	CV
Abomasum Mucosa	18580	0.0074	0.0164444	CN
Abomasum	22475	0.0021	0.0105	CN
Caecum	29077	0.3106	0.326947	CN
Colon Distal	24234	0.0001	0.002	CN
Colon Large	26103	0.0946	0.111294	CN
Colon Spiral	29289	0.0519	0.0741429	CN
Colon	23264	0.013	0.026	CN
Duodenum	25828	0.0268	0.0413846	CN
Ileum	21000	0.0204	0.0370909	CN
Jejunum	23420	0.0684	0.089125	CN
Omasum	26565	0.0004	0.004	CN
Omentum	28539	0.0713	0.089125	CN
Peyers Patch	25890	0.1877	0.208556	CN
Pylorus	28376	0.6741	0.6741	CN
Rectum	30353	0.0269	0.0413846	CN
Reticulum	26372	0.0014	0.00933333	CN
Rumen	25124	0.0062	0.0155	CN
Salivary Gland	24022	0.0032	0.0128	CN
Thoracic Oesophageal Muscle	25660	0.0049	0.014	CN
Thoracic Oesophageal Tissue	25926	0.0043	0.014	CN
Abomasum Mucosa	18580	0.0026	0.0186667	MSL
Abomasum	22475	0.1352	0.202857	MSL
Caecum	29077	0.9012	0.9012	MSL
Colon Distal	24234	0.0542	0.120444	MSL
Colon Large	26103	0.4042	0.50525	MSL
Colon Spiral	29289	0.4985	0.586471	MSL
Colon	23264	0.5383	0.598111	MSL
Duodenum	25828	0.0705	0.141	MSL
Ileum	21000	0.0319	0.0911429	MSL
Jejunum	23420	0.0137	0.0493333	MSL
Omasum	26565	0.014	0.0493333	MSL
Omentum	28539	0.1817	0.242267	MSL
Peyers Patch	25890	0.142	0.202857	MSL
Pylorus	28376	0.6444	0.678316	MSL
Rectum	30353	0.1184	0.197333	MSL
Reticulum	26372	0.0028	0.0186667	MSL
Rumen	25124	0.0003	0.006	MSL
Salivary Gland	24022	0.1022	0.185818	MSL
Thoracic Oesophageal Muscle	25660	0.0148	0.0493333	MSL
Thoracic Oesophageal Tissue	25926	0.051	0.120444	MSL
Abomasum Mucosa	18580	0.0034	0.068	GFW
Abomasum	22475	0.0181	0.181	GFW
Caecum	29077	0.6112	0.643368	GFW
Colon Distal	24234	0.1132	0.29325	GFW
Colon Large	26103	0.1577	0.305091	GFW
Colon Spiral	29289	0.1563	0.305091	GFW
Colon	23264	0.1678	0.305091	GFW
Duodenum	25828	0.3467	0.433375	GFW
Ileum	21000	0.2754	0.3672	GFW
Jejunum	23420	0.1067	0.29325	GFW
Omasum	26565	0.1173	0.29325	GFW
Omentum	28539	0.2277	0.350308	GFW
Peyers Patch	25890	0.3747	0.440824	GFW
Pylorus	28376	0.6556	0.6556	GFW
Rectum	30353	0.2541	0.363	GFW
Reticulum	26372	0.2007	0.3345	GFW
Rumen	25124	0.0807	0.29325	GFW
Salivary Gland	24022	0.0863	0.29325	GFW
Thoracic Oesophageal Muscle	25660	0.0538	0.29325	GFW
Thoracic Oesophageal Tissue	25926	0.4471	0.496778	GFW
Abomasum Mucosa	18580	0	0	LW
Abomasum	22475	0.0014	0.014	LW
Caecum	29077	0.6398	0.6398	LW
Colon Distal	24234	0.0057	0.0243333	LW
Colon Large	26103	0.1043	0.149	LW
Colon Spiral	29289	0.0882	0.147	LW
Colon	23264	0.025	0.0555556	LW
Duodenum	25828	0.1857	0.214	LW
Ileum	21000	0.0536	0.0974545	LW
Jejunum	23420	0.1147	0.152933	LW
Omasum	26565	0.0152	0.04225	LW
Omentum	28539	0.0496	0.0974545	LW
Peyers Patch	25890	0.1926	0.214	LW
Pylorus	28376	0.4595	0.483684	LW
Rectum	30353	0.1571	0.196375	LW
Reticulum	26372	0.0169	0.04225	LW
Rumen	25124	0.0073	0.0243333	LW
Salivary Gland	24022	0.0965	0.148462	LW
Thoracic Oesophageal Muscle	25660	0.0021	0.014	LW
Thoracic Oesophageal Tissue	25926	0.0069	0.0243333	LW

## Sheet: Immune
Table S5 Significant GWAS signal enrichment of complex traits across all tissues within the immune system
Tissue	nset	P-value	FDR	Trait
Alveolar Macrophage	25999	0.0485	0.08075	MFD
Blood Leukocytes	25978	0.0061	0.0255	MFD
Hemolymph Node	27865	0.0556	0.08075	MFD
Macrophage Lps Time Course 0 Hrs	26067	0.0006	0.0051	MFD
Macrophage Lps Time Course 2 Hrs	22164	0.012	0.034	MFD
Macrophage Lps Time Course 24 Hrs	22715	0.057	0.08075	MFD
Macrophage Lps Time Course 4 Hrs	21630	0.0004	0.0051	MFD
Macrophage Lps Time Course 7 Hrs	31535	0.027	0.057375	MFD
Mdm	22901	0.0047	0.0255	MFD
Mesenteric Lymph Node	24461	0.1436	0.174371	MFD
Pbmc	22346	0.0075	0.0255	MFD
Popliteal Lymph Node	27089	0.6181	0.656731	MFD
Prescapular Lymph Node	25993	0.018	0.0437143	MFD
Spleen	31015	0.9002	0.9002	MFD
Submandibular Lymph Node	25267	0.2958	0.33524	MFD
Thymus	24060	0.0362	0.0683778	MFD
Tonsil	27987	0.0638	0.0834308	MFD
Alveolar Macrophage	25999	0.0185	0.0527	CV
Blood Leukocytes	25978	0.0186	0.0527	CV
Hemolymph Node	27865	0.07	0.119	CV
Macrophage Lps Time Course 0 Hrs	26067	0.0671	0.119	CV
Macrophage Lps Time Course 2 Hrs	22164	0.1591	0.225392	CV
Macrophage Lps Time Course 24 Hrs	22715	0.003	0.01275	CV
Macrophage Lps Time Course 4 Hrs	21630	0.0027	0.01275	CV
Macrophage Lps Time Course 7 Hrs	31535	0.6183	0.656944	CV
Mdm	22901	0.001	0.01275	CV
Mesenteric Lymph Node	24461	0.2296	0.300246	CV
Pbmc	22346	0.0022	0.01275	CV
Popliteal Lymph Node	27089	0.5653	0.640673	CV
Prescapular Lymph Node	25993	0.0306	0.0743143	CV
Spleen	31015	0.6571	0.6571	CV
Submandibular Lymph Node	25267	0.081	0.125182	CV
Thymus	24060	0.0644	0.119	CV
Tonsil	27987	0.5045	0.612607	CV
Alveolar Macrophage	25999	0.0063	0.0419333	CN
Blood Leukocytes	25978	0.0001	0.0017	CN
Hemolymph Node	27865	0.166	0.235167	CN
Macrophage Lps Time Course 0 Hrs	26067	0.0074	0.0419333	CN
Macrophage Lps Time Course 2 Hrs	22164	0.0973	0.16541	CN
Macrophage Lps Time Course 24 Hrs	22715	0.0462	0.109225	CN
Macrophage Lps Time Course 4 Hrs	21630	0.0126	0.05355	CN
Macrophage Lps Time Course 7 Hrs	31535	0.1175	0.181591	CN
Mdm	22901	0.0514	0.109225	CN
Mesenteric Lymph Node	24461	0.7389	0.7389	CN
Pbmc	22346	0.0707	0.133544	CN
Popliteal Lymph Node	27089	0.187	0.244538	CN
Prescapular Lymph Node	25993	0.0336	0.0952	CN
Spleen	31015	0.4101	0.46478	CN
Submandibular Lymph Node	25267	0.3259	0.395736	CN
Thymus	24060	0.0186	0.06324	CN
Tonsil	27987	0.595	0.632188	CN
Alveolar Macrophage	25999	0.0092	0.0260667	MSL
Blood Leukocytes	25978	0.001	0.0085	MSL
Hemolymph Node	27865	0.0126	0.0272	MSL
Macrophage Lps Time Course 0 Hrs	26067	0.0605	0.0935	MSL
Macrophage Lps Time Course 2 Hrs	22164	0.0375	0.06375	MSL
Macrophage Lps Time Course 24 Hrs	22715	0.0027	0.0153	MSL
Macrophage Lps Time Course 4 Hrs	21630	0.0067	0.02278	MSL
Macrophage Lps Time Course 7 Hrs	31535	0.0242	0.0457111	MSL
Mdm	22901	0.0128	0.0272	MSL
Mesenteric Lymph Node	24461	0.2193	0.24854	MSL
Pbmc	22346	0.0055	0.02278	MSL
Popliteal Lymph Node	27089	0.1394	0.182292	MSL
Prescapular Lymph Node	25993	0.0006	0.0085	MSL
Spleen	31015	0.9532	0.9532	MSL
Submandibular Lymph Node	25267	0.1216	0.172267	MSL
Thymus	24060	0.2108	0.24854	MSL
Tonsil	27987	0.486	0.516375	MSL
Alveolar Macrophage	25999	0.2903	0.379623	GFW
Blood Leukocytes	25978	0.0406	0.17255	GFW
Hemolymph Node	27865	0.0547	0.18598	GFW
Macrophage Lps Time Course 0 Hrs	26067	0.0842	0.204486	GFW
Macrophage Lps Time Course 2 Hrs	22164	0.0771	0.204486	GFW
Macrophage Lps Time Course 24 Hrs	22715	0.1922	0.277383	GFW
Macrophage Lps Time Course 4 Hrs	21630	0.0357	0.17255	GFW
Macrophage Lps Time Course 7 Hrs	31535	0.1659	0.277383	GFW
Mdm	22901	0.4313	0.523721	GFW
Mesenteric Lymph Node	24461	0.8576	0.8576	GFW
Pbmc	22346	0.0023	0.0391	GFW
Popliteal Lymph Node	27089	0.5153	0.584007	GFW
Prescapular Lymph Node	25993	0.0404	0.17255	GFW
Spleen	31015	0.5609	0.595956	GFW
Submandibular Lymph Node	25267	0.1055	0.211556	GFW
Thymus	24060	0.112	0.211556	GFW
Tonsil	27987	0.1958	0.277383	GFW
Alveolar Macrophage	25999	0.0082	0.0232333	LW
Blood Leukocytes	25978	0.0267	0.0504333	LW
Hemolymph Node	27865	0.0653	0.100918	LW
Macrophage Lps Time Course 0 Hrs	26067	0.0035	0.0119	LW
Macrophage Lps Time Course 2 Hrs	22164	0.0007	0.00396667	LW
Macrophage Lps Time Course 24 Hrs	22715	0.1793	0.203207	LW
Macrophage Lps Time Course 4 Hrs	21630	0.0007	0.00396667	LW
Macrophage Lps Time Course 7 Hrs	31535	0.0024	0.0102	LW
Mdm	22901	0.0319	0.05423	LW
Mesenteric Lymph Node	24461	0.3531	0.375169	LW
Pbmc	22346	0.0001	0.0017	LW
Popliteal Lymph Node	27089	0.0941	0.133308	LW
Prescapular Lymph Node	25993	0.0139	0.0337571	LW
Spleen	31015	0.7108	0.7108	LW
Submandibular Lymph Node	25267	0.1705	0.203207	LW
Thymus	24060	0.0212	0.04505	LW
Tonsil	27987	0.1025	0.134038	LW
