# Supplementary material for: Integration of a single-step genome-wide association study with a multi-tissue transcriptome analysis provides novel insights into the genetic basis of wool and weight traits in sheep
Source: Genet Sel Evol. 2021 Jun 30;53:56. doi: 10.1186/s12711-021-00649-8 (PMC8247193; doi:10.1186/s12711-021-00649-8)
Supplement: Supplementary file 10 — Additional file 10: Table S6. Expression of 77 of 81 candidate genes based on the sheep expression atlas. The gene expression levels were normalized as transcripts per million (TPM). [file 12711_2021_649_MOESM10_ESM.xlsx]

## Sheet: Additional file 9 Table S5
Table S6 Expression of 77 of 81 candidate genes based on the sheep expression atlas
Organ System	CNS	CNS	CNS	CNS	CNS	CNS	CNS	CNS	CNS	CNS	CNS	CNS	CNS	CNS	CNS	CNS	CNS	CNS	CNS	CNS	CNS	CNS	CNS	CNS	CNS	CNS	CNS	CNS	CNS	CNS	CNS	Cardiovascular	Cardiovascular	Cardiovascular	Cardiovascular	Cardiovascular	Cardiovascular	Cardiovascular	Cardiovascular	Cardiovascular	Cardiovascular	Cardiovascular	Cardiovascular	Cardiovascular	Cardiovascular	Cardiovascular	Cardiovascular	Cardiovascular	Cardiovascular
Details of Tissues	cerebrum	cerebrum	cerebellum	cerebellum	cerebellum	cerebellum	cerebellum	cerebellum	cerebellum	cerebellum	cerebellum	hippocampus	hippocampus	hippocampus	hippocampus	hippocampus	hippocampus	hypothalamus	hypothalamus	brain stem	pituitary gland	pituitary gland	pituitary gland	pituitary gland	pituitary gland	pituitary gland	pituitary gland	pituitary gland	brain 35	brain 35	brain 35	aortic valve	aortic valve	aortic valve	aortic valve	left atrioventricular valve	left atrioventricular valve	left atrioventricular valve	left atrioventricular valve	right atrioventricular valve	right atrioventricular valve	right atrioventricular valve	right atrioventricular valve	left auricle	left auricle	left auricle	left auricle	right auricle	right auricle
Gene	1	2	3	4	5	6	7	8	9	10	11	12	13	14	15	16	17	18	19	20	21	22	23	24	25	26	27	28	29	30	31	32	33	34	35	36	37	38	39	40	41	42	43	44	45	46	47	48	49
ACAP1	15.84	13.279	38.153	37.381	46.14	43.52	44.883	45.328	15.135	34.941	23.851	19.899	16.308	25.994	19.269	18.33	16.614	17.232	18.321	21.303	31.434	39.151	41.46	32.694	37.311	29.6	26.282	26.113	48.698	44.772	50.493	23.986	26.719	25.944	28.999	34.893	31.899	39.14	35.103	52.203	36.482	31.873	43.362	15.662	12.996	17.908	13.84	11.66	13.926
ADSL	20.38	23.399	23.789	27.017	29.789	24.643	25.081	25.788	28.039	29.359	27.532	24.622	25.092	39.309	23.892	23.06	25.975	23.539	24.166	22.332	25.035	27.104	23.118	18.027	25.531	21.466	23.48	21.202	32.132	34.061	32.056	18.668	21.482	19.946	18.592	19.446	24.374	22.586	21.672	21.15	24.307	22.853	25.976	23.717	29.055	30.614	25.742	20.715	20.898
ALYREF	20.606	22.275	42.664	33.996	41.697	40.251	39.822	45.706	30.855	40.784	35.878	21.925	21.194	27.719	23.175	24.774	21.246	26.205	30.146	25.273	28.73	30.471	29.895	27.581	35.255	18.644	21.979	28.234	82.444	105.658	93.464	44.067	42.781	28.581	37.046	46.852	51.649	38.098	48.711	41.821	35.48	30.508	47.824	23.479	16.103	28.361	20.482	18.361	22.369
AMN1	25.041	28.952	21.82	22.791	17.644	26.079	24.257	26.281	22.56	19.002	20.082	27.274	29.634	11.153	32.176	25.893	35.461	25.478	27.849	25.605	26.064	28.154	30.25	31.149	33.738	26.637	24.109	27.051	31.344	27.911	29.331	12.816	14.137	24.36	17.874	16.164	14.278	22.895	19.828	11.142	23.226	17.442	21.143	4.394	13.665	10.68	6.88	7.075	5.221
AP2B1	88.71	91.49	124.998	116.379	125.681	124.503	117.579	122.081	75.857	79.514	74.31	168.333	147.564	71.035	153.046	188.039	132.973	105.421	91.853	79.033	47.735	65.399	49.883	56.907	62.959	38.216	37.207	35.873	115.74	113.813	115.914	69.137	83.229	79.8	79.091	80.544	82.628	87.367	78.701	76.267	94.591	70.328	88.121	29.214	52.003	52.374	34.126	43.314	37.642
ARHGDIA	213.873	181.145	144.86	141.932	175.551	176.621	159.895	143.026	160.934	131.408	137.452	233.258	252.467	202.486	215.837	290.608	241.36	203.253	268.901	197.303	196.703	191.08	202.643	193.759	220.333	163.126	166.953	153.581	258.884	299.347	269.007	288.082	315.259	258.405	273.995	316.283	359.308	322.048	320.567	290.798	282.003	217.158	310.246	86.134	66.941	131.419	64.041	86.103	100.494
BNC1	0	0	0	0	0	0	0	0	0	0.045	0	0	0	0	0	0	0	0.025	0	0.039	0	0	0	0	0	0	0.021	0	0.599	0	1.325	0.07	0.043	0.193	0.118	0.3	0.138	0.431	0.547	0.683	1.084	0.454	1.135	1.549	0.507	13.161	0.519	0.729	1.364
CDC6	0.131	0.402	0.122	0	0	0.09	0.224	0.032	0.205	0.088	0	0.18	0.108	0.529	0.146	0.153	0.27	0.144	0	0.273	0.042	0.182	0.302	0.369	0.488	0.09	0.166	0.056	8.621	22.604	12.019	0.208	0.189	0.317	0.348	0.499	1.279	1.001	1.552	0.376	0.296	0.169	1.112	0.159	0	0.109	0.098	0.078	0.073
CELF1	43.607	30.766	42.673	41.808	49.743	43.121	42.672	40.893	30.183	52.581	33.608	22.677	22.263	41.566	25.512	28.928	22.652	21.553	22.619	19.863	33.027	38.238	31.213	30.343	29.544	26.392	25.593	21.985	73.326	79.916	79.122	20.294	22.649	20.864	21.352	22.966	25.741	24.765	21.334	24.509	23.664	22.167	22.294	14.217	23.161	24.491	15.999	20.722	16.041
CHRNB1	1.392	1.071	2.692	1.962	3.108	2.617	2.793	2.01	2.157	3.215	2.278	2.199	1.769	2.617	1.35	1.949	1.669	2.602	1.924	3.334	5.999	6.22	4.475	4.874	4.465	3.945	3.343	2.804	7.498	3.854	3.084	4.172	2.472	2.636	1.922	2.613	3.943	3.411	2.267	3.472	3.047	2.556	3.186	1.747	0.962	1.749	1.328	2.027	1.662
CSRP2	38.425	42.849	42.29	40.657	44.253	69.394	43.099	45.836	52.062	53.694	53.034	34.517	25.583	64.226	47.971	20.556	42.279	137.863	62.526	58.524	25.587	28.383	33.743	22.783	26.552	58.909	39.6	58.061	104.847	222.828	129.271	29.425	27.626	43.317	28.759	22.073	11.532	23.679	19.998	22.69	38.173	25.404	40.316	17.462	19.282	21.072	17.464	11.615	18.429
EDC4	16.475	14.644	40.903	40.431	45.916	43.567	45.659	41.153	23.257	41.276	23.485	19.792	20.578	22.18	17.492	21.59	18.885	14.194	16.443	14.236	22.386	26.021	23.424	21.962	29.737	15.735	11.468	12.644	34.138	37.096	33.29	18.084	18.894	18.625	18.754	21.262	20.65	22.889	20.361	25.102	24.543	19.953	25.122	8.85	9.874	16.412	10.315	10.717	10.151
EIF5A	88.854	104.176	167.849	185.734	173.952	178.557	167.838	178.43	92.116	228.915	129.217	142.175	134.759	160.064	170.557	145.227	174.796	162.655	109.213	118.496	131.106	116.108	141.936	130.287	156.697	50.369	53.543	42.847	242.179	293.632	263.532	189.121	190.97	139.159	152.895	210.978	214.099	141.323	209.237	170.834	146.975	129.721	172.884	90.881	101.547	115.733	103.468	104.995	90.826
ELF3	0.14	0.952	0.189	0.199	0.067	0.279	0.193	0.273	0.346	1.588	0.199	0.456	0.405	64.665	0.311	1.532	0.543	0.861	0.847	1.186	0.522	1.322	1.412	1.094	1.591	3.092	3.268	4.791	0.3	0.074	0.118	0.036	0	0.116	0.039	0	0	0.179	0	0.04	0.123	0.047	0.026	0.071	0.04	0.042	0	0	0
ENDOV	4.173	4.031	5.688	4.591	5.275	5.71	5.076	7.251	2.438	3.953	4.593	2.095	3.045	18.765	1.909	3.149	3.421	4.028	3.284	5.634	7.675	7.894	6.781	7.617	9.602	9.474	6.628	6.701	7.932	12.191	9.46	7.042	7.9	5.212	9.095	7.22	9.123	6.343	7.409	9.889	8.612	6.617	9.862	3.573	3.036	6.525	3.56	3.959	4.694
ERC1	7.222	4.84	17.69	16.557	22.59	21.979	17.694	19.771	15.708	21.775	12.01	8.625	6.95	10.712	7.337	13.207	6.408	6.552	5.924	5.143	4.859	7.375	5.796	6.255	6.439	7.395	6.371	5.357	25.819	20.315	25.13	7.525	8.414	7.26	8.232	8.152	10.859	8.626	8.831	7.744	8.657	8.193	8.378	3.265	4.9	5.385	3.632	3.613	3.559
FAM217B	8.311	8.758	9.906	6.645	8.049	7.848	8.675	6.281	4.274	5.099	3.946	12.062	12.315	2.704	13.235	17.153	11.049	4.628	6.086	5.265	6.822	8.771	7.737	7.297	6.578	4.773	3.123	3.644	6.5	5.453	5.69	6.005	7.325	6.604	7.487	4.56	6.285	6.877	4.835	5.589	6.337	6.498	6.174	3.659	4.941	4.57	2.871	2.13	3.295
FGF11	4.102	3.83	12.354	9.984	14.165	12.468	9.638	10.248	6.615	9.156	7.068	9.141	10.677	2.089	9.645	15.121	8.504	6.719	9.48	8.349	2.387	3.615	2.734	3.426	1.792	4.544	3.143	1.592	15.93	11.502	12.175	5.824	4.65	4.958	4.814	6.956	6.685	6.769	4.552	5.478	5.072	4.783	4.955	2.825	1.346	1.517	1.028	2.541	3.766
GHR	1.178	2.606	3.17	2.297	2.372	2.796	1.748	1.809	0.413	1.101	1.097	2.406	1.841	19.787	2.698	2.177	2.134	1.892	2.226	2.062	1.939	3.323	3.486	5.499	5.17	2.466	1.151	2.395	7.899	2.294	9.327	45.828	53.518	44.598	39.782	40.605	37.007	34.913	30.114	56.677	40.236	34.557	41.805	9.159	19.825	20.954	11.799	18.4	13.02
GPS2	5.989	5.25	12.069	13.371	15.92	13.04	15.517	13.332	8.444	11.257	8.556	9.728	10.387	14.104	8.735	10.22	8.878	5.499	5.549	7.057	7.91	8.819	8.811	7.892	9.371	8.147	7.668	6.593	11.844	12.129	12.385	10.185	10.967	10.352	9.777	12.038	13.063	12.625	11.132	11.492	11.65	9.971	11.953	6.98	7.446	8.764	6.405	7.439	6.772
GSTK1	28.492	25.862	19.755	10.255	15.874	18.916	15.486	15.248	19.964	22.385	19.534	27.805	13.57	164.467	24.071	21.247	27.416	19.503	36.356	43.383	40.641	36.447	46.415	36.695	49.805	52.4	54.05	50.238	31.669	42.738	25.143	37.228	55.643	57.308	64.738	34.616	41.706	48.67	54.212	39.34	63.364	74.417	67.53	62.475	94.558	97.683	92.199	53.364	53.804
IGFBP4	10.533	17.743	6.657	2.245	5.418	13.197	2.613	1.743	1.947	9.309	0.979	10.357	11.658	431.441	11.263	10.992	13.313	2.117	5.609	7.605	4.632	13.748	10.887	5.443	9.658	9.821	2.022	6.188	58.791	34.419	62.547	419.709	361.095	237.071	325.47	649.404	470.65	458.167	478.421	522.504	510.211	263.098	566.223	56.775	32.031	117.006	32.38	56.093	109.191
IPO9	26.006	24.327	49.74	45.837	58.041	54.99	47.141	52.364	26.118	46.732	29.945	35.648	34.412	35.733	30.554	41.756	28.298	21.263	22.374	22.841	26.993	33.211	32.201	26.767	33.69	22.47	14.287	17.971	50.544	57.552	53.505	25.576	25.728	24.563	25.623	30.204	29.105	28.355	24.855	30.722	28.93	25.014	31.506	13.924	17.609	23.049	15.154	16.807	16.211
KCTD11	3.827	3.696	4.994	5.6	4.516	7.617	4.843	7.236	5.4	2.749	4.586	4.844	4.155	5.353	5.573	8.81	6.196	4.501	3.119	7.532	3.691	4.836	4.113	2.937	4.664	4.534	3.275	4.011	11.075	13.336	11.552	5.896	7.282	5.678	7.553	7.726	9.09	7.646	8.017	7.044	6.027	5.645	7.633	1.583	1.811	2.495	1.733	1.297	2.47
KDM4B	18.031	13.659	41.396	45.241	50.439	45.677	39.539	49.092	25.55	38.41	25.988	18.648	15.297	21.909	14.703	22.654	12.525	19.272	17.045	16.874	21.524	22.828	20.982	20.029	25.505	17.542	12.036	10.723	37.157	32.901	36.247	13.09	14.551	12.653	13.861	15.456	17.471	16.404	15.805	17.456	16.914	13.81	19.083	6.413	7.786	11.059	7.196	6.001	7.719
KLHL1	0.334	0.246	0.5	0.522	0.206	0.537	0.659	0.342	0.293	0.145	0.052	0.804	1.057	0.01	1.322	0.492	1.016	2.735	6.092	0.599	6.48	9.278	4.538	5.597	7.089	2.519	5.767	7.185	10.053	2.826	7.66	0	0	0	0	0	0	0	0	0	0	0	0	0	0	0	0	0	0
LCAT	9.321	11.969	162.784	178.97	178.284	212.089	178.347	166.534	155.519	157.367	88.529	26.368	17.466	18.058	20.636	12.889	17.73	36.537	21.13	53.347	27.107	25.525	30.841	35.247	43.548	12.121	14.333	11.602	17.751	8.678	16.182	59.432	58.926	65.836	49.718	72.079	66.901	76.046	65.674	63.801	66.098	43.066	77.72	18.389	14.027	18.918	15.584	21.437	23.936
LMF1	7.78	5.388	11.07	11.203	9.444	11.811	11.441	10.155	35.767	16.149	24.773	5.989	4.375	17.987	4.053	7.03	4.258	7.368	9.193	11.388	11.701	14.961	13.229	10.284	11.182	9.368	3.988	6.312	8.883	9.012	7.611	9.651	9.364	7.163	9.418	10.172	10.636	9.133	8.191	9.918	7.669	9.334	8.375	6.616	4.981	9.332	4.955	4.519	6.862
MAFG	14.452	12.79	13.724	13.132	13.618	14.909	15.506	14.376	9.759	10.049	8.47	16.38	16.474	15.656	17.021	19.096	18.452	18.03	12.786	12.267	7.342	7.233	7.336	6.518	7.91	6.142	6.075	4.151	10.77	9.245	10.819	22.447	23.867	16.278	19.142	26.586	29.145	20.89	24.222	24.234	16.439	14.48	18.341	3.724	4.85	9.116	4.092	6.244	5.597
NCKAP5	2.043	1.768	3.028	2.623	3.451	2.868	2.588	2.785	0.961	1.209	1.283	3.464	3.012	2.756	3.61	3.576	2.927	1.716	3.491	2.177	0.129	0.159	0.105	0.131	0.117	0.163	0.119	0.039	6.761	4.902	5.534	2.485	1.007	1.681	1.81	1.585	1.504	0.914	1.015	0.46	0.698	0.683	0.58	0.029	0.073	0.396	0.104	0.07	0.205
NELFE	23.922	24.438	24.198	29.104	32.424	28.743	28.133	30.97	27.801	23.661	23.612	31.693	26.558	40.182	29.515	36.428	31.158	27.023	27.192	28.969	36.966	39.689	42.553	33.04	40.978	32.1	36.272	32.04	49.022	62.124	51.217	47.374	45.523	44.244	46.397	53.901	58.512	47.294	50.937	58.916	45.575	42.03	56.846	21.152	20.45	28.709	20.749	21.074	22.211
NLGN2	38.721	30.191	63.13	56.395	68.176	76.52	65.052	68.94	38.55	75.249	46.262	31.185	26.343	7.204	31.741	30.391	29.158	33.093	40.044	28.483	8.121	7.2	10.362	9.898	9.07	4.265	2.117	2.216	76.016	69.197	74.05	20.138	22.93	19.193	24.089	27.465	24.423	26.552	24.196	24.879	22.255	19.111	23.657	2.131	2.514	3.914	2.029	2.396	2.972
NOP58	26.938	27.552	27.865	32.687	30.803	26.196	24.808	33.656	32.374	32.964	33.128	37.566	36.562	37.442	42.068	29.639	40.703	21.583	22.86	23.81	30.763	30.915	36.473	30.409	35.032	40.993	44.049	40.531	79.182	109.596	84.539	36.429	32.374	38.69	27.685	44.218	37.679	45.62	48.228	41.276	33.939	22.33	31.995	10.257	15.347	18.211	12.582	19.346	13.172
NPTX1	38.081	37.957	268.373	210.469	248.544	259.203	200.919	239.467	83.347	117.03	75.052	89.547	92.028	1.522	61.039	135.976	51.319	4.266	2.599	9.317	0.469	1.225	0.847	0.437	1.04	0.952	0.312	0.47	6.014	3.914	3.631	1.162	0.173	0	0.264	0.665	0.22	0.202	0.072	0.446	0.173	0	0.109	0.096	0.056	0.056	0.024	0.215	0.056
P4HB	54.798	63.906	63.253	59.134	67.376	70.599	61.357	65.071	86.846	73.846	70.352	88.875	78.091	234.781	76.509	86.145	81.514	76.085	93.07	83.323	183.996	187.146	171.061	149.578	169.261	175.998	177.324	151.889	181.123	139.481	212.299	181.336	203.344	183.071	183.392	199.229	218.431	214.03	222.868	161.058	196.45	133.697	202.495	60.652	72.124	110.762	62.365	78.321	74.527
PCCB	18.564	25.254	19.106	17.893	18.903	17.938	20.168	20.927	23.992	29.725	26.546	34.955	27.279	147.602	30.241	31.869	30.952	21.06	31.562	37.836	40.857	43.556	42.273	35.453	42.532	40.092	37.843	42.595	12.428	14.159	12.344	14.895	14.809	13.812	15.714	15.053	15.699	14.276	13.666	13.865	20.361	30.919	14.03	29.381	61.956	45.361	44.614	35.212	31.788
PCYT2	17.613	22.038	23.664	22.101	26.204	25.411	26.75	25.766	26.759	22.85	23.485	28.965	28.498	148.484	27.111	36.322	28.231	27.165	22.64	32.444	13.355	13.743	17.366	15.855	16.445	12.032	11.973	12.053	33.713	32.774	32.236	8.024	7.579	7.87	10.646	8.855	10.734	9.715	10.493	8.974	10.724	14.146	10.787	13.311	14.63	19.123	15.289	13.154	15.698
PEX12	4.922	4.865	8.913	6.855	7.352	8.418	8.235	8.404	7.998	5.805	7.577	7.334	5.411	6.668	7.383	6.238	7.041	5.857	6.936	7.064	4.905	5.821	3.65	6.059	5.709	4.255	5.439	3.603	15.033	16.727	15.66	3.224	3.872	3.99	2.78	3.525	3.515	4.495	3.942	3.065	5.075	4.116	4.104	2.516	3.321	2.425	2.905	3.718	3.584
PHACTR3	14.266	12.28	42.722	36.944	42.345	46.078	47.379	49.877	16.293	18.567	19.447	17.653	16.026	0	15.124	20.456	17.169	10.133	8.701	8.483	0.197	0.228	0.108	0.041	0.173	0.222	0.158	0.176	23.73	26.431	21.605	0	0	0	0	0.114	0	0.036	0.024	0.265	0.283	0.262	0.075	0.362	0.235	0.266	0.082	0.529	1.18
PLSCR3	34.929	24.281	44.131	47.359	59.4	55.79	59.247	53.498	33.536	54.818	43.508	23.339	21.485	22.515	23.985	27.386	25.704	31.869	26.771	23.839	35.468	41.613	35.105	37.254	37.749	33.052	30.733	30.339	79.324	63.25	79.98	62.728	71.85	57.235	70.812	90.201	107.246	97.216	104.298	78.142	82.838	64.967	119.317	24.034	16.107	29.387	21.019	19.454	32.825
PPP1R27	1.355	1.056	0.302	1.136	1.463	1.339	0.28	0.821	1.2	1.556	1.67	0.594	0.643	1.238	0.726	0.907	0.946	0.824	0.84	0.638	0.739	1.204	1.518	0.655	0.67	1.673	2.362	2.129	0.828	0.644	0.221	0.174	0.2	0.185	0	0.352	0.738	0	0	0.784	0.606	0.224	1.143	0.619	1.52	0.191	0.662	1.08	0.178
PPP1R3D	0.53	1.59	1.476	1.253	1.367	1.754	1.094	1.18	1.28	2.764	1.232	1.703	2.022	1.703	2.169	2.282	2.171	1.744	1.074	1.436	1.086	1.413	3.061	1.389	1.647	0.69	1.096	0.967	2.047	0.72	2.01	2.073	2.161	3.453	2.898	3.605	2.507	3.241	2.837	3.59	3.164	3.141	3.804	1.107	1.047	2.483	0.837	1.208	1.875
PRPSAP1	41.331	40.055	55.894	49.011	53.18	52.665	48.602	51.919	42.009	50.769	43.147	40.321	29.976	48.124	35.32	35.21	32.401	58.744	71.741	77.514	34.466	39.991	32.473	35.94	39.56	33.194	20.554	24.724	63.814	52.761	57.793	53.36	50.886	44.984	51.217	54.903	38.522	42.823	32.771	58.357	56.501	45.099	44.904	24.416	33.652	50.027	27.084	33.18	30.704
PSKH1	3.035	3.183	5.324	6.404	5.909	6.566	5.402	6.167	6.129	10.262	5.274	4.489	3.933	20.177	3.323	5.044	3.443	4.212	3.03	4.955	5.861	6.754	6.669	5.152	6.963	6.574	5.062	4.017	11.806	10.665	10.449	11.024	11.75	11.661	11.125	11.592	12.057	11.785	10.884	14.57	13.715	14.005	14.277	7.404	10.006	14.17	7.703	7.368	7.382
PTPMT1	56.129	61.613	79.471	66.48	75.379	72.892	61.169	68.659	62.507	67.618	64.447	67.777	68.113	37.437	60.584	82.535	62.017	43.548	45.789	59.632	36.484	48.072	39.273	25.944	41.649	34.521	37.859	35.467	106.566	118.049	111.624	56.343	62.439	53.038	55.637	52.423	67.526	64.045	55.283	53.249	65.581	64.938	68.66	95	79.385	72.46	75.682	78.26	80.559
PUM1	19.497	20.559	44.566	41.239	48.004	39.656	40.512	38.815	21.784	34.541	28.082	28.644	29.501	32.017	27.903	30.981	27.877	22.475	23.565	22.784	32.707	37.312	27.558	28.915	32.026	28.887	28.519	26.215	58.152	63.312	58.816	21.79	25.102	25.475	24.572	23.504	30.525	26.561	24.352	25.102	29.016	25.272	30.122	9.179	14.966	19.466	10.476	14.079	13.038
RAD52	8.778	6.88	15.095	18.059	22.233	18.003	18.912	18.593	9.561	14.462	11.131	8.982	8.005	22.952	9.447	11.437	7.63	7.058	8.284	7.523	14.762	18.622	14.644	18.384	14.749	10.197	9.953	8.398	19.742	17.776	18.637	12.144	15.373	14.402	16.224	12.838	13.351	15.625	12.8	13.186	16.212	16.341	15.987	8.603	8.693	12.027	7.865	6.935	6.237
RAPSN	0.177	0.306	2.18	2.163	2.268	2.321	1.767	2.092	0.326	2.188	1.633	0.126	0.213	1.305	0.129	0.1	0.149	0.134	0.392	0.317	0.142	0.085	0	0	0.15	0.237	0	0.145	3.263	0.575	0.743	1.517	2.88	0.911	4.752	1.847	1.599	0.428	1.045	0.841	3.205	6.975	1.312	1.71	5.702	4.417	3.079	5.394	2.33
RARA	13.425	14.519	16.686	17.955	24.646	22.476	16.553	16.031	14.302	24.191	10.527	9.303	8.248	41.078	7.511	9.531	7.87	7.011	9.982	10.027	14.782	22.352	12.515	12.581	14.281	15.061	14.981	17.191	31.63	18.891	24.712	41.906	44.675	36.721	50.602	49.154	51.987	55.647	55.092	65.167	50.545	41.703	71.26	12.221	8.789	24.391	8.18	14.937	17.851
RIPK2	21.711	17.125	21.596	25.144	19.616	24.238	26.197	23.316	13.637	17.376	17.84	26.571	24.428	31.779	25.449	20.62	26.404	10.846	15.419	19.5	11.244	11.763	13.386	12.776	13.858	15.576	11.415	13.951	31.919	25.021	28.593	17.015	15.475	18.727	14.129	21.348	19.487	22.042	29.383	19.709	16.43	13.447	20.657	6.239	5.865	10.648	6.77	8.022	6.636
RNF213	1.22	1.595	1.946	1.781	1.683	2.285	1.597	1.457	0.92	1.226	1.165	1.776	1.35	10.596	1.698	1.897	1.508	1.716	2.404	3.469	4.525	3.946	4.528	4.049	2.953	5.584	4.847	2.889	1.516	1.692	1.313	3.084	2.954	3.46	3.819	3.166	4.441	4.117	3.57	4.273	4.194	3.718	3.463	1.486	1.343	2.84	1.595	1.385	2.024
RNPEP	5.561	5.234	11.607	11.377	13.265	13.336	12.364	11.147	6.288	8.036	7.319	12.302	11.149	26.239	10.788	15.179	10.888	7.86	5.828	8.771	8.902	11.07	9.329	7.474	9.079	6.667	4.991	6.503	15.612	11.218	13.219	7.721	7.803	7.961	7.262	8.527	7.599	8.495	6.524	9.804	8.407	6.899	8.866	3.03	2.18	4.927	2.266	2.513	2.95
SGSM3	25.567	20.571	30.194	31.297	41.14	34.878	34.989	34.566	22.741	37.893	32.736	23.268	19.646	47.648	19.068	25.125	20.323	20.449	17.703	13.461	34.675	39.728	38.672	29.755	41.808	27.165	19.894	29.537	27.13	20.762	23.233	17.771	17.018	13.693	17.738	24.228	22.673	21.498	22.196	24.587	22.801	17.278	28.47	10.011	7.947	13.857	9.133	7.089	9.822
SH3GL3	29.201	28.925	72.843	86.599	85.538	77.186	83.255	89.526	31.224	26.899	30.22	48.452	44.396	1.032	41.354	44.793	40.643	23.294	38.967	41.189	42.936	40.426	35.207	34.75	47.423	9.893	21.627	13.452	52.291	38.606	48.379	7.738	12.079	11.852	10.352	8.122	7.834	10.172	7.376	11.107	11.833	11.675	10.063	8.478	10.562	5.148	9.218	12.874	9.275
SHISA4	81.827	112.769	116.078	105.617	127.293	151.659	122.423	124.134	67.799	52.762	64.106	118.723	144.045	51.118	92.919	169.947	95.874	103.927	93.006	103.301	33.854	43.213	46.993	32.212	56.589	14.918	17.68	31.727	49.283	43.023	43.163	48.345	58.518	54.82	69.133	50.88	57.841	51.459	48.13	47.414	63.57	101.119	56.36	74.176	84.451	103.76	87.355	58.238	76.898
SIRT7	13.495	12.483	29.795	25.436	29.092	31.125	28.925	28.102	23.187	27.069	25.516	18.094	15.584	31.163	16.18	19.401	14.134	16.025	17.268	15.435	16.211	19.982	17.37	12.507	19.408	16.005	13.066	18.332	16.57	14.672	12.274	12.588	12.417	11.633	11.53	16.017	17.064	14.248	16.048	17.111	16.14	10.056	18.841	9.681	5.922	11.49	7.079	5.892	9.517
SLC12A4	8.965	11.296	25.636	26.195	31.775	35.047	23.642	29.265	17.891	29.504	19.189	18.294	13.864	30.43	14.947	12.212	14.423	22.064	20.644	40.084	19.112	18.657	20.075	26.169	33.644	11.291	10.979	10.392	15.104	6.613	14.47	76.245	89.328	73.844	67.257	86.683	94.976	83.267	80.279	73.997	67.816	58.142	84.756	18.592	19.529	28.919	19.568	22.494	27.04
SNTG2	0.203	0.155	0.256	0.08	1.056	0.095	0.317	0.069	0.163	0.182	0.093	0.483	0.239	1.399	0.312	1.06	0.389	4.699	0.295	0.158	0.133	0.558	0.724	0.56	0.094	0.659	0.086	0.272	1.342	1.685	1.01	0.997	0.72	0.562	1.119	1.55	3.353	2.609	4.327	1.536	1.878	0.985	3.187	0.283	0	0.246	0.035	0.159	0.247
SOX8	3.787	5.957	9.989	10.616	12.141	14.125	10.87	13.458	6.126	8.184	7.322	11.913	8.356	0.34	7.924	13.845	7.784	4.375	10.385	25.7	0.028	0.13	0.051	0.06	0.148	0	0.054	0.101	4.241	2.986	3.399	10.271	10.669	12.55	14.193	7.86	11.295	7.116	6.326	6.159	8.211	6.332	9.954	0.858	0.792	2.14	0.989	2.083	2.376
SPEM1	0.323	0.234	18.768	19.9	22.094	19.38	26.973	20.956	0.789	1.244	0.89	0.133	0.115	0.078	0.156	0.197	0.157	0.229	0.226	0.18	1.293	1.879	1.381	1.12	1.198	0.118	0.048	0.092	11.696	15.547	11.697	2.056	2.566	1.75	3.701	4.239	3.709	4.848	3.321	4.027	4.122	3.814	4.413	0.064	0.072	0.377	0.283	0.487	0.221
SPHK1	1.532	2.371	1.922	1.323	1.602	2.448	1.546	1.355	1.31	0.699	1.608	3.878	4.125	1.414	3.048	3.178	2.37	1.777	2.144	5.057	0.07	0.272	0.423	0.202	0.074	0.441	0	0.132	0.537	0.492	0.477	8.378	6.263	3.863	6.873	9.748	5.404	4.817	6.763	6.546	4.635	3.18	6.104	1.721	1.799	3.641	3.028	2.079	2.969
STAG1	11.242	9.558	20.494	23.23	21.661	20.188	18.178	21.836	21.557	19.399	22.522	11.173	10.99	13.749	11.977	9.184	11.99	8.65	9.866	10.873	11.428	12.185	12.169	9.737	11.242	12.392	10.304	12.592	39.112	36.782	35.567	13.018	13.635	16.568	12.615	12.765	13.706	17.982	14.334	13.482	15.272	10.589	14.557	3.931	5.31	6.268	3.876	4.682	4.35
SYCP2	0.137	0.127	1.853	1.154	2.045	1.965	1.812	1.793	0.21	0.147	0.238	0.231	0.185	0.032	0.283	0.146	0.253	0.133	0.118	0.143	0.151	0.15	0.18	0.177	0.202	0.033	0.034	0.034	1.133	0.772	0.855	0.061	0.02	0.122	0.094	0.066	0.054	0.116	0.307	0.022	0.237	0.32	0.06	0.542	0.626	0.499	0.678	0.116	0.135
SYT10	0.913	0.732	0.905	0.494	0.607	0.614	0.146	0.91	0.165	0.144	0.227	0.55	0.952	0	0.789	0.438	1.487	0.371	0.733	0.237	0.142	0.118	0.253	0.157	0.03	0.065	0.024	0.028	1.357	1.042	0.6	0	0	0	0	0	0	0	0	0	0	0	0	0	0	0	0	0	0
TAS2R40	0.112	0.09	0	0.079	0.377	0.383	0.361	0.205	0.318	0.097	0.104	0.125	0.117	0.098	0.086	0.085	0	0.275	0.164	0.222	0.51	0.723	0.332	0.188	0.245	0.407	0.439	0.226	1.116	1.034	1.251	0.442	0.165	0.082	0.228	0	0.211	0.155	0.103	0.241	0.267	0	0.269	0.068	0	0.079	0.103	0	0
TCF12	19.033	21.999	52.169	54.239	50.684	58.511	49.347	53.009	18.648	31.03	30.707	55.415	42.993	30.706	46.696	44.963	37.914	31.398	43.476	51.306	15.797	17.133	13.422	15.458	15.06	18.493	17.297	17.576	152.766	111.879	146.388	57.745	64.789	70.465	63.275	95.879	112.856	149.196	143.014	89.282	123.585	58.485	133.688	9.042	7.572	20.494	6.217	9.17	9.707
TDRD9	0.093	0.026	0.99	0.87	0.565	0.936	0.733	0.925	0.205	0.438	0.192	0.344	0.346	0.224	0.301	0.394	0.247	0.128	0.083	0.248	0.152	0.151	0.213	0.239	0.108	0.078	0.036	0.114	0.764	0.442	0.607	1.638	1.935	1.297	1.615	1.798	1.268	1.596	0.568	2.787	1.903	1.703	1.875	0.737	0.392	2.323	0.385	0.496	0.598
TMEM102	0	0.312	0.23	0.109	0.059	0.127	0.139	0.062	0.448	1.039	0.646	0.408	0.403	6.595	0.416	0.669	0.565	0.829	0.679	0.544	0.879	1.08	0.972	0.628	0.735	1.388	1.408	0.585	0.557	0.38	0.621	0.9	0.724	0.607	0.868	0.545	0.917	1.063	0.807	0.457	0.568	0.718	0.31	0.449	0.177	0.669	0.175	0.107	0.224
TMEM95	0.626	0.74	1.001	1.232	0.746	2.582	1.426	2.668	2.482	1.874	3.744	0.748	0.87	0.788	1.055	0.97	0.773	2.428	1.467	2.547	1.699	2.096	1.613	2.074	1.421	1.687	1.291	1.149	1.438	3.162	2.917	1.584	1.67	0.792	1.07	0.861	1.052	1.92	2.184	1.675	1.209	2.057	1.891	0.135	0.325	0.162	0.346	0	0.468
TNK1	1.825	1.059	1.424	1.618	2.019	2.494	2.338	2.522	5.023	8.295	4.199	2.773	2.144	15.465	2.444	2.25	2.474	5.264	4.106	2.6	8.555	11.288	8.527	6.829	8.955	12.466	9.3	10.723	2.19	2.013	1.941	1.037	1.159	1.307	0.997	1.291	1.633	0.944	1.474	1.724	1.814	1.242	1.3	0.62	0.726	1.884	1.075	0.938	1.32
TNRC6B	5.794	5.857	10.027	10.681	8.957	10.052	5.405	10.829	6.235	10.041	8.398	5.097	4.803	6.645	5.195	7.001	5.182	4.96	5.719	5.108	8.562	5.271	9.634	5.684	2.984	6.821	6.173	5.772	7.245	5.885	5.653	4.015	2.933	2.267	2.685	3.993	3.385	3.241	3.128	5.942	3.052	3.004	2.839	1.55	2.68	2.716	1.951	2.192	1.488
TOP2A	0.16	0.101	0.331	0.294	0.348	0.61	0.318	0.392	0.168	0.159	0.158	0.563	0.397	1.492	0.599	0.53	0.479	0.192	0.195	0.255	0.52	0.691	1.354	1.289	1.937	0.298	0.113	0.189	88.63	197.861	116.907	2.407	2.443	1.564	2.137	2.174	4.957	2.958	8.873	1.612	1.4	1.407	5.301	0.489	0.278	0.565	0.475	0.438	0.955
TOX	16.853	10.328	8.322	7.847	8.548	5.986	9.493	7.395	6.603	6.086	5.639	15.185	16.125	24.312	18.461	18.257	16.025	19.319	27.887	11.053	7.023	9.548	5.848	9.039	4.315	16.231	13.439	11.074	40.272	22.285	41.93	3.689	4.447	4.367	4.41	3.726	5.843	7.055	6.265	4.954	5.262	5.255	5.996	2.245	2.309	4.642	1.603	2.095	1.918
UBE2O	24.365	20.97	27.042	26.861	30.237	30.824	33.014	29.372	18.328	32.834	19.057	25.189	23.04	12.985	19.64	23.788	20.916	27.33	27.437	24.768	10.468	11.397	10.502	9.501	12.117	7.472	5.054	5.022	22.449	17.521	20.562	13.256	12.976	12.021	14.059	15.032	11.986	14.322	12.895	15.683	14.549	14.067	16.26	6.965	8.72	12.482	7.004	6.632	7.166
YBX2	0.143	0.08	0.48	0.61	0.201	0.427	0.481	0.157	0.059	0	0.034	0.221	0.168	0.425	0.173	0.674	0.303	0.295	0	0.057	4.198	3.592	4.472	3.869	3.493	0.295	0.246	0.268	4.486	2.044	3.686	0.168	0	0.058	0.059	0.221	0.082	0.109	0.12	0.062	0.251	0.365	0.28	1.263	0.552	0.645	1.038	1.128	0.896
ZBTB4	17.943	17.749	51.498	47.802	56.872	55.258	49.625	51.963	24.097	45.761	28.505	20.585	19.415	31.9	18.872	22.157	17.236	25.218	25.741	21.516	26.548	32.165	28.241	23.027	24.988	19.198	17.068	17.352	13.197	9.674	13.005	38.38	39.169	34.793	37.931	43.757	36.021	37.711	29.599	46.476	45.264	37.376	44.276	16.242	23.939	34.237	19.129	19.819	18.782
ZDHHC17	31.225	37.119	83.65	87.53	75.585	85.506	68.883	85.922	36.692	44.717	47.107	34.982	34.482	11.973	33.193	33.63	34.921	25.507	26.007	27.912	14.928	13.95	15.984	9.074	11.671	15.639	14.938	15.829	40.775	41.371	41.835	11.951	12.241	13.655	11.751	13.838	13.075	14.752	14.779	13.725	12.498	10.327	16.23	4.064	7.048	7.709	6.41	6.81	4.788
[truncated: 451 more columns]
