# Supplementary material for: Integration of a single-step genome-wide association study with a multi-tissue transcriptome analysis provides novel insights into the genetic basis of wool and weight traits in sheep
Source: Genet Sel Evol. 2021 Jun 30;53:56. doi: 10.1186/s12711-021-00649-8 (PMC8247193; doi:10.1186/s12711-021-00649-8)
Supplement: Supplementary file 11 — Additional file 11: Table S7. Results of the phenome-wide association study (PheWAS) for 78 of 81 candidate genes. [file 12711_2021_649_MOESM11_ESM.xlsx]

## Sheet: Sheet1
Table S7 Phenome-wide association study (PheWAS) results for 78 of 81 candidate genes
Trait	atlas ID	PMID	Year	Domain	P-value	N	Gene
::::X-04494	659	24816252	2014	Metabolic	0.0174	5007	TAS2R40
::::X-04494	659	24816252	2014	Metabolic	0.045625	5007	PHACTR3
::::X-04494	659	24816252	2014	Metabolic	0.0095198	5007	PSKH1
::::X-04494	659	24816252	2014	Metabolic	0.026735	5007	NCKAP5
::::X-04494	659	24816252	2014	Metabolic	0.04219	5007	PEX12
::::X-04494	659	24816252	2014	Metabolic	0.034326	5007	RIPK2
::::X-04494	659	24816252	2014	Metabolic	0.039513	5007	UBE2O
::::X-11799	731	24816252	2014	Metabolic	0.020243	5038	SNTG2
::::X-11799	731	24816252	2014	Metabolic	0.026292	5038	ELF3
Pubertal growth (male)	100	23449627	2013	Skeletal	0.041618	5043	RNF213
Pubertal growth (male)	100	23449627	2013	Skeletal	0.029956	5043	NELFE
Pubertal growth (male)	100	23449627	2013	Skeletal	0.030773	5043	GSTK1
::::X-12231	766	24816252	2014	Metabolic	0.047487	5111	ADSL
::::X-12231	766	24816252	2014	Metabolic	0.0068962	5111	PSMB10
::::X-12231	766	24816252	2014	Metabolic	0.017396	5111	TOX
::::X-12231	766	24816252	2014	Metabolic	0.0098784	5111	SH3GL3
::::X-12231	766	24816252	2014	Metabolic	0.010733	5111	EDC4
::::X-12231	766	24816252	2014	Metabolic	0.027011	5111	SGSM3
::::X-12231	766	24816252	2014	Metabolic	0.034878	5111	SNTG2
::::X-12231	766	24816252	2014	Metabolic	0.0094931	5111	SLC12A4
::::X-12231	766	24816252	2014	Metabolic	0.043061	5111	CDC6
::::X-12231	766	24816252	2014	Metabolic	0.02519	5111	LCAT
::::X-12231	766	24816252	2014	Metabolic	0.027118	5111	TNRC6B
::::X-12855	812	24816252	2014	Metabolic	0.021434	5120	IGFBP4
::::X-12855	812	24816252	2014	Metabolic	0.03857	5120	TAS2R40
::::X-12855	812	24816252	2014	Metabolic	0.025539	5120	NCKAP5
::::X-12855	812	24816252	2014	Metabolic	0.034764	5120	PSKH1
::::X-12855	812	24816252	2014	Metabolic	0.034313	5120	TDRD9
Disposition index	1151	24699409	2014	Metabolic	0.0075809	5130	GPS2
Disposition index	1151	24699409	2014	Metabolic	0.0021911	5130	EIF5A
Disposition index	1151	24699409	2014	Metabolic	0.010977	5130	ZDHHC17
Tetralogy of Fallot	1188	23297363	2013	Cardiovascular	0.03556	5159	UBE2O
::::X-06350	671	24816252	2014	Metabolic	0.0451	5161	TOX
Lipid::Carnitine metabolism::laurylcarnitine	482	24816252	2014	Metabolic	0.014985	5170	CELF1
Lipid::Carnitine metabolism::laurylcarnitine	482	24816252	2014	Metabolic	0.0061819	5170	PSKH1
Lipid::Carnitine metabolism::laurylcarnitine	482	24816252	2014	Metabolic	0.040291	5170	RNF213
Lipid::Carnitine metabolism::laurylcarnitine	482	24816252	2014	Metabolic	0.012997	5170	FGF11
Lipid::Carnitine metabolism::laurylcarnitine	482	24816252	2014	Metabolic	0.0069723	5170	RAPSN
Nucleotide::Purine metabolism, guanine containing::N2,N2-dimethylguanosine	586	24816252	2014	Metabolic	0.0025188	5228	PRPSAP1
Nucleotide::Purine metabolism, guanine containing::N2,N2-dimethylguanosine	586	24816252	2014	Metabolic	0.0029691	5228	SPHK1
Nucleotide::Purine metabolism, guanine containing::N2,N2-dimethylguanosine	586	24816252	2014	Metabolic	0.0011255	5228	UBE2O
Nucleotide::Purine metabolism, guanine containing::N2,N2-dimethylguanosine	586	24816252	2014	Metabolic	0.012482	5228	ACAP1
Cofactors and vitamins::Hemoglobin and porphyrin metabolism::bilirubin (E,Z or Z,E)*	450	24816252	2014	Metabolic	0.0014853	5295	CHRNB1
Cofactors and vitamins::Hemoglobin and porphyrin metabolism::bilirubin (E,Z or Z,E)*	450	24816252	2014	Metabolic	0.010082	5295	NLGN2
Cofactors and vitamins::Hemoglobin and porphyrin metabolism::bilirubin (E,Z or Z,E)*	450	24816252	2014	Metabolic	0.04801	5295	P4HB
Cofactors and vitamins::Hemoglobin and porphyrin metabolism::bilirubin (E,Z or Z,E)*	450	24816252	2014	Metabolic	0.039869	5295	RARA
Cofactors and vitamins::Hemoglobin and porphyrin metabolism::bilirubin (E,Z or Z,E)*	450	24816252	2014	Metabolic	0.0076319	5295	ERC1
Cofactors and vitamins::Hemoglobin and porphyrin metabolism::bilirubin (E,Z or Z,E)*	450	24816252	2014	Metabolic	0.00066533	5295	SHISA4
Cofactors and vitamins::Hemoglobin and porphyrin metabolism::bilirubin (E,Z or Z,E)*	450	24816252	2014	Metabolic	4.3562e-05	5295	ZBTB4
Cofactors and vitamins::Hemoglobin and porphyrin metabolism::bilirubin (E,Z or Z,E)*	450	24816252	2014	Metabolic	0.00054974	5295	IPO9
Corrected insulin response	1149	24699409	2014	Metabolic	0.0065494	5318	GPS2
Corrected insulin response	1149	24699409	2014	Metabolic	0.007161	5318	EIF5A
::::X-13741	828	24816252	2014	Metabolic	0.01886	5325	SNTG2
::::X-13741	828	24816252	2014	Metabolic	0.040964	5325	TNK1
::::X-13741	828	24816252	2014	Metabolic	0.031185	5325	AMN1
::::X-13741	828	24816252	2014	Metabolic	0.013249	5325	SHISA4
::::X-13741	828	24816252	2014	Metabolic	0.04927	5325	LMF1
::::X-11849	738	24816252	2014	Metabolic	0.033528	5350	SYT10
::::X-11849	738	24816252	2014	Metabolic	0.0051445	5350	GSTK1
::::X-12443	778	24816252	2014	Metabolic	0.008144	5357	P4HB
::::X-12443	778	24816252	2014	Metabolic	0.041523	5357	PHACTR3
::::X-12443	778	24816252	2014	Metabolic	0.042352	5357	GHR
::::X-12216	763	24816252	2014	Metabolic	0.0044948	5369	SPHK1
::::X-12216	763	24816252	2014	Metabolic	0.041067	5369	ADSL
::::X-12216	763	24816252	2014	Metabolic	0.0051556	5369	LMF1
::::X-12216	763	24816252	2014	Metabolic	0.0034977	5369	TOP2A
::::X-12216	763	24816252	2014	Metabolic	4.051e-05	5369	IGFBP4
::::X-12216	763	24816252	2014	Metabolic	0.046195	5369	SOX8
Peptide::Fibrinogen cleavage peptide::DSGEGDFXAEGGGVR*	600	24816252	2014	Metabolic	0.0077601	5371	NELFE
Peptide::Fibrinogen cleavage peptide::DSGEGDFXAEGGGVR*	600	24816252	2014	Metabolic	0.047707	5371	NCKAP5
Peptide::Fibrinogen cleavage peptide::DSGEGDFXAEGGGVR*	600	24816252	2014	Metabolic	0.013716	5371	RAD52
Peptide::Fibrinogen cleavage peptide::DSGEGDFXAEGGGVR*	600	24816252	2014	Metabolic	0.048398	5371	NPTX1
Xenobiotics::Xanthine metabolism::3-methylxanthine	644	24816252	2014	Metabolic	0.0043574	5396	NLGN2
Xenobiotics::Xanthine metabolism::3-methylxanthine	644	24816252	2014	Metabolic	0.034445	5396	KLHL1
Xenobiotics::Xanthine metabolism::3-methylxanthine	644	24816252	2014	Metabolic	0.0039337	5396	NCKAP5
Xenobiotics::Xanthine metabolism::3-methylxanthine	644	24816252	2014	Metabolic	0.035497	5396	PHACTR3
Xenobiotics::Xanthine metabolism::3-methylxanthine	644	24816252	2014	Metabolic	0.033495	5396	TNK1
Xenobiotics::Xanthine metabolism::3-methylxanthine	644	24816252	2014	Metabolic	0.020141	5396	RIPK2
Xenobiotics::Xanthine metabolism::3-methylxanthine	644	24816252	2014	Metabolic	0.037818	5396	NOP58
Xenobiotics::Xanthine metabolism::3-methylxanthine	644	24816252	2014	Metabolic	0.0053622	5396	TOX
Lipid::Sterol, Steroid::lathosterol	579	24816252	2014	Metabolic	0.01435	5457	P4HB
Lipid::Sterol, Steroid::lathosterol	579	24816252	2014	Metabolic	0.038647	5457	TCF12
Lipid::Sterol, Steroid::lathosterol	579	24816252	2014	Metabolic	0.045894	5457	STAG1
::::X-12039	749	24816252	2014	Metabolic	0.013773	5461	NOP58
::::X-11334	695	24816252	2014	Metabolic	0.035634	5462	EIF5A
::::X-11334	695	24816252	2014	Metabolic	0.045283	5462	UBE2O
Lipid::Bile acid metabolism::ursodeoxycholate	474	24816252	2014	Metabolic	0.024984	5477	RNPEP
Lipid::Bile acid metabolism::ursodeoxycholate	474	24816252	2014	Metabolic	0.04752	5477	TAS2R40
::::X-12726	795	24816252	2014	Metabolic	0.028151	5495	GPS2
::::X-12726	795	24816252	2014	Metabolic	0.030685	5495	FGF11
::::X-12726	795	24816252	2014	Metabolic	0.018002	5495	RNF213
::::X-12726	795	24816252	2014	Metabolic	0.046901	5495	SYCP2
::::X-12726	795	24816252	2014	Metabolic	0.037175	5495	EIF5A
::::X-12726	795	24816252	2014	Metabolic	0.029685	5495	KDM4B
Xenobiotics::Xanthine metabolism::1-methylxanthine	643	24816252	2014	Metabolic	0.03271	5504	TDRD9
Xenobiotics::Xanthine metabolism::1-methylxanthine	643	24816252	2014	Metabolic	0.043691	5504	NCKAP5
Xenobiotics::Xanthine metabolism::1-methylxanthine	643	24816252	2014	Metabolic	0.041932	5504	ZBTB4
Peptide::gamma-glutamyl::gamma-glutamylisoleucine*	603	24816252	2014	Metabolic	0.019938	5522	AMN1
Peptide::gamma-glutamyl::gamma-glutamylisoleucine*	603	24816252	2014	Metabolic	0.0018232	5522	TDRD9
Peptide::gamma-glutamyl::gamma-glutamylisoleucine*	603	24816252	2014	Metabolic	0.0032655	5522	PHACTR3
Peptide::gamma-glutamyl::gamma-glutamylisoleucine*	603	24816252	2014	Metabolic	0.027145	5522	RNF213
Acute insulin response (adjusted for BMI)	1143	28490609	2017	Metabolic	0.013771	5567	AMN1
Acute insulin response (adjusted for BMI)	1143	28490609	2017	Metabolic	0.003627	5567	CELF1
Acute insulin response (adjusted for BMI)	1143	28490609	2017	Metabolic	0.005105	5567	CSRP2
Acute insulin response (adjusted for BMI)	1143	28490609	2017	Metabolic	0.0024825	5567	ZDHHC17
Acute insulin response (adjusted for BMI)	1143	28490609	2017	Metabolic	0.0019963	5567	RAD52
Disposition index (adjusted for BMI)	1144	28490609	2017	Metabolic	0.042852	5567	PSKH1
Disposition index (adjusted for BMI)	1144	28490609	2017	Metabolic	0.010446	5567	RAD52
Disposition index (adjusted for BMI)	1144	28490609	2017	Metabolic	0.03809	5567	TCF12
Disposition index (adjusted for BMI)	1144	28490609	2017	Metabolic	0.04345	5567	ALYREF
Insulin secretion rate (adjusted for BMI)	1145	28490609	2017	Metabolic	0.042971	5567	NOP58
Insulin secretion rate (adjusted for BMI)	1145	28490609	2017	Metabolic	0.015462	5567	NLGN2
Insulin secretion rate (adjusted for BMI)	1145	28490609	2017	Metabolic	0.024406	5567	NCKAP5
Insulin secretion rate (adjusted for BMI)	1145	28490609	2017	Metabolic	0.038009	5567	AMN1
Insulin secretion rate (adjusted for BMI)	1145	28490609	2017	Metabolic	0.024319	5567	PEX12
Insulin secretion rate (adjusted for BMI)	1145	28490609	2017	Metabolic	0.049325	5567	SPEM1
Peak insulin response (adjusted for BMI)	1146	28490609	2017	Metabolic	0.0077654	5567	CELF1
Peak insulin response (adjusted for BMI)	1146	28490609	2017	Metabolic	0.0095172	5567	ZDHHC17
Peak insulin response (adjusted for BMI)	1146	28490609	2017	Metabolic	0.0055152	5567	RAD52
Peak insulin response (adjusted for BMI)	1146	28490609	2017	Metabolic	0.015347	5567	CSRP2
Peak insulin response (adjusted for BMI)	1146	28490609	2017	Metabolic	0.00018376	5567	AMN1
Amino acid::Valine, leucine and isoleucine metabolism::hydroxyisovaleroyl carnitine	427	24816252	2014	Metabolic	0.011503	5588	RARA
Amino acid::Valine, leucine and isoleucine metabolism::hydroxyisovaleroyl carnitine	427	24816252	2014	Metabolic	0.00058538	5588	UBE2O
Amino acid::Valine, leucine and isoleucine metabolism::hydroxyisovaleroyl carnitine	427	24816252	2014	Metabolic	0.043134	5588	TOP2A
Amino acid::Valine, leucine and isoleucine metabolism::hydroxyisovaleroyl carnitine	427	24816252	2014	Metabolic	0.015658	5588	PRPSAP1
Amino acid::Valine, leucine and isoleucine metabolism::hydroxyisovaleroyl carnitine	427	24816252	2014	Metabolic	0.030629	5588	SH3GL3
Amino acid::Valine, leucine and isoleucine metabolism::hydroxyisovaleroyl carnitine	427	24816252	2014	Metabolic	0.012169	5588	RIPK2
Amino acid::Valine, leucine and isoleucine metabolism::hydroxyisovaleroyl carnitine	427	24816252	2014	Metabolic	0.016236	5588	RNF213
Amino acid::Valine, leucine and isoleucine metabolism::hydroxyisovaleroyl carnitine	427	24816252	2014	Metabolic	0.024411	5588	PHACTR3
Amino acid::Valine, leucine and isoleucine metabolism::hydroxyisovaleroyl carnitine	427	24816252	2014	Metabolic	0.0043194	5588	SPHK1
Amino acid::Valine, leucine and isoleucine metabolism::hydroxyisovaleroyl carnitine	427	24816252	2014	Metabolic	0.024123	5588	SOX8
Amino acid::Valine, leucine and isoleucine metabolism::hydroxyisovaleroyl carnitine	427	24816252	2014	Metabolic	0.0040269	5588	LMF1
Peptide::Fibrinogen cleavage peptide::ADSGEGDFXAEGGGVR*	599	24816252	2014	Metabolic	0.0083559	5588	LMF1
Peptide::Fibrinogen cleavage peptide::ADSGEGDFXAEGGGVR*	599	24816252	2014	Metabolic	0.0090237	5588	NELFE
Peptide::Fibrinogen cleavage peptide::ADSGEGDFXAEGGGVR*	599	24816252	2014	Metabolic	0.01949	5588	SOX8
Peptide::Fibrinogen cleavage peptide::ADSGEGDFXAEGGGVR*	599	24816252	2014	Metabolic	0.027501	5588	RNF213
Peptide::Fibrinogen cleavage peptide::ADSGEGDFXAEGGGVR*	599	24816252	2014	Metabolic	0.027314	5588	TNK1
::::X-14745	847	24816252	2014	Metabolic	0.035133	5602	TNK1
::::X-14745	847	24816252	2014	Metabolic	0.039255	5602	TOX
::::X-14745	847	24816252	2014	Metabolic	0.010077	5602	ACAP1
::::X-14745	847	24816252	2014	Metabolic	0.049209	5602	RAPSN
::::X-14745	847	24816252	2014	Metabolic	0.0011312	5602	SNTG2
::::X-14745	847	24816252	2014	Metabolic	0.027041	5602	GPS2
::::X-14745	847	24816252	2014	Metabolic	0.017543	5602	EIF5A
Double eyelid	4021	29895819	2018	Dermatological	0.0060313	5614	ADSL
Double eyelid	4021	29895819	2018	Dermatological	0.005871	5614	P4HB
Double eyelid	4021	29895819	2018	Dermatological	0.04901	5614	NLGN2
Double eyelid	4021	29895819	2018	Dermatological	0.008588	5614	PSKH1
::::X-12734	798	24816252	2014	Metabolic	0.037596	5616	KCTD11
::::X-12734	798	24816252	2014	Metabolic	0.036656	5616	TMEM95
::::X-12230	765	24816252	2014	Metabolic	0.013844	5649	TOP2A
::::X-12230	765	24816252	2014	Metabolic	0.038958	5649	IPO9
::::X-12230	765	24816252	2014	Metabolic	0.0051	5649	AP2B1
::::X-12230	765	24816252	2014	Metabolic	0.001944	5649	CDC6
::::X-12230	765	24816252	2014	Metabolic	0.0066941	5649	RARA
Parkinson disease	1073	19915575	2009	Central Nervous System	0.047668	5691	KCTD11
Parkinson disease	1073	19915575	2009	Central Nervous System	0.04156	5691	GPS2
Parkinson disease	1073	19915575	2009	Central Nervous System	0.0033089	5691	SYT10
Parkinson disease	1073	19915575	2009	Central Nervous System	0.0026155	5691	TCF12
Nucleotide::Purine metabolism, urate metabolism::allantoin	587	24816252	2014	Metabolic	0.026705	5705	STAG1
Nucleotide::Purine metabolism, urate metabolism::allantoin	587	24816252	2014	Metabolic	0.019161	5705	PCCB
Nucleotide::Purine metabolism, urate metabolism::allantoin	587	24816252	2014	Metabolic	0.029858	5705	AMN1
Nucleotide::Purine metabolism, urate metabolism::allantoin	587	24816252	2014	Metabolic	0.015281	5705	SNTG2
Lipid::Bile acid metabolism::taurochenodeoxycholate	470	24816252	2014	Metabolic	0.04464	5716	AP2B1
Lipid::Bile acid metabolism::taurochenodeoxycholate	470	24816252	2014	Metabolic	0.0071953	5716	KIAA2012
Pubertal growth (female)	99	23449627	2013	Skeletal	0.014458	5756	TCF12
Pubertal growth (female)	99	23449627	2013	Skeletal	0.041179	5756	SHISA4
Pubertal growth (female)	99	23449627	2013	Skeletal	0.025899	5756	RAPSN
Pubertal growth (female)	99	23449627	2013	Skeletal	0.019513	5756	PSKH1
Pubertal growth (female)	99	23449627	2013	Skeletal	0.015016	5756	KCTD11
Pubertal growth (female)	99	23449627	2013	Skeletal	0.028968	5756	CELF1
Pubertal growth (female)	99	23449627	2013	Skeletal	0.0040877	5756	SYT10
Pubertal growth (female)	99	23449627	2013	Skeletal	0.040275	5756	ZBTB4
Urinary albumin-to-creatinine ratio (diabetes positive)	198	26631737	2016	Metabolic	0.048907	5825	KIAA2012
Urinary albumin-to-creatinine ratio (diabetes positive)	198	26631737	2016	Metabolic	0.0045277	5825	GHR
Urinary albumin-to-creatinine ratio (diabetes positive)	198	26631737	2016	Metabolic	0.026769	5825	AMN1
Urinary albumin-to-creatinine ratio (diabetes positive)	198	26631737	2016	Metabolic	0.034017	5825	IGFBP4
Infantile hypertrophic pyloric stenosis	4354	30281099	2018	Gastro intestinal tract	0.041096	5833	TOP2A
Infantile hypertrophic pyloric stenosis	4354	30281099	2018	Gastro intestinal tract	0.0014528	5833	RNF213
Infantile hypertrophic pyloric stenosis	4354	30281099	2018	Gastro intestinal tract	0.024874	5833	BNC1
Infantile hypertrophic pyloric stenosis	4354	30281099	2018	Gastro intestinal tract	0.032122	5833	IGFBP4
Pericardial adipose tissue volume (adjusted for height and weight, male)	1121	27918534	2017	Metabolic	0.04772	5842	ENDOV
Pericardial adipose tissue volume (adjusted for height and weight, male)	1121	27918534	2017	Metabolic	0.025022	5842	SOX8
Pericardial adipose tissue volume (adjusted for height and weight, male)	1121	27918534	2017	Metabolic	0.015451	5842	SHISA4
Pericardial adipose tissue volume (adjusted for height and weight, male)	1121	27918534	2017	Metabolic	0.042809	5842	SPHK1
Pericardial adipose tissue volume (male)	1118	27918534	2017	Metabolic	0.030859	5842	NLGN2
Pericardial adipose tissue volume (male)	1118	27918534	2017	Metabolic	0.037627	5842	KDM4B
::::X-12465	781	24816252	2014	Metabolic	0.01518	5883	NCKAP5
::::X-12465	781	24816252	2014	Metabolic	0.013694	5883	PSKH1
::::X-12465	781	24816252	2014	Metabolic	0.028317	5883	STAG1
::::X-12465	781	24816252	2014	Metabolic	0.020287	5883	RAPSN
::::X-12465	781	24816252	2014	Metabolic	0.039322	5883	SLC12A4
Amino acid::Histidine metabolism::3-methylhistidine	386	24816252	2014	Metabolic	0.026941	5885	NOP58
Amino acid::Histidine metabolism::3-methylhistidine	386	24816252	2014	Metabolic	0.0081489	5885	RIPK2
Carbohydrate::Nucleotide sugars, pentose metabolism::arabinose	445	24816252	2014	Metabolic	0.028348	5889	FGF11
Carbohydrate::Nucleotide sugars, pentose metabolism::arabinose	445	24816252	2014	Metabolic	0.034435	5889	KCTD11
Carbohydrate::Nucleotide sugars, pentose metabolism::arabinose	445	24816252	2014	Metabolic	0.034805	5889	TMEM95
::::X-12544	784	24816252	2014	Metabolic	0.00090382	5893	IGFBP4
::::X-12544	784	24816252	2014	Metabolic	0.022315	5893	TOP2A
::::X-12544	784	24816252	2014	Metabolic	0.040294	5893	KIAA2012
::::X-12544	784	24816252	2014	Metabolic	0.015072	5893	TCF12
::::X-12544	784	24816252	2014	Metabolic	0.023047	5893	ENDOV
Xenobiotics::Xanthine metabolism::7-methylxanthine	645	24816252	2014	Metabolic	0.041521	5901	ENDOV
Xenobiotics::Xanthine metabolism::7-methylxanthine	645	24816252	2014	Metabolic	0.006325	5901	NOP58
Xenobiotics::Chemical::glycerol 2-phosphate	619	24816252	2014	Metabolic	0.010238	5912	RARA
Carbohydrate::Fructose, mannose, galactose, starch, and sucrose metabolism::mannitol	437	24816252	2014	Metabolic	0.0015647	5917	ACAP1
Carbohydrate::Fructose, mannose, galactose, starch, and sucrose metabolism::mannitol	437	24816252	2014	Metabolic	0.034296	5917	AP2B1
Mean corpuscular hemoglobin concentration	3804	19853236	2009	Immune	0.0097974	5927	SNTG2
Mean corpuscular hemoglobin concentration	3804	19853236	2009	Immune	0.001528	5927	GHR
Mean corpuscular hemoglobin concentration	3804	19853236	2009	Immune	0.037867	5927	KDM4B
Mean corpuscular hemoglobin concentration	3804	19853236	2009	Immune	0.032877	5927	IPO9
Mean corpuscular hemoglobin concentration	3804	19853236	2009	Immune	0.048539	5927	NELFE
Lipid::Bile acid metabolism::cholate	464	24816252	2014	Metabolic	0.013149	5929	CELF1
Lipid::Bile acid metabolism::cholate	464	24816252	2014	Metabolic	0.047889	5929	NLGN2
Lipid::Bile acid metabolism::cholate	464	24816252	2014	Metabolic	0.0016405	5929	SYT10
Mean erythrocyte cell volume	3802	19853236	2009	Immune	0.012034	5945	NCKAP5
Mean erythrocyte cell volume	3802	19853236	2009	Immune	0.0023	5945	TMEM95
Mean erythrocyte cell volume	3802	19853236	2009	Immune	0.032196	5945	ZBTB4
Mean erythrocyte cell volume	3802	19853236	2009	Immune	0.04846	5945	UBE2O
Mean erythrocyte cell volume	3802	19853236	2009	Immune	0.0095656	5945	FGF11
Mean erythrocyte cell volume	3802	19853236	2009	Immune	0.0023	5945	KCTD11
Total blood hemoglobin	3800	19853236	2009	Immune	0.047	5950	TMEM95
Total blood hemoglobin	3800	19853236	2009	Immune	0.047	5950	KCTD11
Total blood hemoglobin	3800	19853236	2009	Immune	0.0036514	5950	NELFE
::::X-13477	820	24816252	2014	Metabolic	0.0066757	5952	PSKH1
::::X-13477	820	24816252	2014	Metabolic	0.039494	5952	EDC4
Lipid::Bile acid metabolism::glycocholate	467	24816252	2014	Metabolic	0.015993	5995	PEX12
Lipid::Bile acid metabolism::glycocholate	467	24816252	2014	Metabolic	0.024351	5995	BNC1
Lipid::Bile acid metabolism::glycocholate	467	24816252	2014	Metabolic	0.048774	5995	AMN1
Lipid::Bile acid metabolism::glycocholate	467	24816252	2014	Metabolic	0.012346	5995	IGFBP4
Lipid::Bile acid metabolism::glycocholate	467	24816252	2014	Metabolic	0.0084697	5995	AP2B1
Amino acid::Phenylalanine & tyrosine metabolism::3-methoxytyrosine	393	24816252	2014	Metabolic	0.040425	5997	SPHK1
Amino acid::Phenylalanine & tyrosine metabolism::3-methoxytyrosine	393	24816252	2014	Metabolic	0.016195	5997	RNPEP
Stromal cell-derived factor-1 alpha (CXCL12)	1009	27989323	2017	Immune	0.029275	5998	SNTG2
Stromal cell-derived factor-1 alpha (CXCL12)	1009	27989323	2017	Immune	0.00036116	5998	ACAP1
Stromal cell-derived factor-1 alpha (CXCL12)	1009	27989323	2017	Immune	0.046349	5998	GHR
Stromal cell-derived factor-1 alpha (CXCL12)	1009	27989323	2017	Immune	0.043794	5998	PCYT2
Stromal cell-derived factor-1 alpha (CXCL12)	1009	27989323	2017	Immune	0.012625	5998	NELFE
::::X-12253	769	24816252	2014	Metabolic	0.0040946	6004	SOX8
::::X-12253	769	24816252	2014	Metabolic	0.0046235	6004	LMF1
::::X-12253	769	24816252	2014	Metabolic	0.026934	6004	KIAA2012
::::X-12253	769	24816252	2014	Metabolic	0.033451	6004	YBX2
Xenobiotics::Benzoate metabolism::4-ethylphenylsulfate	613	24816252	2014	Metabolic	0.01429	6012	PHACTR3
Xenobiotics::Benzoate metabolism::4-ethylphenylsulfate	613	24816252	2014	Metabolic	0.026701	6012	RNPEP
Xenobiotics::Benzoate metabolism::4-ethylphenylsulfate	613	24816252	2014	Metabolic	0.025982	6012	TOP2A
Xenobiotics::Benzoate metabolism::4-ethylphenylsulfate	613	24816252	2014	Metabolic	0.011719	6012	CDC6
Xenobiotics::Benzoate metabolism::4-ethylphenylsulfate	613	24816252	2014	Metabolic	0.04064	6012	TAS2R40
Xenobiotics::Benzoate metabolism::4-ethylphenylsulfate	613	24816252	2014	Metabolic	0.022644	6012	NOP58
Xenobiotics::Benzoate metabolism::4-ethylphenylsulfate	613	24816252	2014	Metabolic	0.0031141	6012	ELF3
Xenobiotics::Benzoate metabolism::4-ethylphenylsulfate	613	24816252	2014	Metabolic	0.014601	6012	RIPK2
Amino acid::Glycine, serine and threonine metabolism::threonine	384	24816252	2014	Metabolic	0.04144	6020	RNF213
Amino acid::Glycine, serine and threonine metabolism::threonine	384	24816252	2014	Metabolic	0.034488	6020	SOX8
Amino acid::Glycine, serine and threonine metabolism::threonine	384	24816252	2014	Metabolic	0.012237	6020	PUM1
Amino acid::Glycine, serine and threonine metabolism::threonine	384	24816252	2014	Metabolic	0.0086541	6020	PCCB
Amino acid::Glycine, serine and threonine metabolism::threonine	384	24816252	2014	Metabolic	0.02646	6020	STAG1
::::X-13548	822	24816252	2014	Metabolic	0.03413	6022	SLC12A4
::::X-13548	822	24816252	2014	Metabolic	0.042442	6022	ENDOV
::::X-13548	822	24816252	2014	Metabolic	0.013421	6022	RAPSN
Lipid::Bile acid metabolism::hyodeoxycholate	469	24816252	2014	Metabolic	0.033673	6025	RARA
Lipid::Bile acid metabolism::hyodeoxycholate	469	24816252	2014	Metabolic	0.047301	6025	TDRD9
Lipid::Fatty acid, dicarboxylate::tetradecanedioate	502	24816252	2014	Metabolic	0.025065	6046	NOP58
Lipid::Fatty acid, dicarboxylate::tetradecanedioate	502	24816252	2014	Metabolic	0.0084711	6046	FGF11
Lipid::Fatty acid, dicarboxylate::tetradecanedioate	502	24816252	2014	Metabolic	0.018301	6046	GSTK1
Lipid::Fatty acid, dicarboxylate::tetradecanedioate	502	24816252	2014	Metabolic	0.046181	6046	SHISA4
Lipid::Fatty acid, dicarboxylate::tetradecanedioate	502	24816252	2014	Metabolic	0.04281	6046	PSKH1
::::X-08766	675	24816252	2014	Metabolic	0.0055205	6050	AMN1
::::X-08766	675	24816252	2014	Metabolic	0.031347	6050	CHRNB1
::::X-08766	675	24816252	2014	Metabolic	0.01643	6050	RIPK2
::::X-08766	675	24816252	2014	Metabolic	0.0037542	6050	NOP58
Xenobiotics::Xanthine metabolism::1,7-dimethylurate	641	24816252	2014	Metabolic	0.036692	6057	STAG1
Xenobiotics::Xanthine metabolism::1,7-dimethylurate	641	24816252	2014	Metabolic	0.00255	6057	ACAP1
Xenobiotics::Xanthine metabolism::1,7-dimethylurate	641	24816252	2014	Metabolic	0.020316	6057	GPS2
Xenobiotics::Xanthine metabolism::1,7-dimethylurate	641	24816252	2014	Metabolic	0.032569	6057	EIF5A
::::X-11847	737	24816252	2014	Metabolic	0.039074	6059	FGF11
::::X-11847	737	24816252	2014	Metabolic	0.041238	6059	SYT10
Amino acid::Phenylalanine & tyrosine metabolism::phenyllactate (PLA)	400	24816252	2014	Metabolic	0.0049802	6064	PSKH1
Amino acid::Phenylalanine & tyrosine metabolism::phenyllactate (PLA)	400	24816252	2014	Metabolic	0.013637	6064	SLC12A4
Amino acid::Phenylalanine & tyrosine metabolism::phenyllactate (PLA)	400	24816252	2014	Metabolic	0.036545	6064	TOX
Nucleotide::Purine metabolism, guanine containing::7-methylguanine	584	24816252	2014	Metabolic	0.008897	6091	TNK1
Energy::Krebs cycle::alpha-ketoglutarate	458	24816252	2014	Metabolic	0.0010596	6130	ENDOV
Amino acid::Tryptophan metabolism::serotonin (5HT)	408	24816252	2014	Metabolic	0.037886	6139	PEX12
Amino acid::Tryptophan metabolism::serotonin (5HT)	408	24816252	2014	Metabolic	0.015147	6139	CELF1
Amino acid::Tryptophan metabolism::serotonin (5HT)	408	24816252	2014	Metabolic	0.015349	6139	GSTK1
Amino acid::Tryptophan metabolism::serotonin (5HT)	408	24816252	2014	Metabolic	0.00024553	6139	RAPSN
Amino acid::Tryptophan metabolism::serotonin (5HT)	408	24816252	2014	Metabolic	0.0044696	6139	NCKAP5
Tanner scale (female)	105	24770850	2014	Reproduction	0.018863	6147	NPTX1
Tanner scale (female)	105	24770850	2014	Reproduction	0.028169	6147	LMF1
Tanner scale (female)	105	24770850	2014	Reproduction	0.0023418	6147	CELF1
Amino acid::Phenylalanine & tyrosine metabolism::3-phenylpropionate (hydrocinnamate)	394	24816252	2014	Metabolic	0.018029	6182	ZBTB4
Amino acid::Phenylalanine & tyrosine metabolism::3-phenylpropionate (hydrocinnamate)	394	24816252	2014	Metabolic	0.0024727	6182	ERC1
Amino acid::Phenylalanine & tyrosine metabolism::3-phenylpropionate (hydrocinnamate)	394	24816252	2014	Metabolic	0.016827	6182	KIAA2012
Cofactors and vitamins::Tocopherol metabolism::gamma-tocopherol	456	24816252	2014	Metabolic	0.021009	6226	LMF1
Cofactors and vitamins::Tocopherol metabolism::gamma-tocopherol	456	24816252	2014	Metabolic	0.0034516	6226	SOX8
Cofactors and vitamins::Tocopherol metabolism::gamma-tocopherol	456	24816252	2014	Metabolic	0.018538	6226	TNK1
::::X-12850	810	24816252	2014	Metabolic	0.014459	6251	PUM1
::::X-12850	810	24816252	2014	Metabolic	0.040336	6251	SNTG2
::::X-12850	810	24816252	2014	Metabolic	0.0028859	6251	AP2B1
Xenobiotics::Food component, Plant::quinate	634	24816252	2014	Metabolic	0.014084	6265	AMN1
Xenobiotics::Food component, Plant::quinate	634	24816252	2014	Metabolic	0.03012	6265	P4HB
Lipid::Lysolipid::1-palmitoylglycerophosphoinositol*	545	24816252	2014	Metabolic	0.0056823	6282	SOX8
Lipid::Lysolipid::1-palmitoylglycerophosphoinositol*	545	24816252	2014	Metabolic	0.031525	6282	LMF1
Lipid::Lysolipid::1-palmitoylglycerophosphoinositol*	545	24816252	2014	Metabolic	0.0094629	6282	TDRD9
Lipid::Fatty acid, dicarboxylate::2-hydroxyglutarate	497	24816252	2014	Metabolic	1.83e-07	6287	PHACTR3
Lipid::Fatty acid, dicarboxylate::2-hydroxyglutarate	497	24816252	2014	Metabolic	0.0084256	6287	GSTK1
Lipid::Fatty acid, dicarboxylate::2-hydroxyglutarate	497	24816252	2014	Metabolic	0.0014784	6287	TCF12
Fibrotic idiopathic interstitial pneumonias	2022	23583980	2013	Respiratory	0.015356	6299	TCF12
Fibrotic idiopathic interstitial pneumonias	2022	23583980	2013	Respiratory	0.020671	6299	KDM4B
Fibrotic idiopathic interstitial pneumonias	2022	23583980	2013	Respiratory	0.024343	6299	ERC1
Fibrotic idiopathic interstitial pneumonias	2022	23583980	2013	Respiratory	0.03934	6299	TDRD9
Fibrotic idiopathic interstitial pneumonias	2022	23583980	2013	Respiratory	0.039618	6299	PSKH1
Fibrotic idiopathic interstitial pneumonias	2022	23583980	2013	Respiratory	0.013812	6299	GHR
Fibrotic idiopathic interstitial pneumonias	2022	23583980	2013	Respiratory	0.0077193	6299	NELFE
Fibrotic idiopathic interstitial pneumonias	2022	23583980	2013	Respiratory	0.0012515	6299	TOX
Fibrotic idiopathic interstitial pneumonias	2022	23583980	2013	Respiratory	0.0047191	6299	ZDHHC17
Fibrotic idiopathic interstitial pneumonias	2022	23583980	2013	Respiratory	0.0078665	6299	PCCB
Fibrotic idiopathic interstitial pneumonias	2022	23583980	2013	Respiratory	0.039655	6299	CSRP2
Fibrotic idiopathic interstitial pneumonias	2022	23583980	2013	Respiratory	0.032825	6299	SNTG2
Fibrotic idiopathic interstitial pneumonias	2022	23583980	2013	Respiratory	0.0059539	6299	RNF213
Fibrotic idiopathic interstitial pneumonias	2022	23583980	2013	Respiratory	0.00052941	6299	NCKAP5
Fibrotic idiopathic interstitial pneumonias	2022	23583980	2013	Respiratory	0.0056026	6299	SH3GL3
Fibrotic idiopathic interstitial pneumonias	2022	23583980	2013	Respiratory	0.012365	6299	LMF1
Fibrotic idiopathic interstitial pneumonias	2022	23583980	2013	Respiratory	6.9295e-05	6299	KLHL1
Fibrotic idiopathic interstitial pneumonias	2022	23583980	2013	Respiratory	0.0099793	6299	KIAA2012
::::X-13215	816	24816252	2014	Metabolic	0.012225	6305	GHR
::::X-13429	817	24816252	2014	Metabolic	0.022064	6344	RAD52
::::X-13429	817	24816252	2014	Metabolic	0.021373	6344	BNC1
Nucleotide::Purine metabolism, (hypo)xanthine/inosine containing::X-11422--xanthine	699	24816252	2014	Metabolic	0.048993	6346	RNF213
::::X-05426	664	24816252	2014	Metabolic	0.016028	6357	NOP58
::::X-05426	664	24816252	2014	Metabolic	0.048273	6357	PRPSAP1
::::X-01911	650	24816252	2014	Metabolic	0.016201	6360	TCF12
::::X-01911	650	24816252	2014	Metabolic	0.026247	6360	RIPK2
::::X-01911	650	24816252	2014	Metabolic	0.04758	6360	P4HB
::::X-01911	650	24816252	2014	Metabolic	0.0088791	6360	NLGN2
Cofactors and vitamins::Hemoglobin and porphyrin metabolism::heme*	452	24816252	2014	Metabolic	0.021257	6380	NELFE
Cofactors and vitamins::Hemoglobin and porphyrin metabolism::heme*	452	24816252	2014	Metabolic	0.031727	6380	IGFBP4
Cofactors and vitamins::Hemoglobin and porphyrin metabolism::heme*	452	24816252	2014	Metabolic	0.027103	6380	TOX
Cofactors and vitamins::Hemoglobin and porphyrin metabolism::heme*	452	24816252	2014	Metabolic	0.041824	6380	NLGN2
Cofactors and vitamins::Hemoglobin and porphyrin metabolism::heme*	452	24816252	2014	Metabolic	0.02033	6380	RAPSN
::::X-12450	779	24816252	2014	Metabolic	0.041442	6432	BNC1
::::X-12450	779	24816252	2014	Metabolic	0.013184	6432	SOX8
::::X-12450	779	24816252	2014	Metabolic	0.03811	6432	PSKH1
::::X-12450	779	24816252	2014	Metabolic	0.0042936	6432	PHACTR3
::::X-12450	779	24816252	2014	Metabolic	0.0077417	6432	LMF1
::::X-12450	779	24816252	2014	Metabolic	0.039519	6432	GHR
::::X-12217	764	24816252	2014	Metabolic	0.02084	6469	RAPSN
::::X-12217	764	24816252	2014	Metabolic	0.039868	6469	FGF11
::::X-12217	764	24816252	2014	Metabolic	0.0046713	6469	YBX2
Lipid::Fatty acid, dicarboxylate::dodecanedioate	499	24816252	2014	Metabolic	0.011591	6478	FGF11
Lipid::Fatty acid, dicarboxylate::dodecanedioate	499	24816252	2014	Metabolic	0.0078439	6478	NOP58
Lipid::Fatty acid, dicarboxylate::dodecanedioate	499	24816252	2014	Metabolic	0.011347	6478	KLHL1
Lipid::Fatty acid, dicarboxylate::dodecanedioate	499	24816252	2014	Metabolic	0.030191	6478	RNPEP
Lipid::Fatty acid, dicarboxylate::dodecanedioate	499	24816252	2014	Metabolic	0.022563	6478	PEX12
Asthma (male)	1195	24824216	2014	Respiratory	0.041507	6483	EIF5A
Asthma (male)	1195	24824216	2014	Respiratory	0.048065	6483	TNK1
Asthma (male)	1195	24824216	2014	Respiratory	0.04442	6483	YBX2
Asthma (male)	1195	24824216	2014	Respiratory	0.00939	6483	AMN1
Asthma (male)	1195	24824216	2014	Respiratory	0.037422	6483	RAPSN
Immunoglobulin A deficiency	2037	27723758	2016	Immune	0.026746	6487	RIPK2
Immunoglobulin A deficiency	2037	27723758	2016	Immune	0.0088957	6487	CELF1
Immunoglobulin A deficiency	2037	27723758	2016	Immune	0.0083258	6487	NCKAP5
Immunoglobulin A deficiency	2037	27723758	2016	Immune	5.24e-13	6487	NELFE
Immunoglobulin A deficiency	2037	27723758	2016	Immune	0.0034938	6487	SH3GL3
Lipid::Inositol metabolism::scyllo-inositol	512	24816252	2014	Metabolic	0.04829	6500	TNK1
Lipid::Inositol metabolism::scyllo-inositol	512	24816252	2014	Metabolic	0.022806	6500	YBX2
Lipid::Inositol metabolism::scyllo-inositol	512	24816252	2014	Metabolic	0.048679	6500	RAD52
Lipid::Inositol metabolism::scyllo-inositol	512	24816252	2014	Metabolic	0.0025644	6500	KLHL1
Lipid::Inositol metabolism::scyllo-inositol	512	24816252	2014	Metabolic	0.031271	6500	SH3GL3
Lipid::Inositol metabolism::scyllo-inositol	512	24816252	2014	Metabolic	0.011309	6500	SNTG2
::::X-11452	708	24816252	2014	Metabolic	0.041403	6519	SOX8
::::X-11452	708	24816252	2014	Metabolic	0.007776	6519	RIPK2
::::X-11452	708	24816252	2014	Metabolic	0.038181	6519	NELFE
::::X-11452	708	24816252	2014	Metabolic	0.029054	6519	LMF1
::::X-11452	708	24816252	2014	Metabolic	0.023289	6519	SH3GL3
::::X-11452	708	24816252	2014	Metabolic	0.031855	6519	PSMB10
::::X-11452	708	24816252	2014	Metabolic	0.031646	6519	LCAT
::::X-11452	708	24816252	2014	Metabolic	0.045283	6519	SLC12A4
::::X-11452	708	24816252	2014	Metabolic	0.028862	6519	CELF1
::::X-11452	708	24816252	2014	Metabolic	0.023905	6519	EDC4
Amino acid::Valine, leucine and isoleucine metabolism::2-hydroxyisobutyrate	420	24816252	2014	Metabolic	0.0076209	6539	SHISA4
Amino acid::Valine, leucine and isoleucine metabolism::2-hydroxyisobutyrate	420	24816252	2014	Metabolic	0.030815	6539	IPO9
::::X-12786	803	24816252	2014	Metabolic	0.0070788	6566	RAD52
::::X-12786	803	24816252	2014	Metabolic	0.039021	6566	SHISA4
::::X-11491	714	24816252	2014	Metabolic	0.02506	6584	SH3GL3
Lipid::Carnitine metabolism::X-13431--nonanoylcarnitine*	818	24816252	2014	Metabolic	0.030621	6591	SNTG2
::::X-11478	711	24816252	2014	Metabolic	0.00035265	6593	SNTG2
::::X-11478	711	24816252	2014	Metabolic	0.040899	6593	KDM4B
Estimated glomerular filtration rate based on serum creatinine (non-diabetic)	4056	27920155	2017	Metabolic	0.033994	6597	TCF12
Estimated glomerular filtration rate based on serum creatinine (non-diabetic)	4056	27920155	2017	Metabolic	0.03197	6597	PUM1
Estimated glomerular filtration rate based on serum creatinine (non-diabetic)	4056	27920155	2017	Metabolic	0.042194	6597	GHR
Estimated glomerular filtration rate based on serum creatinine (non-diabetic)	4056	27920155	2017	Metabolic	0.015	6597	PEX12
Estimated glomerular filtration rate based on serum creatinine (non-diabetic)	4056	27920155	2017	Metabolic	0.033313	6597	LCAT
Peptide::Dipeptide::X-12244--N-acetylcarnosine	768	24816252	2014	Metabolic	0.0085442	6608	PUM1
Peptide::Dipeptide::X-12244--N-acetylcarnosine	768	24816252	2014	Metabolic	0.03243	6608	NPTX1
Peptide::Dipeptide::X-12244--N-acetylcarnosine	768	24816252	2014	Metabolic	0.011303	6608	TCF12
Peptide::Dipeptide::X-12244--N-acetylcarnosine	768	24816252	2014	Metabolic	0.044325	6608	YBX2
::::X-11529	717	24816252	2014	Metabolic	0.039264	6664	PRPSAP1
::::X-11529	717	24816252	2014	Metabolic	0.00081047	6664	RAD52
::::X-12405	772	24816252	2014	Metabolic	0.0094829	6676	RNF213
::::X-12405	772	24816252	2014	Metabolic	0.0015867	6676	PUM1
Cofactors and vitamins::Hemoglobin and porphyrin metabolism::biliverdin	453	24816252	2014	Metabolic	0.012757	6686	FAM217B
Cofactors and vitamins::Hemoglobin and porphyrin metabolism::biliverdin	453	24816252	2014	Metabolic	0.032628	6686	RAD52
Xenobiotics::Food component, Plant::stachydrine	636	24816252	2014	Metabolic	0.031635	6745	SOX8
Xenobiotics::Food component, Plant::stachydrine	636	24816252	2014	Metabolic	0.0049767	6745	RAD52
Xenobiotics::Food component, Plant::stachydrine	636	24816252	2014	Metabolic	0.046486	6745	NCKAP5
Xenobiotics::Food component, Plant::stachydrine	636	24816252	2014	Metabolic	0.019905	6745	RAPSN
Xenobiotics::Food component, Plant::stachydrine	636	24816252	2014	Metabolic	0.044063	6745	SNTG2
Xenobiotics::Food component, Plant::stachydrine	636	24816252	2014	Metabolic	0.024194	6745	PHACTR3
::::X-13069	814	24816252	2014	Metabolic	0.032826	6770	NLGN2
::::X-13069	814	24816252	2014	Metabolic	0.034975	6770	NELFE
::::X-13069	814	24816252	2014	Metabolic	0.040679	6770	ZDHHC17
::::X-13069	814	24816252	2014	Metabolic	0.012436	6770	PHACTR3
::::X-13069	814	24816252	2014	Metabolic	0.004484	6770	ENDOV
::::X-06307	670	24816252	2014	Metabolic	0.04805	6774	STAG1
::::X-06307	670	24816252	2014	Metabolic	0.015619	6774	PEX12
::::X-06307	670	24816252	2014	Metabolic	0.020911	6774	RIPK2
::::X-06307	670	24816252	2014	Metabolic	0.047845	6774	PCCB
::::X-11437	701	24816252	2014	Metabolic	0.036316	6782	KLHL1
::::X-11818	733	24816252	2014	Metabolic	0.026539	6790	IPO9
::::X-11818	733	24816252	2014	Metabolic	0.014623	6790	SHISA4
::::X-10429	683	24816252	2014	Metabolic	0.0040752	6807	SH3GL3
Cofactors and vitamins::Hemoglobin and porphyrin metabolism::bilirubin (Z,Z)	451	24816252	2014	Metabolic	0.044552	6812	ERC1
Cofactors and vitamins::Hemoglobin and porphyrin metabolism::bilirubin (Z,Z)	451	24816252	2014	Metabolic	0.042557	6812	SHISA4
Cofactors and vitamins::Hemoglobin and porphyrin metabolism::bilirubin (Z,Z)	451	24816252	2014	Metabolic	0.036878	6812	NCKAP5
Nucleotide::Purine metabolism, (hypo)xanthine, inosine containing::xanthine	582	24816252	2014	Metabolic	0.0037627	6845	TOX
::::X-14473	839	24816252	2014	Metabolic	0.014112	6884	TCF12
::::X-14473	839	24816252	2014	Metabolic	0.043225	6884	SNTG2
Lipid::Fatty acid, dicarboxylate::hexadecanedioate	500	24816252	2014	Metabolic	0.0092383	6887	NOP58
Lipid::Fatty acid, dicarboxylate::hexadecanedioate	500	24816252	2014	Metabolic	0.04917	6887	TAS2R40
Lipid::Fatty acid, dicarboxylate::hexadecanedioate	500	24816252	2014	Metabolic	0.034142	6887	KLHL1
Lipid::Lysolipid::1-eicosadienoylglycerophosphocholine*	534	24816252	2014	Metabolic	0.010768	6892	RIPK2
Lipid::Lysolipid::1-eicosadienoylglycerophosphocholine*	534	24816252	2014	Metabolic	0.027396	6892	SHISA4
Lipid::Lysolipid::1-eicosadienoylglycerophosphocholine*	534	24816252	2014	Metabolic	0.006305	6892	P4HB
Lipid::Lysolipid::2-linoleoylglycerophosphocholine*	549	24816252	2014	Metabolic	0.0015734	6894	NCKAP5
Lipid::Lysolipid::2-linoleoylglycerophosphocholine*	549	24816252	2014	Metabolic	0.04536	6894	P4HB
Lipid::Lysolipid::2-linoleoylglycerophosphocholine*	549	24816252	2014	Metabolic	0.00010364	6894	RIPK2
::::X-14626	843	24816252	2014	Metabolic	0.019465	6904	LMF1
::::X-14626	843	24816252	2014	Metabolic	0.00083731	6904	PHACTR3
::::X-14626	843	24816252	2014	Metabolic	0.0040226	6904	SOX8
::::X-14626	843	24816252	2014	Metabolic	0.031848	6904	BNC1
Lipid::Bile acid metabolism::taurolithocholate 3-sulfate	473	24816252	2014	Metabolic	0.047305	6904	TNK1
Lipid::Bile acid metabolism::taurolithocholate 3-sulfate	473	24816252	2014	Metabolic	0.015959	6904	AP2B1
Lipid::Bile acid metabolism::taurolithocholate 3-sulfate	473	24816252	2014	Metabolic	0.022851	6904	GSTK1
Amino acid::Glycine, serine and threonine metabolism::N-acetylthreonine	382	24816252	2014	Metabolic	0.048761	6909	NELFE
Amino acid::Glycine, serine and threonine metabolism::N-acetylthreonine	382	24816252	2014	Metabolic	0.008858	6909	TAS2R40
Amino acid::Glycine, serine and threonine metabolism::N-acetylthreonine	382	24816252	2014	Metabolic	0.016481	6909	BNC1
::::X-09108	678	24816252	2014	Metabolic	0.028779	6910	SH3GL3
::::X-09108	678	24816252	2014	Metabolic	0.027986	6910	PUM1
::::X-09108	678	24816252	2014	Metabolic	0.016407	6910	SHISA4
::::X-09108	678	24816252	2014	Metabolic	0.046475	6910	CSRP2
::::X-09108	678	24816252	2014	Metabolic	0.0080931	6910	IPO9
::::X-09108	678	24816252	2014	Metabolic	0.01367	6910	P4HB
Amino acid::Guanidino and acetamido metabolism::4-acetamidobutanoate	385	24816252	2014	Metabolic	0.037432	6930	SNTG2
Amino acid::Guanidino and acetamido metabolism::4-acetamidobutanoate	385	24816252	2014	Metabolic	0.013711	6930	STAG1
Amino acid::Guanidino and acetamido metabolism::4-acetamidobutanoate	385	24816252	2014	Metabolic	0.01029	6930	PCCB
Amino acid::Guanidino and acetamido metabolism::4-acetamidobutanoate	385	24816252	2014	Metabolic	0.042389	6930	RIPK2
::::X-11412	698	24816252	2014	Metabolic	0.02706	6935	IGFBP4
::::X-11412	698	24816252	2014	Metabolic	0.012329	6935	RARA
::::X-11412	698	24816252	2014	Metabolic	0.0036215	6935	AMN1
::::X-11412	698	24816252	2014	Metabolic	0.0071541	6935	TNK1
Aortic-valve calcification	1189	23388002	2013	Cardiovascular	0.0006572	6942	P4HB
Amino acid::Butanoate metabolism::X-04499--3,4-dihydroxybutyrate	662	24816252	2014	Metabolic	0.033075	6948	PUM1
Energy::Krebs cycle::succinylcarnitine	461	24816252	2014	Metabolic	0.0077215	6948	AMN1
Energy::Krebs cycle::succinylcarnitine	461	24816252	2014	Metabolic	0.017261	6948	TNK1
Energy::Krebs cycle::succinylcarnitine	461	24816252	2014	Metabolic	0.0012776	6948	RIPK2
Energy::Krebs cycle::succinylcarnitine	461	24816252	2014	Metabolic	0.044287	6948	ZDHHC17
Energy::Krebs cycle::succinylcarnitine	461	24816252	2014	Metabolic	0.028523	6948	SHISA4
Energy::Krebs cycle::succinylcarnitine	461	24816252	2014	Metabolic	0.0022723	6948	IPO9
Energy::Krebs cycle::succinylcarnitine	461	24816252	2014	Metabolic	0.015411	6948	NPTX1
Energy::Krebs cycle::succinylcarnitine	461	24816252	2014	Metabolic	0.021282	6948	UBE2O
Energy::Krebs cycle::succinylcarnitine	461	24816252	2014	Metabolic	0.032322	6948	GSTK1
Lipid::Monoacylglycerol::1-stearoylglycerol (1-monostearin)	565	24816252	2014	Metabolic	0.048603	6965	SLC12A4
Lipid::Monoacylglycerol::1-stearoylglycerol (1-monostearin)	565	24816252	2014	Metabolic	0.0082073	6965	ZBTB4
Lipid::Monoacylglycerol::1-stearoylglycerol (1-monostearin)	565	24816252	2014	Metabolic	0.041374	6965	KIAA2012
Lipid::Monoacylglycerol::1-stearoylglycerol (1-monostearin)	565	24816252	2014	Metabolic	0.01234	6965	PCCB
Lipid::Monoacylglycerol::1-stearoylglycerol (1-monostearin)	565	24816252	2014	Metabolic	0.015372	6965	ENDOV
Lipid::Monoacylglycerol::1-stearoylglycerol (1-monostearin)	565	24816252	2014	Metabolic	0.013828	6965	CHRNB1
Lipid::Monoacylglycerol::1-stearoylglycerol (1-monostearin)	565	24816252	2014	Metabolic	0.0092567	6965	STAG1
::::X-13435	819	24816252	2014	Metabolic	0.020112	6970	UBE2O
::::X-13435	819	24816252	2014	Metabolic	0.010898	6970	RAPSN
::::X-13435	819	24816252	2014	Metabolic	0.014551	6970	CSRP2
Height SDS (female at age 10)	96	23449627	2013	Skeletal	0.04293	6974	LMF1
Height SDS (female at age 10)	96	23449627	2013	Skeletal	0.019681	6974	NELFE
Height SDS (female at age 10)	96	23449627	2013	Skeletal	0.011406	6974	PUM1
Height SDS (female at age 10)	96	23449627	2013	Skeletal	0.023862	6974	FAM217B
Height SDS (female at age 10)	96	23449627	2013	Skeletal	0.00086649	6974	IGFBP4
Height SDS (female at age 10)	96	23449627	2013	Skeletal	0.045	6974	GHR
Height SDS (female at age 10)	96	23449627	2013	Skeletal	0.013772	6974	RAPSN
Amino acid::Valine, leucine and isoleucine metabolism::levulinate (4-oxovalerate)	432	24816252	2014	Metabolic	5.0137e-05	6982	AMN1
Amino acid::Valine, leucine and isoleucine metabolism::levulinate (4-oxovalerate)	432	24816252	2014	Metabolic	0.0091082	6982	IGFBP4
Height SDS (male at age 12)	97	23449627	2013	Skeletal	0.023043	6986	RAPSN
Height SDS (male at age 12)	97	23449627	2013	Skeletal	0.022058	6986	CELF1
Lipid::Carnitine metabolism::2-tetradecenoyl carnitine	475	24816252	2014	Metabolic	0.034576	6998	CSRP2
Lipid::Carnitine metabolism::2-tetradecenoyl carnitine	475	24816252	2014	Metabolic	0.041384	6998	UBE2O
Lipid::Carnitine metabolism::2-tetradecenoyl carnitine	475	24816252	2014	Metabolic	0.042134	6998	ZDHHC17
::::X-13859	829	24816252	2014	Metabolic	0.044776	7002	EDC4
::::X-13859	829	24816252	2014	Metabolic	0.018436	7002	LCAT
::::X-13859	829	24816252	2014	Metabolic	0.024552	7002	RAPSN
::::X-11441	704	24816252	2014	Metabolic	0.044382	7072	PCCB
::::X-11441	704	24816252	2014	Metabolic	0.0040881	7072	SYT10
::::X-11441	704	24816252	2014	Metabolic	0.025326	7072	CELF1
::::X-11441	704	24816252	2014	Metabolic	0.019925	7072	STAG1
::::X-06267	669	24816252	2014	Metabolic	0.015062	7075	KLHL1
::::X-06267	669	24816252	2014	Metabolic	0.049222	7075	RIPK2
Lipid::Fatty acid metabolism::isovalerate	493	24816252	2014	Metabolic	0.036525	7080	AMN1
Lipid::Fatty acid metabolism::isovalerate	493	24816252	2014	Metabolic	0.020478	7080	PHACTR3
Lipid::Fatty acid metabolism::isovalerate	493	24816252	2014	Metabolic	0.011236	7080	RAD52
Lipid::Fatty acid metabolism::isovalerate	493	24816252	2014	Metabolic	0.0018579	7080	GSTK1
::::X-11438	702	24816252	2014	Metabolic	0.039712	7084	NELFE
::::X-11438	702	24816252	2014	Metabolic	0.031751	7084	PHACTR3
::::X-11438	702	24816252	2014	Metabolic	0.04513	7084	YBX2
Lipid::Bile acid metabolism::glycochenodeoxycholate	466	24816252	2014	Metabolic	0.012361	7087	RAD52
Lipid::Bile acid metabolism::glycochenodeoxycholate	466	24816252	2014	Metabolic	0.042872	7087	KLHL1
Lipid::Bile acid metabolism::glycochenodeoxycholate	466	24816252	2014	Metabolic	0.043042	7087	KIAA2012
Lipid::Bile acid metabolism::glycochenodeoxycholate	466	24816252	2014	Metabolic	0.042676	7087	IGFBP4
Vascular endothelial growth factor	1013	27989323	2017	Immune	0.038085	7118	MAFG
Vascular endothelial growth factor	1013	27989323	2017	Immune	0.046424	7118	SH3GL3
Vascular endothelial growth factor	1013	27989323	2017	Immune	0.040693	7118	RIPK2
Vascular endothelial growth factor	1013	27989323	2017	Immune	0.029713	7118	YBX2
Vascular endothelial growth factor	1013	27989323	2017	Immune	0.027823	7118	PSKH1
Vascular endothelial growth factor	1013	27989323	2017	Immune	0.013991	7118	SHISA4
Vascular endothelial growth factor	1013	27989323	2017	Immune	0.048252	7118	P4HB
Vascular endothelial growth factor	1013	27989323	2017	Immune	0.014222	7118	LCAT
Vascular endothelial growth factor	1013	27989323	2017	Immune	0.037304	7118	GSTK1
Vascular endothelial growth factor	1013	27989323	2017	Immune	0.047393	7118	TNK1
Amino acid::Glycine, serine and threonine metabolism::N-acetylglycine	381	24816252	2014	Metabolic	0.0329	7135	RAPSN
Amino acid::Glycine, serine and threonine metabolism::N-acetylglycine	381	24816252	2014	Metabolic	0.041498	7135	TCF12
Amino acid::Glycine, serine and threonine metabolism::N-acetylglycine	381	24816252	2014	Metabolic	0.020714	7135	EDC4
Amino acid::Glycine, serine and threonine metabolism::N-acetylglycine	381	24816252	2014	Metabolic	0.049963	7135	SH3GL3
::::X-11442	705	24816252	2014	Metabolic	0.031964	7142	SYT10
::::X-11442	705	24816252	2014	Metabolic	0.029334	7142	CELF1
::::X-11442	705	24816252	2014	Metabolic	0.048227	7142	PCCB
::::X-11442	705	24816252	2014	Metabolic	0.025072	7142	STAG1
Lipid::Glycerolipid metabolism::glycerophosphorylcholine (GPC)	509	24816252	2014	Metabolic	0.048515	7156	ELF3
Lipid::Glycerolipid metabolism::glycerophosphorylcholine (GPC)	509	24816252	2014	Metabolic	0.0214	7156	LCAT
Lipid::Glycerolipid metabolism::glycerophosphorylcholine (GPC)	509	24816252	2014	Metabolic	0.017792	7156	EDC4
Lipid::Glycerolipid metabolism::glycerophosphorylcholine (GPC)	509	24816252	2014	Metabolic	0.033848	7156	PSMB10
Lipid::Glycerolipid metabolism::glycerophosphorylcholine (GPC)	509	24816252	2014	Metabolic	0.049	7156	SLC12A4
Lipid::Glycerolipid metabolism::glycerophosphorylcholine (GPC)	509	24816252	2014	Metabolic	0.0053556	7156	SPHK1
Lipid::Glycerolipid metabolism::glycerophosphorylcholine (GPC)	509	24816252	2014	Metabolic	0.045441	7156	ZBTB4
Lipid::Glycerolipid metabolism::glycerophosphorylcholine (GPC)	509	24816252	2014	Metabolic	0.013357	7156	GHR
::::X-04498	661	24816252	2014	Metabolic	0.037118	7160	ZBTB4
Xenobiotics::Food component, Plant::piperine	633	24816252	2014	Metabolic	0.0080747	7173	PSMB10
Xenobiotics::Food component, Plant::piperine	633	24816252	2014	Metabolic	0.010987	7173	EDC4
Xenobiotics::Food component, Plant::piperine	633	24816252	2014	Metabolic	0.037259	7173	LCAT
Xenobiotics::Food component, Plant::piperine	633	24816252	2014	Metabolic	0.015534	7173	SLC12A4
Xenobiotics::Food component, Plant::piperine	633	24816252	2014	Metabolic	0.0071995	7173	RIPK2
Xenobiotics::Food component, Plant::piperine	633	24816252	2014	Metabolic	0.0099072	7173	TCF12
::::X-12749	800	24816252	2014	Metabolic	0.039809	7178	STAG1
::::X-12749	800	24816252	2014	Metabolic	0.0017216	7178	ZDHHC17
::::X-12749	800	24816252	2014	Metabolic	0.0080769	7178	CSRP2
::::X-12749	800	24816252	2014	Metabolic	0.026461	7178	PCCB
::::X-12749	800	24816252	2014	Metabolic	0.030844	7178	IPO9
::::X-12749	800	24816252	2014	Metabolic	0.034071	7178	CDC6
Lipid::Carnitine metabolism::stearoylcarnitine	486	24816252	2014	Metabolic	0.017611	7183	RARA
Lipid::Carnitine metabolism::stearoylcarnitine	486	24816252	2014	Metabolic	0.0097988	7183	KDM4B
Lipid::Carnitine metabolism::stearoylcarnitine	486	24816252	2014	Metabolic	0.0081893	7183	LMF1
::::X-11521	716	24816252	2014	Metabolic	0.018129	7193	PUM1
::::X-11521	716	24816252	2014	Metabolic	0.013838	7193	KLHL1
::::X-11521	716	24816252	2014	Metabolic	0.014497	7193	TNK1
::::X-12063	752	24816252	2014	Metabolic	0.0051872	7197	EIF5A
::::X-12063	752	24816252	2014	Metabolic	0.04876	7197	TDRD9
::::X-12063	752	24816252	2014	Metabolic	0.018344	7197	RARA
::::X-12063	752	24816252	2014	Metabolic	0.0029546	7197	GPS2
::::X-10810	687	24816252	2014	Metabolic	0.02557	7232	TCF12
::::X-14056	830	24816252	2014	Metabolic	0.018007	7259	GSTK1
Carbohydrate::Fructose, mannose, galactose, starch, and sucrose metabolism::erythrose	435	24816252	2014	Metabolic	0.00096651	7263	TDRD9
Carbohydrate::Fructose, mannose, galactose, starch, and sucrose metabolism::erythrose	435	24816252	2014	Metabolic	0.0093997	7263	PCCB
Carbohydrate::Fructose, mannose, galactose, starch, and sucrose metabolism::erythrose	435	24816252	2014	Metabolic	0.015693	7263	STAG1
::::X-11470	710	24816252	2014	Metabolic	0.0055745	7271	PCCB
::::X-11470	710	24816252	2014	Metabolic	0.014877	7271	STAG1
::::X-11470	710	24816252	2014	Metabolic	2.6001e-05	7271	NELFE
::::X-11470	710	24816252	2014	Metabolic	0.016466	7271	RAPSN
::::X-11470	710	24816252	2014	Metabolic	0.0483	7271	FGF11
Amino acid::Valine, leucine and isoleucine metabolism::beta-hydroxyisovalerate	426	24816252	2014	Metabolic	0.00069395	7283	NOP58
Amino acid::Valine, leucine and isoleucine metabolism::beta-hydroxyisovalerate	426	24816252	2014	Metabolic	0.014778	7283	RAPSN
Amino acid::Valine, leucine and isoleucine metabolism::beta-hydroxyisovalerate	426	24816252	2014	Metabolic	0.009846	7283	CELF1
Amino acid::Valine, leucine and isoleucine metabolism::beta-hydroxyisovalerate	426	24816252	2014	Metabolic	0.038723	7283	ENDOV
Amino acid::Valine, leucine and isoleucine metabolism::beta-hydroxyisovalerate	426	24816252	2014	Metabolic	1.0252e-05	7283	ERC1
Amino acid::Valine, leucine and isoleucine metabolism::beta-hydroxyisovalerate	426	24816252	2014	Metabolic	0.030193	7283	RNF213
Amino acid::Valine, leucine and isoleucine metabolism::beta-hydroxyisovalerate	426	24816252	2014	Metabolic	0.012119	7283	GSTK1
Nucleotide::Purine metabolism, (hypo)xanthine, inosine containing::hypoxanthine	580	24816252	2014	Metabolic	0.048762	7287	NLGN2
Nucleotide::Purine metabolism, (hypo)xanthine, inosine containing::hypoxanthine	580	24816252	2014	Metabolic	0.015924	7287	RAD52
Nucleotide::Purine metabolism, (hypo)xanthine, inosine containing::hypoxanthine	580	24816252	2014	Metabolic	0.0068782	7287	SHISA4
Nucleotide::Purine metabolism, (hypo)xanthine, inosine containing::hypoxanthine	580	24816252	2014	Metabolic	0.016951	7287	PSKH1
Nucleotide::Purine metabolism, (hypo)xanthine, inosine containing::hypoxanthine	580	24816252	2014	Metabolic	0.030629	7287	IPO9
Nucleotide::Purine metabolism, (hypo)xanthine, inosine containing::hypoxanthine	580	24816252	2014	Metabolic	0.037617	7287	ENDOV
Lipid::Fatty acid, dicarboxylate::octadecanedioate	501	24816252	2014	Metabolic	0.040807	7300	FGF11
Lipid::Fatty acid, dicarboxylate::octadecanedioate	501	24816252	2014	Metabolic	0.043219	7300	NOP58
Lipid::Fatty acid, dicarboxylate::octadecanedioate	501	24816252	2014	Metabolic	0.038529	7300	PHACTR3
Lipid::Fatty acid, dicarboxylate::octadecanedioate	501	24816252	2014	Metabolic	0.030246	7300	TCF12
::::X-13671	827	24816252	2014	Metabolic	0.048214	7311	SYT10
::::X-13671	827	24816252	2014	Metabolic	0.016756	7311	YBX2
::::X-13671	827	24816252	2014	Metabolic	0.0038014	7311	FGF11
::::X-13671	827	24816252	2014	Metabolic	0.0010958	7311	BNC1
::::X-13549	823	24816252	2014	Metabolic	0.0048255	7330	IPO9
::::X-13549	823	24816252	2014	Metabolic	0.0061632	7330	GHR
::::X-13549	823	24816252	2014	Metabolic	0.033718	7330	PEX12
::::X-13549	823	24816252	2014	Metabolic	0.023712	7330	PHACTR3
::::X-13549	823	24816252	2014	Metabolic	0.025454	7330	SHISA4
Lipid::Sterol, Steroid::5alpha-androstan-3beta,17beta-diol disulfate	570	24816252	2014	Metabolic	0.0014002	7345	SHISA4
Lipid::Sterol, Steroid::5alpha-androstan-3beta,17beta-diol disulfate	570	24816252	2014	Metabolic	0.019489	7345	SOX8
Lipid::Sterol, Steroid::5alpha-androstan-3beta,17beta-diol disulfate	570	24816252	2014	Metabolic	0.028054	7345	RAPSN
Lipid::Sterol, Steroid::5alpha-androstan-3beta,17beta-diol disulfate	570	24816252	2014	Metabolic	0.0026569	7345	IPO9
::::X-11299	691	24816252	2014	Metabolic	0.04254	7347	TAS2R40
::::X-11299	691	24816252	2014	Metabolic	0.021875	7347	ADSL
::::X-11299	691	24816252	2014	Metabolic	0.0013302	7347	PSMB10
::::X-11299	691	24816252	2014	Metabolic	0.017465	7347	SGSM3
::::X-11299	691	24816252	2014	Metabolic	0.0030039	7347	LCAT
::::X-11299	691	24816252	2014	Metabolic	0.025862	7347	RIPK2
::::X-11299	691	24816252	2014	Metabolic	0.0065099	7347	PSKH1
::::X-11299	691	24816252	2014	Metabolic	0.002084	7347	SLC12A4
::::X-11299	691	24816252	2014	Metabolic	0.0018207	7347	EDC4
Amino acid::Urea cycle; arginine-, proline-, metabolism::dimethylarginine (SDMA + ADMA)	413	24816252	2014	Metabolic	0.0009634	7347	LCAT
Amino acid::Urea cycle; arginine-, proline-, metabolism::dimethylarginine (SDMA + ADMA)	413	24816252	2014	Metabolic	0.021017	7347	SLC12A4
Amino acid::Urea cycle; arginine-, proline-, metabolism::dimethylarginine (SDMA + ADMA)	413	24816252	2014	Metabolic	0.025741	7347	PSMB10
Amino acid::Urea cycle; arginine-, proline-, metabolism::dimethylarginine (SDMA + ADMA)	413	24816252	2014	Metabolic	0.027806	7347	TOX
Amino acid::Urea cycle; arginine-, proline-, metabolism::dimethylarginine (SDMA + ADMA)	413	24816252	2014	Metabolic	0.0095919	7347	UBE2O
Amino acid::Urea cycle; arginine-, proline-, metabolism::dimethylarginine (SDMA + ADMA)	413	24816252	2014	Metabolic	0.011387	7347	NOP58
Amino acid::Urea cycle; arginine-, proline-, metabolism::dimethylarginine (SDMA + ADMA)	413	24816252	2014	Metabolic	0.018813	7347	ADSL
Amino acid::Urea cycle; arginine-, proline-, metabolism::dimethylarginine (SDMA + ADMA)	413	24816252	2014	Metabolic	0.032602	7347	NLGN2
Amino acid::Urea cycle; arginine-, proline-, metabolism::dimethylarginine (SDMA + ADMA)	413	24816252	2014	Metabolic	0.0075628	7347	PHACTR3
Amino acid::Urea cycle; arginine-, proline-, metabolism::dimethylarginine (SDMA + ADMA)	413	24816252	2014	Metabolic	0.034587	7347	SGSM3
::::X-06246	668	24816252	2014	Metabolic	0.0072182	7358	ERC1
::::X-06246	668	24816252	2014	Metabolic	0.016275	7358	IGFBP4
::::X-06246	668	24816252	2014	Metabolic	0.02426	7358	CSRP2
::::X-06246	668	24816252	2014	Metabolic	0.024234	7358	ZDHHC17
Lipid::Lysolipid::1-stearoylglycerophosphoethanolamine	547	24816252	2014	Metabolic	0.011347	7369	RNPEP
Lipid::Lysolipid::1-stearoylglycerophosphoethanolamine	547	24816252	2014	Metabolic	0.027336	7369	NELFE
Lipid::Lysolipid::1-stearoylglycerophosphoethanolamine	547	24816252	2014	Metabolic	0.045194	7369	AMN1
Lipid::Lysolipid::1-stearoylglycerophosphoethanolamine	547	24816252	2014	Metabolic	0.0088163	7369	ACAP1
Lipid::Fatty acid, branched::15-methylpalmitate (isobar with 2-methylpalmitate)	496	24816252	2014	Metabolic	0.048291	7371	PEX12
Lipid::Fatty acid, branched::15-methylpalmitate (isobar with 2-methylpalmitate)	496	24816252	2014	Metabolic	0.045903	7371	RNF213
Lipid::Fatty acid, branched::15-methylpalmitate (isobar with 2-methylpalmitate)	496	24816252	2014	Metabolic	0.0042022	7371	PHACTR3
Lipid::Fatty acid, branched::15-methylpalmitate (isobar with 2-methylpalmitate)	496	24816252	2014	Metabolic	0.024538	7371	NPTX1
Lipid::Fatty acid, branched::15-methylpalmitate (isobar with 2-methylpalmitate)	496	24816252	2014	Metabolic	0.0044971	7371	RIPK2
Lipid::Fatty acid, branched::15-methylpalmitate (isobar with 2-methylpalmitate)	496	24816252	2014	Metabolic	0.01042	7371	P4HB
Amino acid::Tryptophan metabolism::indolelactate	405	24816252	2014	Metabolic	0.043455	7378	RAPSN
Amino acid::Tryptophan metabolism::indolelactate	405	24816252	2014	Metabolic	0.037937	7378	LMF1
Amino acid::Tryptophan metabolism::indolelactate	405	24816252	2014	Metabolic	0.029137	7378	SOX8
Amino acid::Tryptophan metabolism::indolelactate	405	24816252	2014	Metabolic	0.031472	7378	LCAT
Carbohydrate::Nucleotide sugars, pentose metabolism::threitol	446	24816252	2014	Metabolic	0.010007	7381	FAM217B
Carbohydrate::Nucleotide sugars, pentose metabolism::threitol	446	24816252	2014	Metabolic	0.027958	7381	ZDHHC17
Carbohydrate::Nucleotide sugars, pentose metabolism::threitol	446	24816252	2014	Metabolic	0.029653	7381	CSRP2
Carbohydrate::Nucleotide sugars, pentose metabolism::threitol	446	24816252	2014	Metabolic	0.02406	7381	SNTG2
Carbohydrate::Nucleotide sugars, pentose metabolism::threitol	446	24816252	2014	Metabolic	0.028551	7381	SYCP2
Energy::Krebs cycle::malate	460	24816252	2014	Metabolic	0.0025156	7384	NOP58
Energy::Krebs cycle::malate	460	24816252	2014	Metabolic	0.016378	7384	PSMB10
Energy::Krebs cycle::malate	460	24816252	2014	Metabolic	0.030175	7384	SLC12A4
Energy::Krebs cycle::malate	460	24816252	2014	Metabolic	0.030438	7384	EDC4
Xenobiotics::Xanthine metabolism::theophylline	649	24816252	2014	Metabolic	0.049929	7393	RAPSN
Xenobiotics::Xanthine metabolism::theophylline	649	24816252	2014	Metabolic	0.041809	7393	CDC6
Xenobiotics::Xanthine metabolism::theophylline	649	24816252	2014	Metabolic	0.031602	7393	RNF213
::::X-11247	689	24816252	2014	Metabolic	0.032691	7403	TMEM95
::::X-11247	689	24816252	2014	Metabolic	0.042088	7403	KCTD11
::::X-11247	689	24816252	2014	Metabolic	0.006396	7403	RNPEP
::::X-11247	689	24816252	2014	Metabolic	0.044106	7403	PRPSAP1
::::X-11247	689	24816252	2014	Metabolic	0.039193	7403	PHACTR3
::::X-11530	718	24816252	2014	Metabolic	0.034442	7409	ELF3
::::X-11530	718	24816252	2014	Metabolic	0.011749	7409	SH3GL3
::::X-11530	718	24816252	2014	Metabolic	0.038092	7409	IGFBP4
::::X-11530	718	24816252	2014	Metabolic	0.03804	7409	CELF1
::::X-12696	790	24816252	2014	Metabolic	0.012878	7409	TNK1
::::X-12696	790	24816252	2014	Metabolic	0.0091652	7409	KDM4B
::::X-12696	790	24816252	2014	Metabolic	0.014624	7409	NPTX1
::::X-12627	786	24816252	2014	Metabolic	0.0436	7419	TAS2R40
Amino acid::Valine, leucine and isoleucine metabolism::2-methylbutyroylcarnitine	421	24816252	2014	Metabolic	0.012366	7420	NOP58
Amino acid::Valine, leucine and isoleucine metabolism::2-methylbutyroylcarnitine	421	24816252	2014	Metabolic	0.03492	7420	ENDOV
Amino acid::Valine, leucine and isoleucine metabolism::2-methylbutyroylcarnitine	421	24816252	2014	Metabolic	0.0010933	7420	RAPSN
Amino acid::Valine, leucine and isoleucine metabolism::2-methylbutyroylcarnitine	421	24816252	2014	Metabolic	0.027626	7420	NLGN2
Amino acid::Valine, leucine and isoleucine metabolism::2-methylbutyroylcarnitine	421	24816252	2014	Metabolic	0.048535	7420	AMN1
Amino acid::Valine, leucine and isoleucine metabolism::2-methylbutyroylcarnitine	421	24816252	2014	Metabolic	0.030146	7420	CELF1
Amino acid::Valine, leucine and isoleucine metabolism::2-methylbutyroylcarnitine	421	24816252	2014	Metabolic	0.035872	7420	KLHL1
Lipid::Monoacylglycerol::1-palmitoylglycerol (1-monopalmitin)	564	24816252	2014	Metabolic	0.049179	7429	IPO9
Lipid::Monoacylglycerol::1-palmitoylglycerol (1-monopalmitin)	564	24816252	2014	Metabolic	0.0083377	7429	SHISA4
Amino acid::Tryptophan metabolism::tryptophan betaine	410	24816252	2014	Metabolic	0.032842	7439	RIPK2
Amino acid::Tryptophan metabolism::tryptophan betaine	410	24816252	2014	Metabolic	0.01667	7439	TAS2R40
::::X-12094	755	24816252	2014	Metabolic	0.043648	7467	RAD52
::::X-12094	755	24816252	2014	Metabolic	0.017151	7467	PRPSAP1
::::X-12094	755	24816252	2014	Metabolic	0.020725	7467	KDM4B
::::X-12094	755	24816252	2014	Metabolic	0.00054383	7467	PUM1
::::X-12094	755	24816252	2014	Metabolic	0.013727	7467	PEX12
::::X-12094	755	24816252	2014	Metabolic	0.010408	7467	BNC1
::::X-12094	755	24816252	2014	Metabolic	0.041803	7467	CELF1
Peptide::gamma-glutamyl::gamma-glutamyltyrosine	608	24816252	2014	Metabolic	0.011692	7468	AMN1
::::X-03088	656	24816252	2014	Metabolic	0.043545	7474	KLHL1
::::X-03088	656	24816252	2014	Metabolic	0.011646	7474	SGSM3
::::X-03088	656	24816252	2014	Metabolic	0.0090271	7474	ADSL
::::X-03088	656	24816252	2014	Metabolic	0.029918	7474	NPTX1
::::X-12556	785	24816252	2014	Metabolic	0.047687	7483	GSTK1
Xenobiotics::Benzoate metabolism::4-vinylphenol sulfate	615	24816252	2014	Metabolic	0.0085227	7483	CELF1
Xenobiotics::Benzoate metabolism::4-vinylphenol sulfate	615	24816252	2014	Metabolic	0.032712	7483	AMN1
Xenobiotics::Benzoate metabolism::4-vinylphenol sulfate	615	24816252	2014	Metabolic	0.038721	7483	NPTX1
::::X-04495	660	24816252	2014	Metabolic	0.034626	7490	AP2B1
::::X-04495	660	24816252	2014	Metabolic	0.03954	7490	TNRC6B
::::X-04495	660	24816252	2014	Metabolic	0.0075916	7490	PEX12
Amino acid::Tryptophan metabolism::X-12100--hydroxytryptophan*	757	24816252	2014	Metabolic	0.0048298	7499	NELFE
Amino acid::Tryptophan metabolism::X-12100--hydroxytryptophan*	757	24816252	2014	Metabolic	0.0308	7499	RAD52
Amino acid::Tryptophan metabolism::X-12100--hydroxytryptophan*	757	24816252	2014	Metabolic	0.00080485	7499	AP2B1
Amino acid::Tryptophan metabolism::X-12100--hydroxytryptophan*	757	24816252	2014	Metabolic	0.0038724	7499	PEX12
Amino acid::Tryptophan metabolism::X-12100--hydroxytryptophan*	757	24816252	2014	Metabolic	0.024309	7499	IPO9
Amino acid::Tryptophan metabolism::X-12100--hydroxytryptophan*	757	24816252	2014	Metabolic	0.030805	7499	CELF1
::::X-12092	753	24816252	2014	Metabolic	0.037646	7500	RAPSN
::::X-12092	753	24816252	2014	Metabolic	0.0030315	7500	SH3GL3
Lipid::Medium chain fatty acid::undecanoate (11:0)	561	24816252	2014	Metabolic	0.04794	7500	KLHL1
Lipid::Medium chain fatty acid::undecanoate (11:0)	561	24816252	2014	Metabolic	0.03118	7500	AMN1
Lipid::Medium chain fatty acid::undecanoate (11:0)	561	24816252	2014	Metabolic	0.030252	7500	PCCB
Lipid::Medium chain fatty acid::undecanoate (11:0)	561	24816252	2014	Metabolic	0.036271	7500	IGFBP4
Lipid::Medium chain fatty acid::undecanoate (11:0)	561	24816252	2014	Metabolic	0.049458	7500	ADSL
::::X-04357	658	24816252	2014	Metabolic	0.044838	7502	SOX8
::::X-04357	658	24816252	2014	Metabolic	0.043132	7502	IPO9
::::X-04357	658	24816252	2014	Metabolic	0.016145	7502	SH3GL3
::::X-04357	658	24816252	2014	Metabolic	0.033072	7502	SHISA4
Lipid::Long chain fatty acid::pentadecanoate (15:0)	527	24816252	2014	Metabolic	0.0010521	7502	LMF1
Lipid::Long chain fatty acid::pentadecanoate (15:0)	527	24816252	2014	Metabolic	0.00080081	7502	PHACTR3
Lipid::Long chain fatty acid::pentadecanoate (15:0)	527	24816252	2014	Metabolic	0.015436	7502	PRPSAP1
Lipid::Long chain fatty acid::pentadecanoate (15:0)	527	24816252	2014	Metabolic	0.0099957	7502	SOX8
Lipid::Long chain fatty acid::pentadecanoate (15:0)	527	24816252	2014	Metabolic	0.018821	7502	RAD52
Xenobiotics::Xanthine metabolism::paraxanthine	647	24816252	2014	Metabolic	0.004378	7504	GPS2
Xenobiotics::Xanthine metabolism::paraxanthine	647	24816252	2014	Metabolic	0.01626	7504	TNK1
Xenobiotics::Xanthine metabolism::paraxanthine	647	24816252	2014	Metabolic	0.007866	7504	EIF5A
Lipid::Lysolipid::1-arachidonoylglycerophosphocholine*	530	24816252	2014	Metabolic	0.026655	7507	RIPK2
Lipid::Lysolipid::1-arachidonoylglycerophosphocholine*	530	24816252	2014	Metabolic	0.013561	7507	NCKAP5
::::X-14625	842	24816252	2014	Metabolic	0.021191	7511	RNF213
::::X-14625	842	24816252	2014	Metabolic	0.00074151	7511	TCF12
::::X-14625	842	24816252	2014	Metabolic	0.011323	7511	AP2B1
::::X-14625	842	24816252	2014	Metabolic	0.00064942	7511	PHACTR3
::::X-14625	842	24816252	2014	Metabolic	0.02545	7511	STAG1
::::X-14625	842	24816252	2014	Metabolic	0.031399	7511	PCCB
::::X-14625	842	24816252	2014	Metabolic	0.021974	7511	FGF11
::::X-14625	842	24816252	2014	Metabolic	0.010187	7511	CSRP2
Lipid::Lysolipid::2-oleoylglycerophosphocholine*	550	24816252	2014	Metabolic	0.0022562	7524	RIPK2
Amino acid::Urea cycle; arginine-, proline-, metabolism::arginine	411	24816252	2014	Metabolic	0.017169	7528	LMF1
::::X-12798	804	24816252	2014	Metabolic	0.03501	7552	SHISA4
::::X-12029	747	24816252	2014	Metabolic	0.012683	7564	SH3GL3
::::X-12029	747	24816252	2014	Metabolic	0.048681	7564	AP2B1
::::X-12029	747	24816252	2014	Metabolic	0.0084953	7564	NCKAP5
::::X-12029	747	24816252	2014	Metabolic	0.043362	7564	RAPSN
::::X-12029	747	24816252	2014	Metabolic	0.028657	7564	AMN1
::::X-12029	747	24816252	2014	Metabolic	0.03284	7564	P4HB
HbA1c	3946	28898252	2017	Metabolic	0.044442	7564	NCKAP5
HbA1c	3946	28898252	2017	Metabolic	0.022138	7564	STAG1
HbA1c	3946	28898252	2017	Metabolic	0.0099832	7564	NELFE
HbA1c	3946	28898252	2017	Metabolic	0.004172	7564	PCCB
Basic fibroblast growth factor	976	27989323	2017	Immune	0.0024974	7565	ACAP1
Basic fibroblast growth factor	976	27989323	2017	Immune	0.048215	7565	MAFG
Basic fibroblast growth factor	976	27989323	2017	Immune	0.026518	7565	TOX
Basic fibroblast growth factor	976	27989323	2017	Immune	0.043094	7565	PHACTR3
Amino acid::Amino fatty acid::X-12510--2-aminooctanoic acid	782	24816252	2014	Metabolic	0.020852	7566	NCKAP5
Amino acid::Urea cycle; arginine-, proline-, metabolism::N-acetylornithine	415	24816252	2014	Metabolic	0.015686	7574	CSRP2
Lipid::Sterol, Steroid::cortisone	575	24816252	2014	Metabolic	0.033236	7575	RNPEP
Lipid::Sterol, Steroid::cortisone	575	24816252	2014	Metabolic	0.012602	7575	ENDOV
Lipid::Sterol, Steroid::cortisone	575	24816252	2014	Metabolic	0.045879	7575	PCCB
Lipid::Sterol, Steroid::cortisone	575	24816252	2014	Metabolic	0.00079824	7575	SYT10
Lipid::Sterol, Steroid::cortisone	575	24816252	2014	Metabolic	0.041061	7575	ZDHHC17
Lipid::Sterol, Steroid::cortisone	575	24816252	2014	Metabolic	0.0064179	7575	RNF213
Cofactors and vitamins::Pantothenate and CoA metabolism::pantothenate	454	24816252	2014	Metabolic	0.027982	7604	SLC12A4
Cofactors and vitamins::Pantothenate and CoA metabolism::pantothenate	454	24816252	2014	Metabolic	0.015785	7604	PSKH1
Cofactors and vitamins::Pantothenate and CoA metabolism::pantothenate	454	24816252	2014	Metabolic	0.019617	7604	PSMB10
Cofactors and vitamins::Pantothenate and CoA metabolism::pantothenate	454	24816252	2014	Metabolic	0.042133	7604	EDC4
Cofactors and vitamins::Pantothenate and CoA metabolism::pantothenate	454	24816252	2014	Metabolic	0.019342	7604	PRPSAP1
Cofactors and vitamins::Pantothenate and CoA metabolism::pantothenate	454	24816252	2014	Metabolic	0.00025831	7604	KIAA2012
Cofactors and vitamins::Hemoglobin and porphyrin metabolism::X-11793--oxidized bilirubin*	729	24816252	2014	Metabolic	0.023335	7611	IPO9
Cofactors and vitamins::Hemoglobin and porphyrin metabolism::X-11793--oxidized bilirubin*	729	24816252	2014	Metabolic	0.0049839	7611	RAD52
Amino acid::Tryptophan metabolism::indoleacetate	404	24816252	2014	Metabolic	0.0089918	7618	PEX12
Amino acid::Tryptophan metabolism::indoleacetate	404	24816252	2014	Metabolic	0.033147	7618	ENDOV
Amino acid::Tryptophan metabolism::indoleacetate	404	24816252	2014	Metabolic	0.041981	7618	NOP58
::::X-06226	667	24816252	2014	Metabolic	0.02162	7623	UBE2O
::::X-06226	667	24816252	2014	Metabolic	0.029249	7623	RIPK2
::::X-06226	667	24816252	2014	Metabolic	0.021867	7623	SPHK1
::::X-06226	667	24816252	2014	Metabolic	0.018117	7623	AMN1
::::X-06226	667	24816252	2014	Metabolic	0.042347	7623	RNF213
::::X-09026	677	24816252	2014	Metabolic	0.017705	7627	UBE2O
::::X-09026	677	24816252	2014	Metabolic	0.0064255	7627	AMN1
::::X-09026	677	24816252	2014	Metabolic	0.011699	7627	KLHL1
::::X-09026	677	24816252	2014	Metabolic	0.025524	7627	RIPK2
::::X-14374	837	24816252	2014	Metabolic	0.014914	7627	TCF12
Amino acid::Valine, leucine and isoleucine metabolism::3-methyl-2-oxobutyrate	422	24816252	2014	Metabolic	0.040268	7648	SHISA4
Amino acid::Valine, leucine and isoleucine metabolism::3-methyl-2-oxobutyrate	422	24816252	2014	Metabolic	0.034488	7648	RNPEP
Amino acid::Valine, leucine and isoleucine metabolism::3-methyl-2-oxobutyrate	422	24816252	2014	Metabolic	0.020035	7648	IPO9
::::X-13496	821	24816252	2014	Metabolic	0.048538	7656	TOX
::::X-13496	821	24816252	2014	Metabolic	0.018161	7656	YBX2
::::X-13496	821	24816252	2014	Metabolic	0.001785	7656	SH3GL3
::::X-13496	821	24816252	2014	Metabolic	0.0092183	7656	FGF11
::::X-13496	821	24816252	2014	Metabolic	0.0032061	7656	CHRNB1
Peptide::gamma-glutamyl::gamma-glutamylglutamine	602	24816252	2014	Metabolic	0.02472	7662	BNC1
Peptide::gamma-glutamyl::gamma-glutamylglutamine	602	24816252	2014	Metabolic	0.00032756	7662	TNRC6B
Peptide::gamma-glutamyl::gamma-glutamylglutamine	602	24816252	2014	Metabolic	0.017216	7662	NELFE
::::X-18601	849	24816252	2014	Metabolic	0.013368	7663	NELFE
::::X-18601	849	24816252	2014	Metabolic	0.013863	7663	CHRNB1
::::X-18601	849	24816252	2014	Metabolic	0.014888	7663	NLGN2
Amino acid::Valine, leucine and isoleucine metabolism::alpha-hydroxyisovalerate	425	24816252	2014	Metabolic	0.0076852	7668	ENDOV
Amino acid::Valine, leucine and isoleucine metabolism::alpha-hydroxyisovalerate	425	24816252	2014	Metabolic	0.0051387	7668	RNF213
Amino acid::Valine, leucine and isoleucine metabolism::alpha-hydroxyisovalerate	425	24816252	2014	Metabolic	0.046398	7668	TNRC6B
::::X-11327	694	24816252	2014	Metabolic	0.0030608	7671	AMN1
::::X-11327	694	24816252	2014	Metabolic	0.027578	7671	YBX2
::::X-11327	694	24816252	2014	Metabolic	0.0011138	7671	KDM4B
::::X-11327	694	24816252	2014	Metabolic	0.032597	7671	GHR
Gestational weight gain (maternal, late)	3962	28990592	2017	Reproduction	0.007343	7681	PHACTR3
Gestational weight gain (maternal, late)	3962	28990592	2017	Reproduction	0.041945	7681	SPHK1
Gestational weight gain (maternal, late)	3962	28990592	2017	Reproduction	0.035095	7681	RNPEP
Gestational weight gain (maternal, late)	3962	28990592	2017	Reproduction	0.048348	7681	CHRNB1
Gestational weight gain (maternal, late)	3962	28990592	2017	Reproduction	0.014652	7681	PRPSAP1
Gestational weight gain (maternal, late)	3962	28990592	2017	Reproduction	0.046774	7681	ELF3
Interleukin-10	981	27989323	2017	Immune	0.0019366	7681	ARHGDIA
Interleukin-10	981	27989323	2017	Immune	0.0014216	7681	P4HB
Interleukin-10	981	27989323	2017	Immune	0.02367	7681	MAFG
Interleukin-10	981	27989323	2017	Immune	0.0012483	7681	PPP1R27
Interleukin-10	981	27989323	2017	Immune	0.0028608	7681	PCYT2
Interleukin-10	981	27989323	2017	Immune	0.00052058	7681	ACAP1
Interleukin-10	981	27989323	2017	Immune	0.043284	7681	SIRT7
Interleukin-10	981	27989323	2017	Immune	0.025708	7681	TNK1
Carbohydrate::Glycolysis, gluconeogenesis, pyruvate metabolism::pyruvate	444	24816252	2014	Metabolic	0.032675	7682	TOX
Carbohydrate::Glycolysis, gluconeogenesis, pyruvate metabolism::pyruvate	444	24816252	2014	Metabolic	0.010533	7682	KLHL1
Carbohydrate::Glycolysis, gluconeogenesis, pyruvate metabolism::pyruvate	444	24816252	2014	Metabolic	0.048409	7682	TNRC6B
::::X-11440	703	24816252	2014	Metabolic	0.038043	7686	GSTK1
::::X-11440	703	24816252	2014	Metabolic	0.030828	7686	ZBTB4
::::X-03003	654	24816252	2014	Metabolic	0.018607	7689	LCAT
::::X-03003	654	24816252	2014	Metabolic	0.015496	7689	TDRD9
::::X-03003	654	24816252	2014	Metabolic	0.017972	7689	NCKAP5
::::X-03003	654	24816252	2014	Metabolic	0.0012455	7689	KLHL1
::::X-03003	654	24816252	2014	Metabolic	0.040324	7689	AMN1
Amino acid::Cysteine, methionine, SAM, taurine metabolism::cysteine	372	24816252	2014	Metabolic	0.022953	7692	LCAT
Lipid::Lysolipid::1-stearoylglycerophosphoinositol	548	24816252	2014	Metabolic	0.016176	7694	NLGN2
Lipid::Lysolipid::1-stearoylglycerophosphoinositol	548	24816252	2014	Metabolic	0.0038442	7694	TDRD9
Lipid::Lysolipid::2-palmitoylglycerophosphocholine*	551	24816252	2014	Metabolic	0.033947	7695	RIPK2
::::X-09706	679	24816252	2014	Metabolic	0.02891	7697	CSRP2
::::X-09706	679	24816252	2014	Metabolic	0.024889	7697	LMF1
::::X-09706	679	24816252	2014	Metabolic	0.035358	7697	ZDHHC17
Peptide::Polypeptide::HWESASXX*	611	24816252	2014	Metabolic	0.041459	7700	KLHL1
Peptide::Polypeptide::HWESASXX*	611	24816252	2014	Metabolic	0.0073976	7700	RAD52
::::X-02269	652	24816252	2014	Metabolic	0.032336	7701	AP2B1
::::X-02269	652	24816252	2014	Metabolic	0.01305	7701	TAS2R40
Amino acid::Lysine metabolism::glutaroyl carnitine	388	24816252	2014	Metabolic	0.0060276	7701	PSMB10
Amino acid::Lysine metabolism::glutaroyl carnitine	388	24816252	2014	Metabolic	0.016558	7701	EDC4
Amino acid::Lysine metabolism::glutaroyl carnitine	388	24816252	2014	Metabolic	0.018525	7701	LCAT
Amino acid::Lysine metabolism::glutaroyl carnitine	388	24816252	2014	Metabolic	0.028534	7701	SOX8
Amino acid::Lysine metabolism::glutaroyl carnitine	388	24816252	2014	Metabolic	0.0015864	7701	SLC12A4
Amino acid::Lysine metabolism::glutaroyl carnitine	388	24816252	2014	Metabolic	0.032695	7701	BNC1
Amino acid::Lysine metabolism::glutaroyl carnitine	388	24816252	2014	Metabolic	0.00053177	7701	PSKH1
Interferon-gamma	980	27989323	2017	Immune	0.0094959	7701	CHRNB1
Interferon-gamma	980	27989323	2017	Immune	0.00041788	7701	ACAP1
Interferon-gamma	980	27989323	2017	Immune	0.012485	7701	SPHK1
Interferon-gamma	980	27989323	2017	Immune	0.031723	7701	KCTD11
Lipid::Carnitine metabolism::palmitoylcarnitine	485	24816252	2014	Metabolic	0.047919	7701	RIPK2
Lipid::Carnitine metabolism::palmitoylcarnitine	485	24816252	2014	Metabolic	0.039242	7701	LMF1
Cofactors and vitamins::Vitamin B6 metabolism::pyridoxate	457	24816252	2014	Metabolic	0.0083054	7703	PRPSAP1
Cofactors and vitamins::Vitamin B6 metabolism::pyridoxate	457	24816252	2014	Metabolic	0.040935	7703	TCF12
Cofactors and vitamins::Vitamin B6 metabolism::pyridoxate	457	24816252	2014	Metabolic	0.034574	7703	PSKH1
Gestational weight gain (maternal, early)	3961	28990592	2017	Reproduction	0.011439	7704	PHACTR3
Gestational weight gain (maternal, early)	3961	28990592	2017	Reproduction	0.0029956	7704	IGFBP4
Gestational weight gain (maternal, early)	3961	28990592	2017	Reproduction	0.014636	7704	NELFE
Gestational weight gain (maternal, early)	3961	28990592	2017	Reproduction	0.034806	7704	ZBTB4
Lipid::Carnitine metabolism::oleoylcarnitine	484	24816252	2014	Metabolic	0.004599	7708	LMF1
Lipid::Carnitine metabolism::oleoylcarnitine	484	24816252	2014	Metabolic	0.045433	7708	IPO9
::::X-10506	685	24816252	2014	Metabolic	0.029096	7710	RAD52
::::X-10506	685	24816252	2014	Metabolic	0.024687	7710	TNK1
::::X-10506	685	24816252	2014	Metabolic	0.016224	7710	ENDOV
::::X-10506	685	24816252	2014	Metabolic	0.048231	7710	BNC1
::::X-11820	734	24816252	2014	Metabolic	0.037674	7710	GHR
Nucleotide::NAD metabolism::X-12095--N1-methyl-3-pyridone-4-carboxamide	756	24816252	2014	Metabolic	0.03333	7711	TAS2R40
Nucleotide::NAD metabolism::X-12095--N1-methyl-3-pyridone-4-carboxamide	756	24816252	2014	Metabolic	0.028875	7711	PUM1
Nucleotide::NAD metabolism::X-12095--N1-methyl-3-pyridone-4-carboxamide	756	24816252	2014	Metabolic	0.018464	7711	RIPK2
Nucleotide::NAD metabolism::X-12095--N1-methyl-3-pyridone-4-carboxamide	756	24816252	2014	Metabolic	0.0012772	7711	PRPSAP1
Nucleotide::NAD metabolism::X-12095--N1-methyl-3-pyridone-4-carboxamide	756	24816252	2014	Metabolic	0.02559	7711	P4HB
Nucleotide::NAD metabolism::X-12095--N1-methyl-3-pyridone-4-carboxamide	756	24816252	2014	Metabolic	0.03687	7711	BNC1
Xenobiotics::Xanthine metabolism::caffeine	646	24816252	2014	Metabolic	0.014001	7719	RNF213
Xenobiotics::Xanthine metabolism::caffeine	646	24816252	2014	Metabolic	0.0066371	7719	EIF5A
Xenobiotics::Xanthine metabolism::caffeine	646	24816252	2014	Metabolic	0.036105	7719	STAG1
Xenobiotics::Xanthine metabolism::caffeine	646	24816252	2014	Metabolic	0.033975	7719	CDC6
Xenobiotics::Xanthine metabolism::caffeine	646	24816252	2014	Metabolic	0.0027469	7719	GPS2
Amino acid::Alanine and aspartate metabolism::N-acetylalanine	367	24816252	2014	Metabolic	0.047421	7720	IPO9
Amino acid::Alanine and aspartate metabolism::aspartate	366	24816252	2014	Metabolic	0.008409	7721	RAPSN
Amino acid::Alanine and aspartate metabolism::aspartate	366	24816252	2014	Metabolic	0.012439	7721	CELF1
Cofactors and vitamins::Tocopherol metabolism::alpha-tocopherol	455	24816252	2014	Metabolic	0.0009769	7725	ENDOV
Cofactors and vitamins::Tocopherol metabolism::alpha-tocopherol	455	24816252	2014	Metabolic	0.011178	7725	IGFBP4
Cofactors and vitamins::Tocopherol metabolism::alpha-tocopherol	455	24816252	2014	Metabolic	0.040481	7725	ADSL
Cofactors and vitamins::Tocopherol metabolism::alpha-tocopherol	455	24816252	2014	Metabolic	0.030598	7725	ELF3
::::X-08402	674	24816252	2014	Metabolic	0.03827	7726	TNRC6B
::::X-08402	674	24816252	2014	Metabolic	0.031796	7726	NOP58
::::X-08402	674	24816252	2014	Metabolic	0.0046051	7726	TCF12
Lipid::Lysolipid::2-stearoylglycerophosphocholine*	552	24816252	2014	Metabolic	0.005613	7730	NELFE
Lipid::Lysolipid::2-stearoylglycerophosphocholine*	552	24816252	2014	Metabolic	0.018006	7730	SH3GL3
Lipid::Lysolipid::2-stearoylglycerophosphocholine*	552	24816252	2014	Metabolic	0.0092288	7730	RNPEP
Amino acid::Urea cycle; arginine-, proline-, metabolism::ornithine	416	24816252	2014	Metabolic	0.0081717	7746	KCTD11
Amino acid::Urea cycle; arginine-, proline-, metabolism::ornithine	416	24816252	2014	Metabolic	0.021514	7746	IPO9
Amino acid::Urea cycle; arginine-, proline-, metabolism::ornithine	416	24816252	2014	Metabolic	0.033254	7746	LMF1
Amino acid::Urea cycle; arginine-, proline-, metabolism::ornithine	416	24816252	2014	Metabolic	0.049527	7746	TMEM95
Carbohydrate::Glycolysis, gluconeogenesis, pyruvate metabolism::1,5-anhydroglucitol (1,5-AG)	439	24816252	2014	Metabolic	0.030913	7746	CSRP2
Carbohydrate::Glycolysis, gluconeogenesis, pyruvate metabolism::1,5-anhydroglucitol (1,5-AG)	439	24816252	2014	Metabolic	0.036485	7746	LCAT
Carbohydrate::Glycolysis, gluconeogenesis, pyruvate metabolism::1,5-anhydroglucitol (1,5-AG)	439	24816252	2014	Metabolic	0.010439	7746	TCF12
Carbohydrate::Glycolysis, gluconeogenesis, pyruvate metabolism::1,5-anhydroglucitol (1,5-AG)	439	24816252	2014	Metabolic	0.036189	7746	TDRD9
Carbohydrate::Glycolysis, gluconeogenesis, pyruvate metabolism::1,5-anhydroglucitol (1,5-AG)	439	24816252	2014	Metabolic	0.035726	7746	SLC12A4
Carbohydrate::Glycolysis, gluconeogenesis, pyruvate metabolism::1,5-anhydroglucitol (1,5-AG)	439	24816252	2014	Metabolic	0.029529	7746	SH3GL3
Carbohydrate::Glycolysis, gluconeogenesis, pyruvate metabolism::1,5-anhydroglucitol (1,5-AG)	439	24816252	2014	Metabolic	0.010751	7746	NELFE
Carbohydrate::Glycolysis, gluconeogenesis, pyruvate metabolism::1,5-anhydroglucitol (1,5-AG)	439	24816252	2014	Metabolic	0.0093265	7746	KDM4B
Carbohydrate::Glycolysis, gluconeogenesis, pyruvate metabolism::1,5-anhydroglucitol (1,5-AG)	439	24816252	2014	Metabolic	0.046479	7746	RARA
Carbohydrate::Glycolysis, gluconeogenesis, pyruvate metabolism::1,5-anhydroglucitol (1,5-AG)	439	24816252	2014	Metabolic	0.010247	7746	CHRNB1
Carbohydrate::Glycolysis, gluconeogenesis, pyruvate metabolism::1,5-anhydroglucitol (1,5-AG)	439	24816252	2014	Metabolic	0.024316	7746	PSMB10
Carbohydrate::Glycolysis, gluconeogenesis, pyruvate metabolism::1,5-anhydroglucitol (1,5-AG)	439	24816252	2014	Metabolic	0.037152	7746	CDC6
Carbohydrate::Glycolysis, gluconeogenesis, pyruvate metabolism::1,5-anhydroglucitol (1,5-AG)	439	24816252	2014	Metabolic	0.023019	7746	EDC4
Cofactors and vitamins::Hemoglobin and porphyrin metabolism::bilirubin (E,E)*	449	24816252	2014	Metabolic	0.027385	7748	RNPEP
Cofactors and vitamins::Hemoglobin and porphyrin metabolism::bilirubin (E,E)*	449	24816252	2014	Metabolic	0.011083	7748	NCKAP5
Lipid::Lysolipid::1-oleoylglycerophosphoethanolamine	541	24816252	2014	Metabolic	0.0026204	7749	SOX8
Lipid::Lysolipid::1-oleoylglycerophosphoethanolamine	541	24816252	2014	Metabolic	0.014331	7749	LMF1
Lipid::Lysolipid::1-oleoylglycerophosphoethanolamine	541	24816252	2014	Metabolic	0.045786	7749	RAPSN
Lipid::Glycerolipid metabolism::choline	506	24816252	2014	Metabolic	0.0041753	7750	ADSL
Lipid::Glycerolipid metabolism::choline	506	24816252	2014	Metabolic	0.018236	7750	AMN1
Lipid::Glycerolipid metabolism::choline	506	24816252	2014	Metabolic	0.0029461	7750	SGSM3
Lipid::Glycerolipid metabolism::choline	506	24816252	2014	Metabolic	0.0073037	7750	AP2B1
::::X-10500	684	24816252	2014	Metabolic	0.01391	7751	TCF12
::::X-10500	684	24816252	2014	Metabolic	0.0491	7751	P4HB
Carbohydrate::Aminosugars metabolism::erythronate*	434	24816252	2014	Metabolic	0.03347	7752	TAS2R40
Carbohydrate::Aminosugars metabolism::erythronate*	434	24816252	2014	Metabolic	0.006946	7752	ZDHHC17
Carbohydrate::Aminosugars metabolism::erythronate*	434	24816252	2014	Metabolic	0.031694	7752	CSRP2
Carbohydrate::Aminosugars metabolism::erythronate*	434	24816252	2014	Metabolic	0.035413	7752	PHACTR3
Carbohydrate::Aminosugars metabolism::erythronate*	434	24816252	2014	Metabolic	0.04979	7752	SHISA4
Carbohydrate::Aminosugars metabolism::erythronate*	434	24816252	2014	Metabolic	0.016915	7752	TCF12
::::X-11381	697	24816252	2014	Metabolic	0.010497	7753	KCTD11
::::X-11381	697	24816252	2014	Metabolic	0.041681	7753	UBE2O
::::X-11381	697	24816252	2014	Metabolic	0.023126	7753	TMEM95
Peptide::gamma-glutamyl::gamma-glutamylphenylalanine	606	24816252	2014	Metabolic	0.033716	7753	AMN1
Peptide::gamma-glutamyl::gamma-glutamylvaline	609	24816252	2014	Metabolic	0.009596	7753	PHACTR3
Peptide::gamma-glutamyl::gamma-glutamylvaline	609	24816252	2014	Metabolic	0.035546	7753	AMN1
Peptide::gamma-glutamyl::gamma-glutamylvaline	609	24816252	2014	Metabolic	0.021353	7753	RAD52
Peptide::gamma-glutamyl::gamma-glutamylvaline	609	24816252	2014	Metabolic	0.024794	7753	GSTK1
Peptide::gamma-glutamyl::gamma-glutamylvaline	609	24816252	2014	Metabolic	0.036743	7753	PEX12
Xenobiotics::Benzoate metabolism::benzoate	616	24816252	2014	Metabolic	0.0090867	7756	IGFBP4
Xenobiotics::Benzoate metabolism::benzoate	616	24816252	2014	Metabolic	0.032391	7756	ZBTB4
Xenobiotics::Benzoate metabolism::benzoate	616	24816252	2014	Metabolic	0.030094	7756	FGF11
Xenobiotics::Benzoate metabolism::benzoate	616	24816252	2014	Metabolic	0.019812	7756	AMN1
Xenobiotics::Benzoate metabolism::benzoate	616	24816252	2014	Metabolic	0.019592	7756	PHACTR3
Xenobiotics::Benzoate metabolism::benzoate	616	24816252	2014	Metabolic	0.020862	7756	NOP58
::::X-11444	706	24816252	2014	Metabolic	0.0003056	7758	RAPSN
::::X-11444	706	24816252	2014	Metabolic	7.6532e-05	7758	STAG1
::::X-11444	706	24816252	2014	Metabolic	0.043313	7758	SYCP2
::::X-11444	706	24816252	2014	Metabolic	0.012576	7758	CELF1
::::X-11444	706	24816252	2014	Metabolic	0.031755	7758	PUM1
::::X-11444	706	24816252	2014	Metabolic	0.032469	7758	RNPEP
::::X-11444	706	24816252	2014	Metabolic	0.019564	7758	TOX
::::X-11444	706	24816252	2014	Metabolic	0.036056	7758	TMEM95
::::X-11444	706	24816252	2014	Metabolic	0.028093	7758	ACAP1
::::X-11444	706	24816252	2014	Metabolic	3.9651e-05	7758	PCCB
::::X-11444	706	24816252	2014	Metabolic	0.019545	7758	ELF3
::::X-12038	748	24816252	2014	Metabolic	0.019461	7758	TCF12
::::X-12038	748	24816252	2014	Metabolic	0.00090826	7758	AMN1
Amino acid::Phenylalanine & tyrosine metabolism::p-cresol sulfate	395	24816252	2014	Metabolic	0.042951	7758	ZBTB4
Amino acid::Phenylalanine & tyrosine metabolism::p-cresol sulfate	395	24816252	2014	Metabolic	0.012654	7758	NOP58
Amino acid::Phenylalanine & tyrosine metabolism::p-cresol sulfate	395	24816252	2014	Metabolic	0.019645	7758	KIAA2012
::::X-02973	653	24816252	2014	Metabolic	0.034002	7759	IGFBP4
::::X-02973	653	24816252	2014	Metabolic	0.022558	7759	PCCB
::::X-02973	653	24816252	2014	Metabolic	0.026844	7759	SOX8
::::X-02973	653	24816252	2014	Metabolic	0.049508	7759	LMF1
Interleukin-17	985	27989323	2017	Immune	0.047973	7760	NELFE
Interleukin-17	985	27989323	2017	Immune	0.0054585	7760	ACAP1
Interleukin-17	985	27989323	2017	Immune	0.043356	7760	CHRNB1
Amino acid::Alanine and aspartate metabolism::asparagine	365	24816252	2014	Metabolic	0.0046301	7761	NCKAP5
Amino acid::Alanine and aspartate metabolism::asparagine	365	24816252	2014	Metabolic	0.01022	7761	PSKH1
Amino acid::Alanine and aspartate metabolism::asparagine	365	24816252	2014	Metabolic	0.0017004	7761	TDRD9
Amino acid::Alanine and aspartate metabolism::asparagine	365	24816252	2014	Metabolic	0.011002	7761	SNTG2
Amino acid::Alanine and aspartate metabolism::asparagine	365	24816252	2014	Metabolic	0.014679	7761	NOP58
::::X-11795	730	24816252	2014	Metabolic	0.023031	7763	KLHL1
::::X-11795	730	24816252	2014	Metabolic	0.006415	7763	GSTK1
Lipid::Fatty acid, monohydroxy::2-hydroxystearate	505	24816252	2014	Metabolic	0.023663	7763	LMF1
Lipid::Fatty acid, monohydroxy::2-hydroxystearate	505	24816252	2014	Metabolic	0.0052494	7763	STAG1
Lipid::Fatty acid, monohydroxy::2-hydroxystearate	505	24816252	2014	Metabolic	0.012402	7763	NLGN2
Lipid::Fatty acid, monohydroxy::2-hydroxystearate	505	24816252	2014	Metabolic	0.031044	7763	PEX12
Lipid::Fatty acid, monohydroxy::2-hydroxystearate	505	24816252	2014	Metabolic	0.0054497	7763	PCCB
Lipid::Lysolipid::1-palmitoylglycerophosphoethanolamine	544	24816252	2014	Metabolic	0.027915	7763	RAPSN
Lipid::Lysolipid::1-palmitoylglycerophosphoethanolamine	544	24816252	2014	Metabolic	0.014201	7763	ACAP1
Lipid::Lysolipid::1-palmitoylglycerophosphoethanolamine	544	24816252	2014	Metabolic	0.0074485	7763	AMN1
Lipid::Lysolipid::1-palmitoylglycerophosphoethanolamine	544	24816252	2014	Metabolic	0.025251	7763	RAD52
Lipid::Lysolipid::1-palmitoylglycerophosphoethanolamine	544	24816252	2014	Metabolic	0.026696	7763	GHR
Lipid::Lysolipid::1-palmitoylglycerophosphoethanolamine	544	24816252	2014	Metabolic	0.0083256	7763	NELFE
Amino acid::Phenylalanine & tyrosine metabolism::X-11423--O-sulfo-L-tyrosine	700	24816252	2014	Metabolic	0.02511	7765	RAPSN
Amino acid::Phenylalanine & tyrosine metabolism::X-11423--O-sulfo-L-tyrosine	700	24816252	2014	Metabolic	0.027664	7765	STAG1
Amino acid::Phenylalanine & tyrosine metabolism::X-11423--O-sulfo-L-tyrosine	700	24816252	2014	Metabolic	0.036232	7765	TNRC6B
Amino acid::Phenylalanine & tyrosine metabolism::X-11423--O-sulfo-L-tyrosine	700	24816252	2014	Metabolic	0.0069461	7765	ELF3
Amino acid::Phenylalanine & tyrosine metabolism::X-11423--O-sulfo-L-tyrosine	700	24816252	2014	Metabolic	0.027967	7765	PCCB
Amino acid::Phenylalanine & tyrosine metabolism::X-11423--O-sulfo-L-tyrosine	700	24816252	2014	Metabolic	0.011774	7765	RNPEP
Lipid::Carnitine metabolism::decanoylcarnitine	480	24816252	2014	Metabolic	0.0042736	7766	RAPSN
Lipid::Carnitine metabolism::decanoylcarnitine	480	24816252	2014	Metabolic	0.012702	7766	CELF1
::::X-12844	808	24816252	2014	Metabolic	0.045983	7768	PUM1
::::X-12844	808	24816252	2014	Metabolic	0.012713	7768	PRPSAP1
::::X-12844	808	24816252	2014	Metabolic	0.040883	7768	KLHL1
Lipid::Long chain fatty acid::oleate (18:1n9)	524	24816252	2014	Metabolic	0.01802	7768	PEX12
Lipid::Long chain fatty acid::oleate (18:1n9)	524	24816252	2014	Metabolic	0.047301	7768	BNC1
Lipid::Long chain fatty acid::oleate (18:1n9)	524	24816252	2014	Metabolic	0.012191	7768	PHACTR3
Xenobiotics::Xanthine metabolism::theobromine	648	24816252	2014	Metabolic	0.042118	7768	TCF12
Xenobiotics::Xanthine metabolism::theobromine	648	24816252	2014	Metabolic	0.0324	7768	PRPSAP1
Lipid::Sterol, Steroid::epiandrosterone sulfate	577	24816252	2014	Metabolic	0.028589	7769	KLHL1
Lipid::Sterol, Steroid::epiandrosterone sulfate	577	24816252	2014	Metabolic	0.023351	7769	SH3GL3
Lipid::Sterol, Steroid::epiandrosterone sulfate	577	24816252	2014	Metabolic	0.02645	7769	TAS2R40
Lipid::Sterol, Steroid::epiandrosterone sulfate	577	24816252	2014	Metabolic	0.022159	7769	AP2B1
Lipid::Medium chain fatty acid::5-dodecenoate (12:1n7)	554	24816252	2014	Metabolic	0.044548	7770	RAD52
Lipid::Medium chain fatty acid::5-dodecenoate (12:1n7)	554	24816252	2014	Metabolic	0.0025116	7770	KLHL1
Lipid::Medium chain fatty acid::5-dodecenoate (12:1n7)	554	24816252	2014	Metabolic	0.01979	7770	NPTX1
Lipid::Medium chain fatty acid::5-dodecenoate (12:1n7)	554	24816252	2014	Metabolic	0.024685	7770	PEX12
Lipid::Medium chain fatty acid::5-dodecenoate (12:1n7)	554	24816252	2014	Metabolic	0.048948	7770	IPO9
Lipid::Medium chain fatty acid::5-dodecenoate (12:1n7)	554	24816252	2014	Metabolic	0.0057109	7770	CHRNB1
Lipid::Medium chain fatty acid::5-dodecenoate (12:1n7)	554	24816252	2014	Metabolic	0.034757	7770	FGF11
Lipid::Medium chain fatty acid::5-dodecenoate (12:1n7)	554	24816252	2014	Metabolic	0.0032326	7770	ZBTB4
::::X-11261	690	24816252	2014	Metabolic	0.028955	7771	PHACTR3
::::X-11261	690	24816252	2014	Metabolic	0.011374	7771	UBE2O
::::X-11261	690	24816252	2014	Metabolic	0.048769	7771	KLHL1
::::X-11261	690	24816252	2014	Metabolic	0.015013	7771	PUM1
Amino acid::Urea cycle; arginine-, proline-, metabolism::citrulline	412	24816252	2014	Metabolic	0.0076113	7773	TOX
Amino acid::Urea cycle; arginine-, proline-, metabolism::citrulline	412	24816252	2014	Metabolic	0.044423	7773	SYT10
Amino acid::Urea cycle; arginine-, proline-, metabolism::citrulline	412	24816252	2014	Metabolic	0.010121	7773	TNRC6B
Amino acid::Urea cycle; arginine-, proline-, metabolism::citrulline	412	24816252	2014	Metabolic	0.00022061	7773	SH3GL3
Carbohydrate::Glycolysis, gluconeogenesis, pyruvate metabolism::glucose	441	24816252	2014	Metabolic	0.039934	7773	RIPK2
Carbohydrate::Glycolysis, gluconeogenesis, pyruvate metabolism::glucose	441	24816252	2014	Metabolic	0.014193	7773	KLHL1
Carbohydrate::Glycolysis, gluconeogenesis, pyruvate metabolism::glucose	441	24816252	2014	Metabolic	0.044657	7773	ERC1
Lipid::Long chain fatty acid::stearidonate (18:4n3)	529	24816252	2014	Metabolic	0.0077958	7775	SYT10
Lipid::Long chain fatty acid::stearidonate (18:4n3)	529	24816252	2014	Metabolic	0.032865	7775	GPS2
Lipid::Long chain fatty acid::stearidonate (18:4n3)	529	24816252	2014	Metabolic	0.049313	7775	PSKH1
Lipid::Long chain fatty acid::stearidonate (18:4n3)	529	24816252	2014	Metabolic	0.043607	7775	KLHL1
Lipid::Long chain fatty acid::stearidonate (18:4n3)	529	24816252	2014	Metabolic	0.021136	7775	BNC1
::::X-08988	676	24816252	2014	Metabolic	0.0040876	7776	TCF12
::::X-08988	676	24816252	2014	Metabolic	0.033428	7776	NCKAP5
::::X-11550	723	24816252	2014	Metabolic	0.03848	7776	PCCB
Amino acid::Valine, leucine and isoleucine metabolism::4-methyl-2-oxopentanoate	424	24816252	2014	Metabolic	0.037916	7776	GHR
Amino acid::Valine, leucine and isoleucine metabolism::4-methyl-2-oxopentanoate	424	24816252	2014	Metabolic	0.042206	7776	EDC4
Lipid::Long chain fatty acid::palmitoleate (16:1n7)	526	24816252	2014	Metabolic	0.038467	7776	ZBTB4
Lipid::Long chain fatty acid::palmitoleate (16:1n7)	526	24816252	2014	Metabolic	0.0061169	7776	PEX12
Lipid::Long chain fatty acid::palmitoleate (16:1n7)	526	24816252	2014	Metabolic	0.0056521	7776	ENDOV
Lipid::Long chain fatty acid::palmitoleate (16:1n7)	526	24816252	2014	Metabolic	0.045351	7776	PHACTR3
Lipid::Long chain fatty acid::palmitoleate (16:1n7)	526	24816252	2014	Metabolic	0.027648	7776	NPTX1
Lipid::Long chain fatty acid::palmitoleate (16:1n7)	526	24816252	2014	Metabolic	0.014487	7776	RNF213
Lipid::Sterol, Steroid::4-androsten-3beta,17beta-diol disulfate 2*	569	24816252	2014	Metabolic	0.019271	7776	GHR
Xenobiotics::Sugar, sugar substitute, starch::erythritol	638	24816252	2014	Metabolic	0.048868	7776	TOX
::::X-14588	841	24816252	2014	Metabolic	0.046239	7777	ENDOV
Carbohydrate::Glycolysis, gluconeogenesis, pyruvate metabolism::glycerate	442	24816252	2014	Metabolic	0.012246	7778	ZBTB4
Carbohydrate::Glycolysis, gluconeogenesis, pyruvate metabolism::glycerate	442	24816252	2014	Metabolic	0.0039064	7778	TCF12
Lipid::Long chain fatty acid::adrenate (22:4n6)	516	24816252	2014	Metabolic	0.036592	7778	KLHL1
::::X-11469	709	24816252	2014	Metabolic	0.024169	7779	AP2B1
Amino acid::Valine, leucine and isoleucine metabolism::3-methyl-2-oxovalerate	423	24816252	2014	Metabolic	0.040199	7779	EDC4
Amino acid::Valine, leucine and isoleucine metabolism::3-methyl-2-oxovalerate	423	24816252	2014	Metabolic	0.035303	7779	YBX2
Amino acid::Valine, leucine and isoleucine metabolism::3-methyl-2-oxovalerate	423	24816252	2014	Metabolic	0.0087999	7779	PUM1
Lipid::Essential fatty acid::linoleate (18:2n6)	491	24816252	2014	Metabolic	0.045352	7780	BNC1
Lipid::Essential fatty acid::linoleate (18:2n6)	491	24816252	2014	Metabolic	0.011187	7780	PHACTR3
Lipid::Essential fatty acid::linoleate (18:2n6)	491	24816252	2014	Metabolic	0.040424	7780	PEX12
Lipid::Long chain fatty acid::X-12442--5,8-tetradecadienoate	777	24816252	2014	Metabolic	0.046424	7780	BNC1
Lipid::Long chain fatty acid::X-12442--5,8-tetradecadienoate	777	24816252	2014	Metabolic	0.044672	7780	ZBTB4
Carbohydrate::Fructose, mannose, galactose, starch, and sucrose metabolism::fructose	436	24816252	2014	Metabolic	0.034567	7781	KIAA2012
Lipid::Glycerolipid metabolism::glycerol 3-phosphate (G3P)	508	24816252	2014	Metabolic	0.032874	7781	KIAA2012
Lipid::Glycerolipid metabolism::glycerol 3-phosphate (G3P)	508	24816252	2014	Metabolic	0.047631	7781	SPHK1
Cofactors and vitamins::Ascorbate and aldarate metabolism::threonate	448	24816252	2014	Metabolic	0.039812	7782	STAG1
Lipid::Long chain fatty acid::nonadecanoate (19:0)	523	24816252	2014	Metabolic	0.028337	7783	GHR
Lipid::Long chain fatty acid::nonadecanoate (19:0)	523	24816252	2014	Metabolic	0.017137	7783	RIPK2
Lipid::Long chain fatty acid::nonadecanoate (19:0)	523	24816252	2014	Metabolic	0.041958	7783	CHRNB1
Lipid::Long chain fatty acid::nonadecanoate (19:0)	523	24816252	2014	Metabolic	0.022103	7783	NPTX1
Lipid::Long chain fatty acid::nonadecanoate (19:0)	523	24816252	2014	Metabolic	0.0019509	7783	FGF11
::::X-10395	682	24816252	2014	Metabolic	0.03524	7784	BNC1
Lipid::Sterol, Steroid::7-alpha-hydroxy-3-oxo-4-cholestenoate (7-Hoca)	571	24816252	2014	Metabolic	0.020406	7784	PEX12
::::X-06126	666	24816252	2014	Metabolic	0.032541	7785	ZDHHC17
::::X-06126	666	24816252	2014	Metabolic	0.049566	7785	ACAP1
::::X-11315	692	24816252	2014	Metabolic	0.0079166	7785	TNRC6B
::::X-11315	692	24816252	2014	Metabolic	0.025454	7785	KDM4B
::::X-11315	692	24816252	2014	Metabolic	0.045681	7785	FAM217B
Lipid::Sterol, Steroid::androsterone sulfate	572	24816252	2014	Metabolic	0.026891	7785	ERC1
Lipid::Sterol, Steroid::androsterone sulfate	572	24816252	2014	Metabolic	0.025797	7785	PEX12
Lipid::Sterol, Steroid::androsterone sulfate	572	24816252	2014	Metabolic	0.011678	7785	SH3GL3
Lipid::Sterol, Steroid::androsterone sulfate	572	24816252	2014	Metabolic	0.046641	7785	KLHL1
Lipid::Sterol, Steroid::androsterone sulfate	572	24816252	2014	Metabolic	0.01229	7785	AP2B1
Nucleotide::Pyrimidine metabolism, uracil containing::pseudouridine	589	24816252	2014	Metabolic	0.04576	7785	TAS2R40
Nucleotide::Pyrimidine metabolism, uracil containing::pseudouridine	589	24816252	2014	Metabolic	0.020442	7785	SH3GL3
Amino acid::Tryptophan metabolism::C-glycosyltryptophan*	403	24816252	2014	Metabolic	0.019943	7786	KDM4B
Amino acid::Tryptophan metabolism::C-glycosyltryptophan*	403	24816252	2014	Metabolic	0.022961	7786	FGF11
Lipid::Carnitine metabolism::hexanoylcarnitine	481	24816252	2014	Metabolic	0.02095	7786	LMF1
Lipid::Carnitine metabolism::hexanoylcarnitine	481	24816252	2014	Metabolic	0.022184	7786	ENDOV
Lipid::Carnitine metabolism::hexanoylcarnitine	481	24816252	2014	Metabolic	0.036962	7786	PSKH1
Lipid::Essential fatty acid::linolenate [alpha or gamma; (18:3n3 or 6)]	492	24816252	2014	Metabolic	0.004759	7786	KLHL1
Lipid::Essential fatty acid::linolenate [alpha or gamma; (18:3n3 or 6)]	492	24816252	2014	Metabolic	0.048029	7786	BNC1
Peptide::Dipeptide::pro-hydroxy-pro	596	24816252	2014	Metabolic	0.035238	7787	SOX8
Peptide::Dipeptide::pro-hydroxy-pro	596	24816252	2014	Metabolic	0.040865	7787	CSRP2
Peptide::Dipeptide::pro-hydroxy-pro	596	24816252	2014	Metabolic	0.00030235	7787	NCKAP5
Amino acid::Alanine and aspartate metabolism::alanine	364	24816252	2014	Metabolic	0.039234	7788	SH3GL3
Amino acid::Alanine and aspartate metabolism::alanine	364	24816252	2014	Metabolic	0.0077022	7788	AMN1
Cofactors and vitamins::Ascorbate and aldarate metabolism::X-11593--O-methylascorbate*	725	24816252	2014	Metabolic	0.01602	7788	ADSL
Cofactors and vitamins::Ascorbate and aldarate metabolism::X-11593--O-methylascorbate*	725	24816252	2014	Metabolic	0.030716	7788	PSMB10
Cofactors and vitamins::Ascorbate and aldarate metabolism::X-11593--O-methylascorbate*	725	24816252	2014	Metabolic	0.038024	7788	KDM4B
Cofactors and vitamins::Ascorbate and aldarate metabolism::X-11593--O-methylascorbate*	725	24816252	2014	Metabolic	0.012065	7788	SGSM3
Cofactors and vitamins::Ascorbate and aldarate metabolism::X-11593--O-methylascorbate*	725	24816252	2014	Metabolic	0.028381	7788	LCAT
Cofactors and vitamins::Ascorbate and aldarate metabolism::X-11593--O-methylascorbate*	725	24816252	2014	Metabolic	0.014259	7788	BNC1
Cofactors and vitamins::Ascorbate and aldarate metabolism::X-11593--O-methylascorbate*	725	24816252	2014	Metabolic	0.027523	7788	IGFBP4
Amino acid::Valine, leucine and isoleucine metabolism::isovalerylcarnitine	430	24816252	2014	Metabolic	0.045486	7789	PHACTR3
Amino acid::Valine, leucine and isoleucine metabolism::isovalerylcarnitine	430	24816252	2014	Metabolic	0.045262	7789	NPTX1
Amino acid::Valine, leucine and isoleucine metabolism::isovalerylcarnitine	430	24816252	2014	Metabolic	9.22e-06	7789	AMN1
Energy::Oxidative phosphorylation::acetylphosphate	462	24816252	2014	Metabolic	0.022362	7789	CHRNB1
Energy::Oxidative phosphorylation::acetylphosphate	462	24816252	2014	Metabolic	0.01403	7789	ZBTB4
Energy::Oxidative phosphorylation::acetylphosphate	462	24816252	2014	Metabolic	0.033771	7789	CDC6
Energy::Oxidative phosphorylation::phosphate	463	24816252	2014	Metabolic	0.028207	7789	NPTX1
Energy::Oxidative phosphorylation::phosphate	463	24816252	2014	Metabolic	0.017726	7789	TNRC6B
Lipid::Long chain fatty acid::10-nonadecenoate (19:1n9)	515	24816252	2014	Metabolic	0.0060657	7789	ENDOV
Lipid::Long chain fatty acid::10-nonadecenoate (19:1n9)	515	24816252	2014	Metabolic	0.04481	7789	P4HB
Lipid::Long chain fatty acid::10-nonadecenoate (19:1n9)	515	24816252	2014	Metabolic	0.047499	7789	NPTX1
Lipid::Long chain fatty acid::10-nonadecenoate (19:1n9)	515	24816252	2014	Metabolic	0.043315	7789	ZBTB4
Lipid::Long chain fatty acid::10-nonadecenoate (19:1n9)	515	24816252	2014	Metabolic	0.014662	7789	PEX12
Lipid::Long chain fatty acid::10-nonadecenoate (19:1n9)	515	24816252	2014	Metabolic	0.012535	7789	PHACTR3
Lipid::Carnitine metabolism::octanoylcarnitine	483	24816252	2014	Metabolic	0.043984	7790	CELF1
Lipid::Carnitine metabolism::octanoylcarnitine	483	24816252	2014	Metabolic	0.024689	7790	PSKH1
::::X-13619	825	24816252	2014	Metabolic	0.016488	7791	ZBTB4
::::X-13619	825	24816252	2014	Metabolic	0.02062	7791	CHRNB1
::::X-13619	825	24816252	2014	Metabolic	0.025256	7791	SNTG2
::::X-13619	825	24816252	2014	Metabolic	0.028533	7791	CELF1
::::X-13619	825	24816252	2014	Metabolic	0.013137	7791	FGF11
::::X-10510	686	24816252	2014	Metabolic	0.02314	7792	KIAA2012
::::X-10510	686	24816252	2014	Metabolic	0.034134	7792	GHR
::::X-10510	686	24816252	2014	Metabolic	0.026872	7792	NCKAP5
Amino acid::Lysine metabolism::pipecolate	390	24816252	2014	Metabolic	0.040026	7792	SHISA4
Carbohydrate::Fructose, mannose, galactose, starch, and sucrose metabolism::mannose	438	24816252	2014	Metabolic	0.0074733	7793	PRPSAP1
Carbohydrate::Fructose, mannose, galactose, starch, and sucrose metabolism::mannose	438	24816252	2014	Metabolic	0.031377	7793	RAPSN
Lipid::Medium chain fatty acid::laurate (12:0)	559	24816252	2014	Metabolic	0.04385	7793	RIPK2
Lipid::Medium chain fatty acid::laurate (12:0)	559	24816252	2014	Metabolic	0.039788	7793	AMN1
Lipid::Medium chain fatty acid::laurate (12:0)	559	24816252	2014	Metabolic	0.01055	7793	PUM1
Lipid::Medium chain fatty acid::laurate (12:0)	559	24816252	2014	Metabolic	0.028193	7793	SOX8
Lipid::Medium chain fatty acid::laurate (12:0)	559	24816252	2014	Metabolic	0.0035223	7793	KLHL1
Lipid::Medium chain fatty acid::laurate (12:0)	559	24816252	2014	Metabolic	0.0098017	7793	BNC1
Lipid::Sterol, Steroid::dehydroisoandrosterone sulfate (DHEA-S)	576	24816252	2014	Metabolic	0.046952	7793	TOX
Lipid::Sterol, Steroid::dehydroisoandrosterone sulfate (DHEA-S)	576	24816252	2014	Metabolic	0.018163	7793	GSTK1
Lipid::Sterol, Steroid::dehydroisoandrosterone sulfate (DHEA-S)	576	24816252	2014	Metabolic	0.027178	7793	NLGN2
Lipid::Sterol, Steroid::dehydroisoandrosterone sulfate (DHEA-S)	576	24816252	2014	Metabolic	0.038992	7793	ZBTB4
Lipid::Sterol, Steroid::dehydroisoandrosterone sulfate (DHEA-S)	576	24816252	2014	Metabolic	0.04165	7793	TAS2R40
Lipid::Sterol, Steroid::dehydroisoandrosterone sulfate (DHEA-S)	576	24816252	2014	Metabolic	0.0081534	7793	ERC1
::::X-12644	787	24816252	2014	Metabolic	0.004063	7795	SYT10
::::X-12644	787	24816252	2014	Metabolic	0.027191	7795	SH3GL3
Amino acid::Cysteine, methionine, SAM, taurine metabolism::methionine	373	24816252	2014	Metabolic	0.026355	7795	ACAP1
Amino acid::Phenylalanine & tyrosine metabolism::3-(4-hydroxyphenyl)lactate	392	24816252	2014	Metabolic	0.025701	7795	RNPEP
Amino acid::Phenylalanine & tyrosine metabolism::3-(4-hydroxyphenyl)lactate	392	24816252	2014	Metabolic	0.034872	7795	EDC4
Amino acid::Phenylalanine & tyrosine metabolism::3-(4-hydroxyphenyl)lactate	392	24816252	2014	Metabolic	0.00010507	7795	SHISA4
Amino acid::Phenylalanine & tyrosine metabolism::3-(4-hydroxyphenyl)lactate	392	24816252	2014	Metabolic	2.1985e-06	7795	IPO9
Amino acid::Phenylalanine & tyrosine metabolism::3-(4-hydroxyphenyl)lactate	392	24816252	2014	Metabolic	0.01558	7795	RAPSN
Amino acid::Phenylalanine & tyrosine metabolism::3-(4-hydroxyphenyl)lactate	392	24816252	2014	Metabolic	0.039993	7795	SNTG2
Lipid::Long chain fatty acid::10-heptadecenoate (17:1n7)	514	24816252	2014	Metabolic	0.0088783	7795	PEX12
Lipid::Long chain fatty acid::10-heptadecenoate (17:1n7)	514	24816252	2014	Metabolic	0.037629	7795	NPTX1
Lipid::Long chain fatty acid::10-heptadecenoate (17:1n7)	514	24816252	2014	Metabolic	0.03212	7795	P4HB
Lipid::Long chain fatty acid::10-heptadecenoate (17:1n7)	514	24816252	2014	Metabolic	0.0042645	7795	ENDOV
Lipid::Long chain fatty acid::10-heptadecenoate (17:1n7)	514	24816252	2014	Metabolic	0.013612	7795	PHACTR3
Lipid::Long chain fatty acid::10-heptadecenoate (17:1n7)	514	24816252	2014	Metabolic	0.025801	7795	RNF213
Lipid::Long chain fatty acid::10-heptadecenoate (17:1n7)	514	24816252	2014	Metabolic	0.033948	7795	BNC1
Lipid::Lysolipid::1-linoleoylglycerophosphocholine	537	24816252	2014	Metabolic	0.044552	7795	SYCP2
Lipid::Lysolipid::1-linoleoylglycerophosphocholine	537	24816252	2014	Metabolic	0.018613	7795	NCKAP5
Lipid::Sterol, Steroid::cortisol	574	24816252	2014	Metabolic	0.042874	7795	NELFE
Amino acid::Glycine, serine and threonine metabolism::serine	383	24816252	2014	Metabolic	0.031766	7796	NCKAP5
Amino acid::Glycine, serine and threonine metabolism::serine	383	24816252	2014	Metabolic	0.010877	7796	TNK1
Amino acid::Glycine, serine and threonine metabolism::serine	383	24816252	2014	Metabolic	0.039692	7796	RAPSN
Amino acid::Glycine, serine and threonine metabolism::serine	383	24816252	2014	Metabolic	0.031099	7796	RAD52
Amino acid::Urea cycle; arginine-, proline-, metabolism::urea	419	24816252	2014	Metabolic	0.040349	7796	SOX8
Amino acid::Urea cycle; arginine-, proline-, metabolism::urea	419	24816252	2014	Metabolic	0.013502	7796	PHACTR3
Amino acid::Urea cycle; arginine-, proline-, metabolism::urea	419	24816252	2014	Metabolic	0.03273	7796	LMF1
Lipid::Fatty acid metabolism (also BCAA metabolism)::butyrylcarnitine	494	24816252	2014	Metabolic	0.013824	7796	SYT10
Lipid::Fatty acid metabolism (also BCAA metabolism)::butyrylcarnitine	494	24816252	2014	Metabolic	0.020289	7796	PCCB
Lipid::Fatty acid metabolism (also BCAA metabolism)::butyrylcarnitine	494	24816252	2014	Metabolic	0.013737	7796	STAG1
Lipid::Long chain fatty acid::margarate (17:0)	520	24816252	2014	Metabolic	0.027069	7796	PEX12
Lipid::Long chain fatty acid::margarate (17:0)	520	24816252	2014	Metabolic	0.01957	7796	P4HB
Lipid::Long chain fatty acid::margarate (17:0)	520	24816252	2014	Metabolic	0.018823	7796	BNC1
Lipid::Carnitine metabolism::carnitine	478	24816252	2014	Metabolic	0.035496	7797	RNF213
Lipid::Carnitine metabolism::carnitine	478	24816252	2014	Metabolic	0.048747	7797	PUM1
Lipid::Carnitine metabolism::carnitine	478	24816252	2014	Metabolic	0.015859	7797	NOP58
Lipid::Carnitine metabolism::carnitine	478	24816252	2014	Metabolic	0.032344	7797	ELF3
Lipid::Fatty acid, monohydroxy::2-hydroxypalmitate	504	24816252	2014	Metabolic	0.03087	7797	PRPSAP1
Lipid::Fatty acid, monohydroxy::2-hydroxypalmitate	504	24816252	2014	Metabolic	0.047752	7797	FGF11
Lipid::Fatty acid, monohydroxy::2-hydroxypalmitate	504	24816252	2014	Metabolic	0.019022	7797	PEX12
Lipid::Fatty acid, monohydroxy::2-hydroxypalmitate	504	24816252	2014	Metabolic	0.0094652	7797	NLGN2
Lipid::Fatty acid, monohydroxy::2-hydroxypalmitate	504	24816252	2014	Metabolic	0.010449	7797	STAG1
Lipid::Fatty acid, monohydroxy::2-hydroxypalmitate	504	24816252	2014	Metabolic	0.026003	7797	PCCB
Lipid::Fatty acid, monohydroxy::2-hydroxypalmitate	504	24816252	2014	Metabolic	0.035637	7797	SPHK1
Lipid::Lysolipid::1-arachidonoylglycerophosphoinositol*	532	24816252	2014	Metabolic	0.03407	7797	LMF1
Lipid::Lysolipid::1-arachidonoylglycerophosphoinositol*	532	24816252	2014	Metabolic	0.015266	7797	SOX8
Lipid::Lysolipid::1-arachidonoylglycerophosphoinositol*	532	24816252	2014	Metabolic	0.0080063	7797	KIAA2012
Lipid::Lysolipid::1-arachidonoylglycerophosphoethanolamine*	531	24816252	2014	Metabolic	0.010791	7798	SOX8
Lipid::Lysolipid::1-arachidonoylglycerophosphoethanolamine*	531	24816252	2014	Metabolic	0.011483	7798	AMN1
Lipid::Lysolipid::1-arachidonoylglycerophosphoethanolamine*	531	24816252	2014	Metabolic	0.032703	7798	TNK1
::::X-11204	688	24816252	2014	Metabolic	0.03056	7799	FGF11
::::X-11204	688	24816252	2014	Metabolic	0.029328	7799	KCTD11
::::X-11204	688	24816252	2014	Metabolic	0.01437	7799	IPO9
::::X-11204	688	24816252	2014	Metabolic	0.032032	7799	TOX
::::X-11204	688	24816252	2014	Metabolic	0.018629	7799	SHISA4
Amino acid::Valine, leucine and isoleucine metabolism::leucine	431	24816252	2014	Metabolic	0.043083	7799	YBX2
Amino acid::Valine, leucine and isoleucine metabolism::leucine	431	24816252	2014	Metabolic	0.033384	7799	CHRNB1
Amino acid::Valine, leucine and isoleucine metabolism::leucine	431	24816252	2014	Metabolic	0.042077	7799	ERC1
Amino acid::Valine, leucine and isoleucine metabolism::leucine	431	24816252	2014	Metabolic	0.021169	7799	PUM1
Amino acid::Valine, leucine and isoleucine metabolism::leucine	431	24816252	2014	Metabolic	0.044399	7799	PHACTR3
Amino acid::Valine, leucine and isoleucine metabolism::leucine	431	24816252	2014	Metabolic	0.028772	7799	ZBTB4
Amino acid::Valine, leucine and isoleucine metabolism::leucine	431	24816252	2014	Metabolic	0.028377	7799	TMEM95
Lipid::Long chain fatty acid::eicosenoate (20:1n9 or 11)	519	24816252	2014	Metabolic	0.026843	7799	PEX12
Lipid::Long chain fatty acid::eicosenoate (20:1n9 or 11)	519	24816252	2014	Metabolic	0.02806	7799	IGFBP4
Lipid::Long chain fatty acid::eicosenoate (20:1n9 or 11)	519	24816252	2014	Metabolic	0.0095134	7799	PSKH1
Lipid::Medium chain fatty acid::caprate (10:0)	555	24816252	2014	Metabolic	0.029852	7799	SPHK1
Lipid::Medium chain fatty acid::caprate (10:0)	555	24816252	2014	Metabolic	0.026885	7799	NCKAP5
Lipid::Medium chain fatty acid::caprate (10:0)	555	24816252	2014	Metabolic	0.00046084	7799	ENDOV
Lipid::Medium chain fatty acid::caprate (10:0)	555	24816252	2014	Metabolic	0.032768	7799	FAM217B
Amino acid::Glutamate metabolism::pyroglutamine*	376	24816252	2014	Metabolic	0.016425	7800	PRPSAP1
Amino acid::Glutamate metabolism::pyroglutamine*	376	24816252	2014	Metabolic	0.03112	7800	NOP58
Lipid::Glycerolipid metabolism::glycerol	507	24816252	2014	Metabolic	0.027586	7800	PSKH1
Lipid::Glycerolipid metabolism::glycerol	507	24816252	2014	Metabolic	1.4295e-05	7800	KLHL1
Lipid::Glycerolipid metabolism::glycerol	507	24816252	2014	Metabolic	0.017943	7800	ZDHHC17
Lipid::Long chain fatty acid::dihomo-linoleate (20:2n6)	518	24816252	2014	Metabolic	0.019684	7800	PEX12
Lipid::Long chain fatty acid::dihomo-linoleate (20:2n6)	518	24816252	2014	Metabolic	0.04166	7800	NLGN2
Lipid::Long chain fatty acid::palmitate (16:0)	525	24816252	2014	Metabolic	0.020701	7800	PHACTR3
Lipid::Long chain fatty acid::palmitate (16:0)	525	24816252	2014	Metabolic	0.028446	7800	BNC1
Lipid::Long chain fatty acid::palmitate (16:0)	525	24816252	2014	Metabolic	0.00099797	7800	RIPK2
Lipid::Long chain fatty acid::palmitate (16:0)	525	24816252	2014	Metabolic	0.045017	7800	PEX12
Lipid::Long chain fatty acid::palmitate (16:0)	525	24816252	2014	Metabolic	0.030875	7800	NPTX1
Nucleotide::Pyrimidine metabolism, uracil containing::uridine	590	24816252	2014	Metabolic	0.0079665	7800	ENDOV
Nucleotide::Pyrimidine metabolism, uracil containing::uridine	590	24816252	2014	Metabolic	0.0082375	7800	ZBTB4
Nucleotide::Pyrimidine metabolism, uracil containing::uridine	590	24816252	2014	Metabolic	0.0086087	7800	NELFE
Nucleotide::Pyrimidine metabolism, uracil containing::uridine	590	24816252	2014	Metabolic	0.044099	7800	RARA
Nucleotide::Pyrimidine metabolism, uracil containing::uridine	590	24816252	2014	Metabolic	0.034595	7800	PUM1
Amino acid::Valine, leucine and isoleucine metabolism::isoleucine	429	24816252	2014	Metabolic	0.039252	7801	TMEM95
Amino acid::Valine, leucine and isoleucine metabolism::isoleucine	429	24816252	2014	Metabolic	0.034564	7801	AMN1
Amino acid::Valine, leucine and isoleucine metabolism::isoleucine	429	24816252	2014	Metabolic	0.0079003	7801	CHRNB1
Amino acid::Valine, leucine and isoleucine metabolism::isoleucine	429	24816252	2014	Metabolic	0.046861	7801	KDM4B
Amino acid::Valine, leucine and isoleucine metabolism::isoleucine	429	24816252	2014	Metabolic	0.036119	7801	ZBTB4
Amino acid::Valine, leucine and isoleucine metabolism::isoleucine	429	24816252	2014	Metabolic	0.008285	7801	TDRD9
Amino acid::Glutathione metabolism::5-oxoproline	377	24816252	2014	Metabolic	0.037283	7802	ADSL
Amino acid::Glutathione metabolism::5-oxoproline	377	24816252	2014	Metabolic	0.020228	7802	RNF213
Amino acid::Glutathione metabolism::5-oxoproline	377	24816252	2014	Metabolic	0.0045201	7802	KDM4B
Amino acid::Glutathione metabolism::5-oxoproline	377	24816252	2014	Metabolic	0.017283	7802	PSKH1
Amino acid::Glutathione metabolism::5-oxoproline	377	24816252	2014	Metabolic	0.023139	7802	LCAT
Amino acid::Glutathione metabolism::5-oxoproline	377	24816252	2014	Metabolic	0.04539	7802	SGSM3
Amino acid::Glycine, serine and threonine metabolism::glycine	380	24816252	2014	Metabolic	0.039725	7802	LCAT
Amino acid::Glycine, serine and threonine metabolism::glycine	380	24816252	2014	Metabolic	0.017692	7802	NCKAP5
Amino acid::Glycine, serine and threonine metabolism::glycine	380	24816252	2014	Metabolic	0.044747	7802	PSMB10
Amino acid::Glycine, serine and threonine metabolism::glycine	380	24816252	2014	Metabolic	0.024763	7802	AMN1
Amino acid::Urea cycle; arginine-, proline-, metabolism::trans-4-hydroxyproline	418	24816252	2014	Metabolic	0.041495	7802	SOX8
Lipid::Medium chain fatty acid::caprylate (8:0)	557	24816252	2014	Metabolic	0.0082006	7802	AMN1
Lipid::Medium chain fatty acid::caprylate (8:0)	557	24816252	2014	Metabolic	0.0019512	7802	SPHK1
Lipid::Medium chain fatty acid::caprylate (8:0)	557	24816252	2014	Metabolic	0.026034	7802	PCCB
Lipid::Medium chain fatty acid::caprylate (8:0)	557	24816252	2014	Metabolic	0.043233	7802	PRPSAP1
Lipid::Medium chain fatty acid::caprylate (8:0)	557	24816252	2014	Metabolic	0.042195	7802	STAG1
Lipid::Medium chain fatty acid::heptanoate (7:0)	558	24816252	2014	Metabolic	0.034276	7802	PHACTR3
Lipid::Medium chain fatty acid::heptanoate (7:0)	558	24816252	2014	Metabolic	0.028566	7802	GHR
Lipid::Medium chain fatty acid::heptanoate (7:0)	558	24816252	2014	Metabolic	0.031624	7802	TDRD9
Peptide::gamma-glutamyl::gamma-glutamylleucine	604	24816252	2014	Metabolic	0.0073288	7802	PHACTR3
Peptide::gamma-glutamyl::gamma-glutamylleucine	604	24816252	2014	Metabolic	0.043967	7802	KDM4B
Peptide::gamma-glutamyl::gamma-glutamylleucine	604	24816252	2014	Metabolic	0.0006818	7802	AMN1
Peptide::gamma-glutamyl::gamma-glutamylleucine	604	24816252	2014	Metabolic	0.043147	7802	RAD52
Lipid::Inositol metabolism::myo-inositol	511	24816252	2014	Metabolic	0.0002104	7803	KLHL1
Lipid::Long chain fatty acid::stearate (18:0)	528	24816252	2014	Metabolic	0.0094858	7803	PSKH1
Lipid::Long chain fatty acid::stearate (18:0)	528	24816252	2014	Metabolic	0.001284	7803	RIPK2
Lipid::Long chain fatty acid::stearate (18:0)	528	24816252	2014	Metabolic	0.04775	7803	P4HB
Lipid::Long chain fatty acid::stearate (18:0)	528	24816252	2014	Metabolic	0.023414	7803	NLGN2
Lipid::Long chain fatty acid::stearate (18:0)	528	24816252	2014	Metabolic	0.032659	7803	BNC1
Lipid::Long chain fatty acid::stearate (18:0)	528	24816252	2014	Metabolic	0.047796	7803	ENDOV
Lipid::Medium chain fatty acid::pelargonate (9:0)	560	24816252	2014	Metabolic	0.037606	7803	FGF11
Lipid::Medium chain fatty acid::pelargonate (9:0)	560	24816252	2014	Metabolic	0.030708	7803	IGFBP4
::::X-03094	657	24816252	2014	Metabolic	0.00924	7804	TCF12
::::X-03094	657	24816252	2014	Metabolic	0.036941	7804	RIPK2
::::X-03094	657	24816252	2014	Metabolic	0.0476	7804	CHRNB1
::::X-03094	657	24816252	2014	Metabolic	0.025615	7804	AMN1
::::X-11538	720	24816252	2014	Metabolic	0.0080415	7804	IGFBP4
::::X-11538	720	24816252	2014	Metabolic	0.029804	7804	PHACTR3
Amino acid::Glutamate metabolism::glutamate	374	24816252	2014	Metabolic	0.020677	7804	PHACTR3
Amino acid::Glutamate metabolism::glutamate	374	24816252	2014	Metabolic	0.019228	7804	TMEM95
Amino acid::Histidine metabolism::histidine	387	24816252	2014	Metabolic	0.0023182	7804	RNF213
Amino acid::Tryptophan metabolism::tryptophan	409	24816252	2014	Metabolic	0.0064491	7804	LMF1
Amino acid::Tryptophan metabolism::tryptophan	409	24816252	2014	Metabolic	0.0017021	7804	PHACTR3
Amino acid::Tryptophan metabolism::tryptophan	409	24816252	2014	Metabolic	0.012023	7804	TCF12
Amino acid::Tryptophan metabolism::tryptophan	409	24816252	2014	Metabolic	0.00042659	7804	SOX8
Amino acid::Tryptophan metabolism::tryptophan	409	24816252	2014	Metabolic	0.024631	7804	GHR
Amino acid::Tryptophan metabolism::tryptophan	409	24816252	2014	Metabolic	0.0079572	7804	KDM4B
Lipid::Long chain fatty acid::myristoleate (14:1n5)	522	24816252	2014	Metabolic	0.041839	7804	KLHL1
Lipid::Long chain fatty acid::myristoleate (14:1n5)	522	24816252	2014	Metabolic	0.022671	7804	ENDOV
Lipid::Long chain fatty acid::myristoleate (14:1n5)	522	24816252	2014	Metabolic	0.028865	7804	PSKH1
Lipid::Long chain fatty acid::myristoleate (14:1n5)	522	24816252	2014	Metabolic	0.0025723	7804	PHACTR3
Lipid::Long chain fatty acid::myristoleate (14:1n5)	522	24816252	2014	Metabolic	0.046626	7804	BNC1
Lipid::Long chain fatty acid::myristoleate (14:1n5)	522	24816252	2014	Metabolic	0.0058158	7804	PEX12
Lipid::Long chain fatty acid::myristoleate (14:1n5)	522	24816252	2014	Metabolic	0.043851	7804	ZBTB4
Lipid::Long chain fatty acid::myristoleate (14:1n5)	522	24816252	2014	Metabolic	0.0072103	7804	NPTX1
Lipid::Long chain fatty acid::myristoleate (14:1n5)	522	24816252	2014	Metabolic	0.041761	7804	RNF213
Lipid::Sterol, Steroid::4-androsten-3beta,17beta-diol disulfate 1*	568	24816252	2014	Metabolic	0.012393	7804	GHR
Lipid::Sterol, Steroid::4-androsten-3beta,17beta-diol disulfate 1*	568	24816252	2014	Metabolic	0.015545	7804	GSTK1
::::X-09789	680	24816252	2014	Metabolic	0.039825	7805	RAD52
::::X-09789	680	24816252	2014	Metabolic	0.0048375	7805	EIF5A
::::X-09789	680	24816252	2014	Metabolic	0.035263	7805	KIAA2012
::::X-09789	680	24816252	2014	Metabolic	0.039207	7805	GPS2
Lipid::Carnitine metabolism::acetylcarnitine	477	24816252	2014	Metabolic	0.024444	7805	YBX2
Lipid::Essential fatty acid::dihomo-linolenate (20:3n3 or n6)	487	24816252	2014	Metabolic	0.040246	7805	BNC1
Lipid::Essential fatty acid::dihomo-linolenate (20:3n3 or n6)	487	24816252	2014	Metabolic	0.049895	7805	IGFBP4
Lipid::Essential fatty acid::dihomo-linolenate (20:3n3 or n6)	487	24816252	2014	Metabolic	0.014298	7805	GHR
Lipid::Essential fatty acid::dihomo-linolenate (20:3n3 or n6)	487	24816252	2014	Metabolic	0.043072	7805	RIPK2
Lipid::Essential fatty acid::dihomo-linolenate (20:3n3 or n6)	487	24816252	2014	Metabolic	0.007939	7805	TOP2A
Amino acid::Glycine, serine and threonine metabolism::betaine	379	24816252	2014	Metabolic	0.035376	7806	AP2B1
Amino acid::Glycine, serine and threonine metabolism::betaine	379	24816252	2014	Metabolic	4.2845e-06	7806	SH3GL3
Amino acid::Glycine, serine and threonine metabolism::betaine	379	24816252	2014	Metabolic	0.043842	7806	RNPEP
Lipid::Medium chain fatty acid::10-undecenoate (11:1n1)	553	24816252	2014	Metabolic	0.0034011	7806	KLHL1
Lipid::Medium chain fatty acid::10-undecenoate (11:1n1)	553	24816252	2014	Metabolic	0.049529	7806	EIF5A
Lipid::Medium chain fatty acid::10-undecenoate (11:1n1)	553	24816252	2014	Metabolic	0.02726	7806	TAS2R40
Lipid::Medium chain fatty acid::10-undecenoate (11:1n1)	553	24816252	2014	Metabolic	0.012733	7806	RIPK2
Lipid::Medium chain fatty acid::10-undecenoate (11:1n1)	553	24816252	2014	Metabolic	0.042209	7806	ENDOV
Lipid::Medium chain fatty acid::10-undecenoate (11:1n1)	553	24816252	2014	Metabolic	0.029187	7806	GPS2
Lipid::Medium chain fatty acid::10-undecenoate (11:1n1)	553	24816252	2014	Metabolic	0.023095	7806	SH3GL3
Xenobiotics::Benzoate metabolism::hippurate	618	24816252	2014	Metabolic	0.018816	7806	PEX12
Amino acid::Phenylalanine & tyrosine metabolism::tyrosine	401	24816252	2014	Metabolic	0.030216	7807	STAG1
Amino acid::Phenylalanine & tyrosine metabolism::tyrosine	401	24816252	2014	Metabolic	0.0424	7807	RAPSN
Amino acid::Phenylalanine & tyrosine metabolism::tyrosine	401	24816252	2014	Metabolic	0.0078303	7807	KDM4B
Amino acid::Phenylalanine & tyrosine metabolism::tyrosine	401	24816252	2014	Metabolic	0.034365	7807	GHR
Amino acid::Phenylalanine & tyrosine metabolism::tyrosine	401	24816252	2014	Metabolic	0.011802	7807	PCCB
Xenobiotics::Benzoate metabolism::catechol sulfate	617	24816252	2014	Metabolic	0.0491	7807	AMN1
Amino acid::Valine, leucine and isoleucine metabolism::valine	433	24816252	2014	Metabolic	0.027879	7808	AMN1
Amino acid::Valine, leucine and isoleucine metabolism::valine	433	24816252	2014	Metabolic	0.031798	7808	CHRNB1
Amino acid::Valine, leucine and isoleucine metabolism::valine	433	24816252	2014	Metabolic	0.02797	7808	ZBTB4
Amino acid::Valine, leucine and isoleucine metabolism::valine	433	24816252	2014	Metabolic	0.0026364	7808	YBX2
::::X-12524	783	24816252	2014	Metabolic	0.038764	7809	ZDHHC17
::::X-12524	783	24816252	2014	Metabolic	0.0041491	7809	AMN1
::::X-12524	783	24816252	2014	Metabolic	0.0070101	7809	PHACTR3
::::X-12524	783	24816252	2014	Metabolic	0.0015497	7809	SOX8
::::X-12524	783	24816252	2014	Metabolic	0.041371	7809	IGFBP4
::::X-12524	783	24816252	2014	Metabolic	0.041602	7809	ELF3
Lipid::Carnitine metabolism::3-dehydrocarnitine*	476	24816252	2014	Metabolic	0.03709	7809	CELF1
Lipid::Carnitine metabolism::3-dehydrocarnitine*	476	24816252	2014	Metabolic	0.0056375	7809	SPHK1
Lipid::Carnitine metabolism::3-dehydrocarnitine*	476	24816252	2014	Metabolic	0.038343	7809	PRPSAP1
Lipid::Carnitine metabolism::3-dehydrocarnitine*	476	24816252	2014	Metabolic	0.02659	7809	NOP58
Lipid::Carnitine metabolism::3-dehydrocarnitine*	476	24816252	2014	Metabolic	0.033258	7809	PUM1
Amino acid::Phenylalanine & tyrosine metabolism::phenol sulfate	396	24816252	2014	Metabolic	0.0058538	7810	SLC12A4
Amino acid::Phenylalanine & tyrosine metabolism::phenol sulfate	396	24816252	2014	Metabolic	0.007699	7810	BNC1
Amino acid::Phenylalanine & tyrosine metabolism::phenol sulfate	396	24816252	2014	Metabolic	0.016182	7810	PSKH1
Amino acid::Phenylalanine & tyrosine metabolism::phenol sulfate	396	24816252	2014	Metabolic	0.0038812	7810	LCAT
Amino acid::Phenylalanine & tyrosine metabolism::phenol sulfate	396	24816252	2014	Metabolic	0.0010819	7810	PSMB10
Amino acid::Phenylalanine & tyrosine metabolism::phenol sulfate	396	24816252	2014	Metabolic	0.00044991	7810	EDC4
Amino acid::Phenylalanine & tyrosine metabolism::phenol sulfate	396	24816252	2014	Metabolic	0.0071341	7810	TDRD9
Amino acid::Phenylalanine & tyrosine metabolism::phenol sulfate	396	24816252	2014	Metabolic	0.013652	7810	STAG1
::::X-11317	693	24816252	2014	Metabolic	0.02751	7811	TAS2R40
::::X-11317	693	24816252	2014	Metabolic	0.01148	7811	SNTG2
::::X-11787	727	24816252	2014	Metabolic	0.039795	7811	PUM1
::::X-11787	727	24816252	2014	Metabolic	0.045937	7811	KDM4B
::::X-11787	727	24816252	2014	Metabolic	0.010271	7811	CDC6
Lipid::Long chain fatty acid::myristate (14:0)	521	24816252	2014	Metabolic	0.049737	7811	AMN1
Lipid::Long chain fatty acid::myristate (14:0)	521	24816252	2014	Metabolic	0.0129	7811	RIPK2
Lipid::Long chain fatty acid::myristate (14:0)	521	24816252	2014	Metabolic	0.010838	7811	PEX12
Lipid::Long chain fatty acid::myristate (14:0)	521	24816252	2014	Metabolic	0.0082286	7811	BNC1
Lipid::Long chain fatty acid::myristate (14:0)	521	24816252	2014	Metabolic	0.0011383	7811	PHACTR3
Lipid::Long chain fatty acid::myristate (14:0)	521	24816252	2014	Metabolic	0.011474	7811	NPTX1
Lipid::Long chain fatty acid::myristate (14:0)	521	24816252	2014	Metabolic	0.040898	7811	PSKH1
Lipid::Medium chain fatty acid::caproate (6:0)	556	24816252	2014	Metabolic	0.031733	7811	PHACTR3
Lipid::Medium chain fatty acid::caproate (6:0)	556	24816252	2014	Metabolic	0.04236	7811	RAD52
Lipid::Medium chain fatty acid::caproate (6:0)	556	24816252	2014	Metabolic	0.0090099	7811	AMN1
Lipid::Medium chain fatty acid::caproate (6:0)	556	24816252	2014	Metabolic	0.0059084	7811	PSKH1
Lipid::Medium chain fatty acid::caproate (6:0)	556	24816252	2014	Metabolic	0.039443	7811	GHR
Amino acid::Lysine metabolism::lysine	389	24816252	2014	Metabolic	0.02128	7812	AP2B1
Amino acid::Lysine metabolism::lysine	389	24816252	2014	Metabolic	0.045272	7812	IPO9
Amino acid::Lysine metabolism::lysine	389	24816252	2014	Metabolic	0.033004	7812	ERC1
Amino acid::Lysine metabolism::lysine	389	24816252	2014	Metabolic	0.0083199	7812	PHACTR3
Amino acid::Lysine metabolism::lysine	389	24816252	2014	Metabolic	0.041057	7812	GHR
Amino acid::Lysine metabolism::lysine	389	24816252	2014	Metabolic	0.015729	7812	CELF1
Amino acid::Phenylalanine & tyrosine metabolism::phenylacetylglutamine	398	24816252	2014	Metabolic	0.016691	7812	IGFBP4
Amino acid::Phenylalanine & tyrosine metabolism::phenylacetylglutamine	398	24816252	2014	Metabolic	0.047916	7812	NLGN2
Amino acid::Phenylalanine & tyrosine metabolism::phenylacetylglutamine	398	24816252	2014	Metabolic	0.039535	7812	SGSM3
Amino acid::Phenylalanine & tyrosine metabolism::phenylacetylglutamine	398	24816252	2014	Metabolic	0.02254	7812	NCKAP5
Amino acid::Phenylalanine & tyrosine metabolism::phenylacetylglutamine	398	24816252	2014	Metabolic	0.024138	7812	TCF12
Amino acid::Phenylalanine & tyrosine metabolism::phenylacetylglutamine	398	24816252	2014	Metabolic	0.033083	7812	NOP58
Amino acid::Phenylalanine & tyrosine metabolism::phenylacetylglutamine	398	24816252	2014	Metabolic	0.040428	7812	PUM1
Amino acid::Phenylalanine & tyrosine metabolism::phenylacetylglutamine	398	24816252	2014	Metabolic	0.043047	7812	TNRC6B
Amino acid::Phenylalanine & tyrosine metabolism::phenylacetylglutamine	398	24816252	2014	Metabolic	0.030408	7812	ADSL
Amino acid::Polyamine metabolism::X-03056--N-[3-(2-Oxopyrrolidin-1-yl)propyl]acetamide	655	24816252	2014	Metabolic	0.017045	7812	GSTK1
Amino acid::Polyamine metabolism::X-03056--N-[3-(2-Oxopyrrolidin-1-yl)propyl]acetamide	655	24816252	2014	Metabolic	0.037367	7812	ELF3
Amino acid::Valine, leucine and isoleucine metabolism::isobutyrylcarnitine	428	24816252	2014	Metabolic	0.002002	7812	TAS2R40
Amino acid::Valine, leucine and isoleucine metabolism::isobutyrylcarnitine	428	24816252	2014	Metabolic	0.0086009	7812	PEX12
Amino acid::Valine, leucine and isoleucine metabolism::isobutyrylcarnitine	428	24816252	2014	Metabolic	0.029392	7812	CSRP2
Amino acid::Valine, leucine and isoleucine metabolism::isobutyrylcarnitine	428	24816252	2014	Metabolic	0.012925	7812	ZDHHC17
Amino acid::Valine, leucine and isoleucine metabolism::isobutyrylcarnitine	428	24816252	2014	Metabolic	0.04723	7812	NLGN2
Lipid::Fatty acid, dicarboxylate::3-carboxy-4-methyl-5-propyl-2-furanpropanoate (CMPF)	498	24816252	2014	Metabolic	0.026275	7812	ZDHHC17
Lipid::Fatty acid, dicarboxylate::3-carboxy-4-methyl-5-propyl-2-furanpropanoate (CMPF)	498	24816252	2014	Metabolic	0.024202	7812	SYT10
Lipid::Lysolipid::1-myristoylglycerophosphocholine	539	24816252	2014	Metabolic	0.0030281	7812	TCF12
Lipid::Lysolipid::1-myristoylglycerophosphocholine	539	24816252	2014	Metabolic	0.024972	7812	AP2B1
Lipid::Lysolipid::1-myristoylglycerophosphocholine	539	24816252	2014	Metabolic	0.044923	7812	GPS2
Lipid::Lysolipid::1-myristoylglycerophosphocholine	539	24816252	2014	Metabolic	0.045839	7812	PEX12
Lipid::Lysolipid::1-myristoylglycerophosphocholine	539	24816252	2014	Metabolic	0.019738	7812	RIPK2
Lipid::Lysolipid::1-oleoylglycerophosphocholine	540	24816252	2014	Metabolic	0.048505	7812	AP2B1
Lipid::Lysolipid::1-oleoylglycerophosphocholine	540	24816252	2014	Metabolic	0.0099423	7812	SH3GL3
Lipid::Lysolipid::1-palmitoleoylglycerophosphocholine*	542	24816252	2014	Metabolic	0.0061397	7812	SLC12A4
Lipid::Lysolipid::1-palmitoleoylglycerophosphocholine*	542	24816252	2014	Metabolic	0.022824	7812	EDC4
Lipid::Lysolipid::1-palmitoleoylglycerophosphocholine*	542	24816252	2014	Metabolic	0.018375	7812	PSMB10
Lipid::Lysolipid::1-palmitoleoylglycerophosphocholine*	542	24816252	2014	Metabolic	0.01456	7812	PSKH1
Lipid::Lysolipid::1-palmitoleoylglycerophosphocholine*	542	24816252	2014	Metabolic	0.012209	7812	CELF1
Lipid::Lysolipid::1-palmitoleoylglycerophosphocholine*	542	24816252	2014	Metabolic	0.041957	7812	FAM217B
Energy::Krebs cycle::citrate	459	24816252	2014	Metabolic	0.026274	7813	FGF11
Energy::Krebs cycle::citrate	459	24816252	2014	Metabolic	0.0090025	7813	LMF1
Energy::Krebs cycle::citrate	459	24816252	2014	Metabolic	0.037396	7813	TDRD9
Energy::Krebs cycle::citrate	459	24816252	2014	Metabolic	0.021975	7813	NLGN2
Energy::Krebs cycle::citrate	459	24816252	2014	Metabolic	0.03539	7813	NOP58
Lipid::Fatty acid metabolism (also BCAA metabolism)::propionylcarnitine	495	24816252	2014	Metabolic	0.036869	7813	CELF1
Lipid::Fatty acid metabolism (also BCAA metabolism)::propionylcarnitine	495	24816252	2014	Metabolic	0.021855	7813	AMN1
Lipid::Fatty acid metabolism (also BCAA metabolism)::propionylcarnitine	495	24816252	2014	Metabolic	0.012822	7813	RAPSN
Lipid::Fatty acid metabolism (also BCAA metabolism)::propionylcarnitine	495	24816252	2014	Metabolic	0.030732	7813	NCKAP5
Lipid::Fatty acid metabolism (also BCAA metabolism)::propionylcarnitine	495	24816252	2014	Metabolic	0.044823	7813	NLGN2
Lipid::Fatty acid metabolism (also BCAA metabolism)::propionylcarnitine	495	24816252	2014	Metabolic	0.029758	7813	SHISA4
Lipid::Fatty acid metabolism (also BCAA metabolism)::propionylcarnitine	495	24816252	2014	Metabolic	0.037971	7813	ENDOV
Lipid::Sterol, Steroid::cholesterol	573	24816252	2014	Metabolic	0.013767	7813	KIAA2012
Lipid::Sterol, Steroid::cholesterol	573	24816252	2014	Metabolic	0.047252	7813	NOP58
Nucleotide::Purine metabolism, adenine containing::N1-methyladenosine	583	24816252	2014	Metabolic	0.015747	7813	SHISA4
Nucleotide::Purine metabolism, adenine containing::N1-methyladenosine	583	24816252	2014	Metabolic	0.048301	7813	KIAA2012
Nucleotide::Purine metabolism, adenine containing::N1-methyladenosine	583	24816252	2014	Metabolic	0.025401	7813	PUM1
Nucleotide::Purine metabolism, adenine containing::N1-methyladenosine	583	24816252	2014	Metabolic	0.025184	7813	IPO9
Amino acid::Butanoate metabolism::2-aminobutyrate	368	24816252	2014	Metabolic	0.035562	7814	RNF213
Amino acid::Butanoate metabolism::2-aminobutyrate	368	24816252	2014	Metabolic	0.046637	7814	CDC6
Amino acid::Butanoate metabolism::2-aminobutyrate	368	24816252	2014	Metabolic	0.0463	7814	NPTX1
Amino acid::Butanoate metabolism::2-aminobutyrate	368	24816252	2014	Metabolic	0.03183	7814	NCKAP5
Amino acid::Butanoate metabolism::2-aminobutyrate	368	24816252	2014	Metabolic	0.025111	7814	ZDHHC17
Carbohydrate::Glycolysis, gluconeogenesis, pyruvate metabolism::lactate	443	24816252	2014	Metabolic	0.0074419	7814	TCF12
Lipid::Sphingolipid::palmitoyl sphingomyelin	567	24816252	2014	Metabolic	0.0091418	7814	SH3GL3
Lipid::Sphingolipid::palmitoyl sphingomyelin	567	24816252	2014	Metabolic	0.0070682	7814	LCAT
Lipid::Sphingolipid::palmitoyl sphingomyelin	567	24816252	2014	Metabolic	0.032702	7814	EIF5A
Lipid::Sphingolipid::palmitoyl sphingomyelin	567	24816252	2014	Metabolic	0.040714	7814	GPS2
Lipid::Sphingolipid::palmitoyl sphingomyelin	567	24816252	2014	Metabolic	0.0054217	7814	RAPSN
Amino acid::Cysteine, methionine, SAM, taurine metabolism::2-hydroxybutyrate (AHB)	371	24816252	2014	Metabolic	0.016442	7815	PSKH1
Amino acid::Cysteine, methionine, SAM, taurine metabolism::2-hydroxybutyrate (AHB)	371	24816252	2014	Metabolic	0.022495	7815	ERC1
Amino acid::Cysteine, methionine, SAM, taurine metabolism::2-hydroxybutyrate (AHB)	371	24816252	2014	Metabolic	0.029613	7815	SLC12A4
Amino acid::Tryptophan metabolism::kynurenine	407	24816252	2014	Metabolic	0.032035	7816	STAG1
Amino acid::Tryptophan metabolism::kynurenine	407	24816252	2014	Metabolic	0.029887	7816	GHR
Amino acid::Tryptophan metabolism::kynurenine	407	24816252	2014	Metabolic	0.021037	7816	NELFE
Amino acid::Tryptophan metabolism::kynurenine	407	24816252	2014	Metabolic	0.023872	7816	IPO9
Amino acid::Tryptophan metabolism::kynurenine	407	24816252	2014	Metabolic	0.031544	7816	SHISA4
Amino acid::Tryptophan metabolism::kynurenine	407	24816252	2014	Metabolic	0.015408	7816	TOX
Amino acid::Tryptophan metabolism::kynurenine	407	24816252	2014	Metabolic	0.026604	7816	SH3GL3
Amino acid::Tryptophan metabolism::kynurenine	407	24816252	2014	Metabolic	0.010432	7816	TCF12
Amino acid::Tryptophan metabolism::kynurenine	407	24816252	2014	Metabolic	0.048192	7816	PCCB
Amino acid::Urea cycle; arginine-, proline-, metabolism::proline	417	24816252	2014	Metabolic	0.033932	7816	GHR
Amino acid::Urea cycle; arginine-, proline-, metabolism::proline	417	24816252	2014	Metabolic	0.048782	7816	FAM217B
Lipid::Long chain fatty acid::arachidonate (20:4n6)	517	24816252	2014	Metabolic	0.021635	7816	CDC6
Lipid::Long chain fatty acid::arachidonate (20:4n6)	517	24816252	2014	Metabolic	0.0031128	7816	SPHK1
Lipid::Long chain fatty acid::arachidonate (20:4n6)	517	24816252	2014	Metabolic	0.038078	7816	TOP2A
Lipid::Lysolipid::1-linoleoylglycerophosphoethanolamine*	538	24816252	2014	Metabolic	0.017809	7817	NPTX1
Lipid::Lysolipid::1-linoleoylglycerophosphoethanolamine*	538	24816252	2014	Metabolic	0.020717	7817	RAPSN
Lipid::Lysolipid::1-stearoylglycerophosphocholine	546	24816252	2014	Metabolic	0.037156	7817	NELFE
::::X-02249	651	24816252	2014	Metabolic	0.011184	7818	PUM1
Nucleotide::Purine metabolism, urate metabolism::urate	588	24816252	2014	Metabolic	0.0028427	7819	NOP58
Nucleotide::Purine metabolism, urate metabolism::urate	588	24816252	2014	Metabolic	0.030169	7819	LMF1
Nucleotide::Purine metabolism, urate metabolism::urate	588	24816252	2014	Metabolic	0.039326	7819	PCCB
Nucleotide::Purine metabolism, urate metabolism::urate	588	24816252	2014	Metabolic	0.0041843	7819	RNF213
Nucleotide::Purine metabolism, urate metabolism::urate	588	24816252	2014	Metabolic	0.033448	7819	FGF11
Lipid::Ketone bodies::3-hydroxybutyrate (BHBA)	513	24816252	2014	Metabolic	0.0047746	7820	RAPSN
Lipid::Ketone bodies::3-hydroxybutyrate (BHBA)	513	24816252	2014	Metabolic	0.02578	7820	PHACTR3
Lipid::Ketone bodies::3-hydroxybutyrate (BHBA)	513	24816252	2014	Metabolic	0.0051602	7820	TCF12
Lipid::Ketone bodies::3-hydroxybutyrate (BHBA)	513	24816252	2014	Metabolic	0.0094269	7820	LMF1
Lipid::Ketone bodies::3-hydroxybutyrate (BHBA)	513	24816252	2014	Metabolic	0.04731	7820	NPTX1
Lipid::Ketone bodies::3-hydroxybutyrate (BHBA)	513	24816252	2014	Metabolic	0.021369	7820	IGFBP4
Lipid::Ketone bodies::3-hydroxybutyrate (BHBA)	513	24816252	2014	Metabolic	0.0036296	7820	AMN1
Lipid::Essential fatty acid::docosapentaenoate (n3 DPA; 22:5n3)	489	24816252	2014	Metabolic	0.02483	7821	PSKH1
Lipid::Essential fatty acid::docosapentaenoate (n3 DPA; 22:5n3)	489	24816252	2014	Metabolic	0.039601	7821	BNC1
Lipid::Essential fatty acid::docosapentaenoate (n3 DPA; 22:5n3)	489	24816252	2014	Metabolic	0.0053065	7821	PEX12
Lipid::Essential fatty acid::docosapentaenoate (n3 DPA; 22:5n3)	489	24816252	2014	Metabolic	0.048807	7821	RIPK2
Amino acid::Creatine metabolism::creatine	369	24816252	2014	Metabolic	0.018913	7822	PHACTR3
Amino acid::Creatine metabolism::creatine	369	24816252	2014	Metabolic	0.047968	7822	PEX12
Granulocyte colony-stimulating factor	977	27989323	2017	Immune	0.021079	7904	KCTD11
Granulocyte colony-stimulating factor	977	27989323	2017	Immune	0.025881	7904	ARHGDIA
Granulocyte colony-stimulating factor	977	27989323	2017	Immune	0.047798	7904	ADSL
Granulocyte colony-stimulating factor	977	27989323	2017	Immune	0.027021	7904	PPP1R27
Granulocyte colony-stimulating factor	977	27989323	2017	Immune	0.024719	7904	P4HB
Granulocyte colony-stimulating factor	977	27989323	2017	Immune	0.0017409	7904	PHACTR3
Granulocyte colony-stimulating factor	977	27989323	2017	Immune	0.028346	7904	MAFG
Granulocyte colony-stimulating factor	977	27989323	2017	Immune	3.7252e-05	7904	ACAP1
Extreme obesity (childhood)	4297	30677029	2019	Metabolic	0.0044928	7916	PTPMT1
Extreme obesity (childhood)	4297	30677029	2019	Metabolic	0.034102	7916	KCTD11
Extreme obesity (childhood)	4297	30677029	2019	Metabolic	0.023604	7916	TMEM95
Extreme obesity (childhood)	4297	30677029	2019	Metabolic	0.0022362	7916	CELF1
Extreme obesity (childhood)	4297	30677029	2019	Metabolic	0.016557	7916	CSRP2
Extreme obesity (childhood)	4297	30677029	2019	Metabolic	0.0049156	7916	AMN1
Thinness	4296	30677029	2019	Metabolic	0.015228	7931	SHISA4
Thinness	4296	30677029	2019	Metabolic	0.018504	7931	CELF1
Thinness	4296	30677029	2019	Metabolic	0.027819	7931	ADSL
Thinness	4296	30677029	2019	Metabolic	0.011465	7931	PTPMT1
Thinness	4296	30677029	2019	Metabolic	0.015553	7931	NPTX1
Thinness	4296	30677029	2019	Metabolic	0.0064412	7931	TCF12
Thinness	4296	30677029	2019	Metabolic	0.012607	7931	UBE2O
Thinness	4296	30677029	2019	Metabolic	0.0015121	7931	IPO9
Thinness	4296	30677029	2019	Metabolic	0.0098055	7931	ACAP1
Thinness	4296	30677029	2019	Metabolic	0.01	7931	SGSM3
Thinness	4296	30677029	2019	Metabolic	0.029422	7931	SPHK1
Thinness	4296	30677029	2019	Metabolic	9.9791e-06	7931	GHR
Type 1 Diabetes	1067	19430480	2009	Endocrine	0.0038565	7982	ACAP1
Interleukin-4	991	27989323	2017	Immune	0.037883	8124	GHR
Interleukin-4	991	27989323	2017	Immune	0.0019312	8124	NELFE
Interleukin-4	991	27989323	2017	Immune	0.0011291	8124	ACAP1
Eotaxin (CCL11)	975	27989323	2017	Immune	0.021288	8153	RNF213
Eotaxin (CCL11)	975	27989323	2017	Immune	0.01539	8153	TOX
Eotaxin (CCL11)	975	27989323	2017	Immune	0.0068113	8153	ACAP1
TNF-related apoptosis inducing ligand	1012	27989323	2017	Immune	0.03112	8186	CSRP2
TNF-related apoptosis inducing ligand	1012	27989323	2017	Immune	0.045394	8186	NCKAP5
TNF-related apoptosis inducing ligand	1012	27989323	2017	Immune	0.029405	8186	ERC1
TNF-related apoptosis inducing ligand	1012	27989323	2017	Immune	0.00018763	8186	TNRC6B
Interleukin-6	993	27989323	2017	Immune	0.022141	8189	P4HB
Interleukin-6	993	27989323	2017	Immune	0.022665	8189	CHRNB1
Interleukin-6	993	27989323	2017	Immune	0.029133	8189	ARHGDIA
Interleukin-6	993	27989323	2017	Immune	0.031125	8189	PPP1R27
Interleukin-6	993	27989323	2017	Immune	0.0063339	8189	TOX
Interleukin-6	993	27989323	2017	Immune	0.0083008	8189	ACAP1
Macrophage inflammatory protein-1 (CCL4)	1004	27989323	2017	Immune	0.016496	8243	KDM4B
Macrophage inflammatory protein-1 (CCL4)	1004	27989323	2017	Immune	0.04713	8243	TOP2A
Macrophage inflammatory protein-1 (CCL4)	1004	27989323	2017	Immune	1.24e-13	8243	AP2B1
Macrophage inflammatory protein-1 (CCL4)	1004	27989323	2017	Immune	0.021208	8243	PPP1R27
Macrophage inflammatory protein-1 (CCL4)	1004	27989323	2017	Immune	1.18e-08	8243	PEX12
Macrophage inflammatory protein-1 (CCL4)	1004	27989323	2017	Immune	0.017978	8243	P4HB
Macrophage inflammatory protein-1 (CCL4)	1004	27989323	2017	Immune	0.047075	8243	ARHGDIA
Macrophage inflammatory protein-1 (CCL4)	1004	27989323	2017	Immune	0.043441	8243	CDC6
Macrophage inflammatory protein-1 (CCL4)	1004	27989323	2017	Immune	0.033963	8243	RARA
Interleukin-12p70	982	27989323	2017	Immune	0.00041438	8270	ACAP1
Interleukin-12p70	982	27989323	2017	Immune	0.010482	8270	PUM1
Interleukin-12p70	982	27989323	2017	Immune	0.025529	8270	ARHGDIA
Interleukin-12p70	982	27989323	2017	Immune	0.021406	8270	P4HB
Interleukin-12p70	982	27989323	2017	Immune	0.037062	8270	PCYT2
Interleukin-12p70	982	27989323	2017	Immune	0.0049113	8270	SH3GL3
Interleukin-12p70	982	27989323	2017	Immune	0.012164	8270	PPP1R27
Stem cell factor	1007	27989323	2017	Immune	0.0014636	8290	FAM217B
Stem cell factor	1007	27989323	2017	Immune	0.0015559	8290	SYCP2
Hepatocyte growth factor	979	27989323	2017	Immune	0.04693	8292	RAD52
Monocyte chemotactic protein-1 (CCL2)	998	27989323	2017	Immune	0.020637	8293	FAM217B
Monocyte chemotactic protein-1 (CCL2)	998	27989323	2017	Immune	0.0022294	8293	UBE2O
Monocyte chemotactic protein-1 (CCL2)	998	27989323	2017	Immune	0.023587	8293	SPHK1
Monocyte chemotactic protein-1 (CCL2)	998	27989323	2017	Immune	0.01467	8293	GSTK1
Monocyte chemotactic protein-1 (CCL2)	998	27989323	2017	Immune	0.04372	8293	ALYREF
Monocyte chemotactic protein-1 (CCL2)	998	27989323	2017	Immune	0.011734	8293	ACAP1
Monocyte chemotactic protein-1 (CCL2)	998	27989323	2017	Immune	0.030001	8293	KLHL1
Monocyte chemotactic protein-1 (CCL2)	998	27989323	2017	Immune	0.014046	8293	CHRNB1
Monocyte chemotactic protein-1 (CCL2)	998	27989323	2017	Immune	0.015226	8293	SYCP2
Platelet derived growth factor BB	1005	27989323	2017	Immune	0.00053191	8293	ACAP1
Platelet derived growth factor BB	1005	27989323	2017	Immune	0.04316	8293	PUM1
Ratio of visceral-tosubcutaneous adipose tissue volume (adjusted for BMI, male)	1133	27918534	2017	Metabolic	0.030293	8374	BNC1
Ratio of visceral-tosubcutaneous adipose tissue volume (adjusted for BMI, male)	1133	27918534	2017	Metabolic	0.039085	8374	RIPK2
Ratio of visceral-tosubcutaneous adipose tissue volume (adjusted for BMI, male)	1133	27918534	2017	Metabolic	0.048658	8374	TNK1
Ratio of visceral-tosubcutaneous adipose tissue volume (adjusted for BMI, male)	1133	27918534	2017	Metabolic	0.043701	8374	FGF11
Ratio of visceral-tosubcutaneous adipose tissue volume (male)	1130	27918534	2017	Metabolic	0.018749	8374	GSTK1
Ratio of visceral-tosubcutaneous adipose tissue volume (male)	1130	27918534	2017	Metabolic	0.022491	8374	GPS2
Ratio of visceral-tosubcutaneous adipose tissue volume (male)	1130	27918534	2017	Metabolic	0.0045594	8374	TNK1
Ratio of visceral-tosubcutaneous adipose tissue volume (male)	1130	27918534	2017	Metabolic	0.014055	8374	ENDOV
Parkinson disease	1187	22451204	2012	Central Nervous System	0.031226	8477	SHISA4
Parkinson disease	1187	22451204	2012	Central Nervous System	0.013413	8477	RARA
Parkinson disease	1187	22451204	2012	Central Nervous System	0.023617	8477	TOP2A
Parkinson disease	1187	22451204	2012	Central Nervous System	0.048336	8477	AP2B1
Gestational weight gain (offspring, early)	3964	28990592	2017	Reproduction	0.024555	8552	TCF12
Gestational weight gain (offspring, early)	3964	28990592	2017	Reproduction	0.0044061	8552	LMF1
Gestational weight gain (offspring, early)	3964	28990592	2017	Reproduction	0.0032378	8552	SYCP2
Gestational weight gain (offspring, early)	3964	28990592	2017	Reproduction	0.04442	8552	RIPK2
Gestational weight gain (offspring, early)	3964	28990592	2017	Reproduction	0.0074017	8552	SOX8
Gestational weight gain (offspring, early)	3964	28990592	2017	Reproduction	0.0064557	8552	FAM217B
E/A ratio	4155	29403010	2018	Cardiovascular	0.045318	8600	TCF12
E/A ratio	4155	29403010	2018	Cardiovascular	0.033302	8600	UBE2O
E/A ratio	4155	29403010	2018	Cardiovascular	0.033554	8600	AP2B1
E/A ratio	4155	29403010	2018	Cardiovascular	0.043064	8600	RIPK2
Gestational weight gain (offspring, total)	3965	28990592	2017	Reproduction	0.036188	8625	PHACTR3
Gestational weight gain (offspring, total)	3965	28990592	2017	Reproduction	0.027131	8625	CELF1
Gestational weight gain (offspring, total)	3965	28990592	2017	Reproduction	0.0049088	8625	NELFE
Subcutaneous adipose tissue attenuation (male)	1124	27918534	2017	Metabolic	0.018464	8685	PEX12
Subcutaneous adipose tissue attenuation (male)	1124	27918534	2017	Metabolic	0.041364	8685	NOP58
Subcutaneous adipose tissue attenuation (male)	1124	27918534	2017	Metabolic	0.010895	8685	ERC1
Subcutaneous adipose tissue attenuation (male)	1124	27918534	2017	Metabolic	0.0048583	8685	RAD52
Subcutaneous adipose tissue attenuation (male)	1124	27918534	2017	Metabolic	0.020174	8685	IGFBP4
Subcutaneous adipose tissue attenuation (male)	1124	27918534	2017	Metabolic	0.0092859	8685	RIPK2
Subcutaneous adipose tissue attenuation (male)	1124	27918534	2017	Metabolic	0.0074562	8685	TNK1
Subcutaneous adipose tissue volume (male)	1109	27918534	2017	Metabolic	0.0023396	8685	TNRC6B
Subcutaneous adipose tissue volume (male)	1109	27918534	2017	Metabolic	0.00018581	8685	RIPK2
Subcutaneous adipose tissue volume (male)	1109	27918534	2017	Metabolic	0.036714	8685	SGSM3
Subcutaneous adipose tissue volume (male)	1109	27918534	2017	Metabolic	0.033509	8685	FGF11
Subcutaneous adipose tissue volume (male)	1109	27918534	2017	Metabolic	0.016453	8685	RAPSN
Visceral adipose tissue sttenutation (male)	1127	27918534	2017	Metabolic	0.04986	8738	ERC1
Visceral adipose tissue sttenutation (male)	1127	27918534	2017	Metabolic	0.010447	8738	TOX
Visceral sdipose tissue volume (adjusted for BMI, male)	1115	27918534	2017	Metabolic	0.03443	8738	GPS2
Visceral sdipose tissue volume (adjusted for BMI, male)	1115	27918534	2017	Metabolic	0.0041422	8738	TNK1
Visceral sdipose tissue volume (adjusted for BMI, male)	1115	27918534	2017	Metabolic	0.017227	8738	GSTK1
Visceral sdipose tissue volume (adjusted for BMI, male)	1115	27918534	2017	Metabolic	0.029459	8738	ENDOV
Visceral sdipose tissue volume (male)	1112	27918534	2017	Metabolic	6.9396e-05	8738	RIPK2
Visceral sdipose tissue volume (male)	1112	27918534	2017	Metabolic	0.049386	8738	CSRP2
Visceral sdipose tissue volume (male)	1112	27918534	2017	Metabolic	0.031949	8738	TNRC6B
Visceral sdipose tissue volume (male)	1112	27918534	2017	Metabolic	0.0096495	8738	RAPSN
Visceral sdipose tissue volume (male)	1112	27918534	2017	Metabolic	0.039697	8738	PCCB
Visceral sdipose tissue volume (male)	1112	27918534	2017	Metabolic	0.0068715	8738	FGF11
HbA1c	3945	28898252	2017	Metabolic	0.018472	8874	NOP58
Waist-hip ratio (female)	4199	31217584	2019	Metabolic	0.032831	9066	TOP2A
Estimated glomerular filtration rate based on serum creatinine	4058	27920155	2017	Metabolic	0.033706	9067	PUM1
Estimated glomerular filtration rate based on serum creatinine	4058	27920155	2017	Metabolic	0.0055872	9067	PRPSAP1
Late pubertal growth	104	23449627	2013	Skeletal	0.0094594	9228	RAPSN
Late pubertal growth	104	23449627	2013	Skeletal	0.048737	9228	CHRNB1
Late pubertal growth	104	23449627	2013	Skeletal	0.0024508	9228	KLHL1
Late pubertal growth	104	23449627	2013	Skeletal	0.018612	9228	ZBTB4
Late pubertal growth	104	23449627	2013	Skeletal	0.00028258	9228	CELF1
Subcutaneous adipose tissue attenuation (female)	1125	27918534	2017	Metabolic	0.028151	9526	EDC4
Subcutaneous adipose tissue attenuation (female)	1125	27918534	2017	Metabolic	0.027925	9526	BNC1
Subcutaneous adipose tissue attenuation (female)	1125	27918534	2017	Metabolic	0.025486	9526	PSMB10
Subcutaneous adipose tissue attenuation (female)	1125	27918534	2017	Metabolic	0.048497	9526	ENDOV
Subcutaneous adipose tissue attenuation (female)	1125	27918534	2017	Metabolic	0.048395	9526	SLC12A4
Subcutaneous adipose tissue volume (female)	1110	27918534	2017	Metabolic	0.015693	9526	SGSM3
Subcutaneous adipose tissue volume (female)	1110	27918534	2017	Metabolic	0.010836	9526	IPO9
Subcutaneous adipose tissue volume (female)	1110	27918534	2017	Metabolic	0.007192	9526	SHISA4
Subcutaneous adipose tissue volume (female)	1110	27918534	2017	Metabolic	0.018752	9526	ADSL
Subcutaneous adipose tissue volume (female)	1110	27918534	2017	Metabolic	0.045542	9526	PHACTR3
Visceral adipose tissue sttenutation (female)	1128	27918534	2017	Metabolic	0.020961	9594	SPHK1
Visceral adipose tissue sttenutation (female)	1128	27918534	2017	Metabolic	0.036822	9594	NLGN2
Visceral sdipose tissue volume (adjusted for BMI, female)	1116	27918534	2017	Metabolic	0.0052168	9594	CHRNB1
Visceral sdipose tissue volume (adjusted for BMI, female)	1116	27918534	2017	Metabolic	0.030418	9594	PUM1
Visceral sdipose tissue volume (adjusted for BMI, female)	1116	27918534	2017	Metabolic	0.049207	9594	LCAT
Visceral sdipose tissue volume (adjusted for BMI, female)	1116	27918534	2017	Metabolic	0.01071	9594	FGF11
Visceral sdipose tissue volume (adjusted for BMI, female)	1116	27918534	2017	Metabolic	0.0047279	9594	ZBTB4
Visceral sdipose tissue volume (female)	1113	27918534	2017	Metabolic	0.00022152	9594	PHACTR3
Vitiligo (early onset)	4300	30674883	2019	Dermatological	0.0022434	9735	IGFBP4
Vitiligo (early onset)	4300	30674883	2019	Dermatological	0.0024854	9735	RNF213
Vitiligo (early onset)	4300	30674883	2019	Dermatological	0.0023463	9735	CDC6
Vitiligo (early onset)	4300	30674883	2019	Dermatological	0.0018682	9735	RARA
Vitiligo (early onset)	4300	30674883	2019	Dermatological	0.034729	9735	TOP2A
Vitiligo (early onset)	4300	30674883	2019	Dermatological	0.036925	9735	GPS2
Vitiligo (early onset)	4300	30674883	2019	Dermatological	3.07e-13	9735	NELFE
Ratio of visceral-tosubcutaneous adipose tissue volume (adjusted for BMI, female)	1134	27918534	2017	Metabolic	0.027514	9823	SYCP2
Ratio of visceral-tosubcutaneous adipose tissue volume (adjusted for BMI, female)	1134	27918534	2017	Metabolic	0.021773	9823	PRPSAP1
Ratio of visceral-tosubcutaneous adipose tissue volume (adjusted for BMI, female)	1134	27918534	2017	Metabolic	0.0035145	9823	NELFE
Ratio of visceral-tosubcutaneous adipose tissue volume (adjusted for BMI, female)	1134	27918534	2017	Metabolic	0.006756	9823	SPHK1
Ratio of visceral-tosubcutaneous adipose tissue volume (adjusted for BMI, female)	1134	27918534	2017	Metabolic	0.04065	9823	FGF11
Ratio of visceral-tosubcutaneous adipose tissue volume (adjusted for BMI, female)	1134	27918534	2017	Metabolic	0.034114	9823	SOX8
Ratio of visceral-tosubcutaneous adipose tissue volume (female)	1131	27918534	2017	Metabolic	0.0031256	9823	ZBTB4
Ratio of visceral-tosubcutaneous adipose tissue volume (female)	1131	27918534	2017	Metabolic	0.047466	9823	SYCP2
Ratio of visceral-tosubcutaneous adipose tissue volume (female)	1131	27918534	2017	Metabolic	0.004781	9823	FGF11
Ratio of visceral-tosubcutaneous adipose tissue volume (female)	1131	27918534	2017	Metabolic	0.0034005	9823	CHRNB1
Tanner scale	107	24770850	2014	Reproduction	0.049489	9916	SOX8
Tanner scale	107	24770850	2014	Reproduction	0.049049	9916	SGSM3
Tanner scale	107	24770850	2014	Reproduction	0.040366	9916	ADSL
Tanner scale	107	24770850	2014	Reproduction	0.017604	9916	NPTX1
Tanner scale	107	24770850	2014	Reproduction	0.0010413	9916	CELF1
Monocyte chemoattractant protein 1 (at exam 7, FBAT, adjusted for multivariable)	1636	17903293	2007	Immune	0.0051289	9989	RIPK2
Total body BMD (30-45 years old)	3974	29304378	2018	Skeletal	0.038482	10062	LMF1
Total body BMD (30-45 years old)	3974	29304378	2018	Skeletal	0.0056794	10062	TOX
Extreme Waist-hip ratio (adjusted for BMI)	119	23563607	2013	Metabolic	0.0018126	10255	LMF1
Extreme Waist-hip ratio (adjusted for BMI)	119	23563607	2013	Metabolic	0.047473	10255	SNTG2
Extreme Waist-hip ratio (adjusted for BMI)	119	23563607	2013	Metabolic	0.0063709	10255	SOX8
Extreme Waist-hip ratio (adjusted for BMI)	119	23563607	2013	Metabolic	0.0092176	10255	TOX
Extreme Waist-hip ratio (adjusted for BMI)	119	23563607	2013	Metabolic	0.0018819	10255	NELFE
Extreme Waist-hip ratio (adjusted for BMI)	119	23563607	2013	Metabolic	0.045934	10255	KLHL1
Total-body lean mass	3927	28743860	2017	Skeletal	0.033795	10414	GHR
Total-body lean mass	3927	28743860	2017	Skeletal	0.039977	10414	P4HB
Total-body lean mass	3927	28743860	2017	Skeletal	0.023094	10414	KLHL1
Total-body less head BMD	3926	28743860	2017	Skeletal	0.039055	10414	CHRNB1
Total-body less head BMD	3926	28743860	2017	Skeletal	0.013398	10414	STAG1
Total-body less head BMD	3926	28743860	2017	Skeletal	0.0064917	10414	PCCB
Total-body less head BMD	3926	28743860	2017	Skeletal	0.021798	10414	GHR
Total-body less head BMD	3926	28743860	2017	Skeletal	0.049441	10414	CELF1
Total-body less head BMD and total body lean mass (bivariate meta-analysis)	3928	28743860	2017	Skeletal	0.016757	10414	EIF5A
Total-body less head BMD and total body lean mass (bivariate meta-analysis)	3928	28743860	2017	Skeletal	0.035138	10414	GHR
Total-body less head BMD and total body lean mass (bivariate meta-analysis)	3928	28743860	2017	Skeletal	0.0080527	10414	PUM1
Total-body less head BMD and total body lean mass (bivariate meta-analysis)	3928	28743860	2017	Skeletal	0.039246	10414	ELF3
Total-body less head BMD and total body lean mass (bivariate meta-analysis)	3928	28743860	2017	Skeletal	0.028569	10414	STAG1
Total-body less head BMD and total body lean mass (bivariate meta-analysis)	3928	28743860	2017	Skeletal	0.013688	10414	PCCB
Total-body less head BMD and total body lean mass (bivariate meta-analysis)	3928	28743860	2017	Skeletal	0.003988	10414	GPS2
Gestational weight gain (maternal, total)	3960	28990592	2017	Reproduction	0.021482	10555	TOX
Gestational weight gain (maternal, total)	3960	28990592	2017	Reproduction	0.039607	10555	EDC4
Gestational weight gain (maternal, total)	3960	28990592	2017	Reproduction	0.030745	10555	PSMB10
Gestational weight gain (maternal, total)	3960	28990592	2017	Reproduction	0.038055	10555	LCAT
Gestational weight gain (maternal, total)	3960	28990592	2017	Reproduction	0.014438	10555	PHACTR3
Gestational weight gain (maternal, total)	3960	28990592	2017	Reproduction	0.0086616	10555	SLC12A4
Infant head circumference	89	22504419	2012	Skeletal	0.011904	10678	CHRNB1
Infant head circumference	89	22504419	2012	Skeletal	0.00064272	10678	NELFE
Infant head circumference	89	22504419	2012	Skeletal	0.030984	10678	ZBTB4
Infant head circumference	89	22504419	2012	Skeletal	0.021521	10678	RAPSN
Infant head circumference	89	22504419	2012	Skeletal	0.0026304	10678	IGFBP4
Infant head circumference	89	22504419	2012	Skeletal	0.045574	10678	TOX
Fasting proinsulin (adjusted for fasting insulin, age and sex)	1162	21873549	2011	Metabolic	0.0097572	10701	ELF3
Fasting proinsulin (adjusted for fasting insulin, age and sex)	1162	21873549	2011	Metabolic	3.31e-15	10701	CELF1
Fasting proinsulin (adjusted for fasting insulin, age and sex)	1162	21873549	2011	Metabolic	8.89e-13	10701	RAPSN
Fasting proinsulin (adjusted for fasting insulin, age and sex)	1162	21873549	2011	Metabolic	0.0049809	10701	BNC1
Pubertal growth	101	23449627	2013	Skeletal	0.041867	10799	RNPEP
Pubertal growth	101	23449627	2013	Skeletal	0.013798	10799	CELF1
Pubertal growth	101	23449627	2013	Skeletal	0.018375	10799	PSKH1
Pubertal growth	101	23449627	2013	Skeletal	0.0023801	10799	NELFE
Pubertal growth	101	23449627	2013	Skeletal	0.0031226	10799	RAPSN
Pubertal growth	101	23449627	2013	Skeletal	0.026464	10799	KCTD11
Pubertal growth	101	23449627	2013	Skeletal	0.023253	10799	ZBTB4
Posterior cortical atrophy	3829	26993346	2016	Central Nervous System	0.041281	10840	TNRC6B
Posterior cortical atrophy	3829	26993346	2016	Central Nervous System	0.0080869	10840	PHACTR3
Posterior cortical atrophy	3829	26993346	2016	Central Nervous System	0.0099449	10840	SYT10
Posterior cortical atrophy	3829	26993346	2016	Central Nervous System	0.011983	10840	RAD52
Systemic Lupus Erythematosus	4018	29848360	2018	Skeletal	0.046766	10995	PPP1R3D
Glycine level (female)	4213	31070104	2019	Metabolic	0.0066317	11006	ACAP1
Glycine level (female)	4213	31070104	2019	Metabolic	0.031096	11006	KCTD11
Glycine level (female)	4213	31070104	2019	Metabolic	0.03821	11006	SIRT7
HbA1c	4187	31217584	2019	Immune	0.0025609	11178	SOX8
HbA1c	4187	31217584	2019	Immune	0.044579	11178	TDRD9
HbA1c	4187	31217584	2019	Immune	0.0003287	11178	LMF1
HbA1c	4187	31217584	2019	Immune	0.038003	11178	PEX12
Freckles	4020	29895819	2018	Dermatological	0.0054095	11182	CSRP2
Freckles	4020	29895819	2018	Dermatological	0.016575	11182	ZDHHC17
Freckles	4020	29895819	2018	Dermatological	0.03621	11182	TAS2R40
Freckles	4020	29895819	2018	Dermatological	0.005532	11182	TNRC6B
White matter hyperintensities	4312	30659137	2019	Central Nervous System	0.037512	11226	TNRC6B
White matter hyperintensities	4312	30659137	2019	Central Nervous System	0.00043205	11226	PEX12
White matter hyperintensities	4312	30659137	2019	Central Nervous System	0.023525	11226	CELF1
White matter hyperintensities	4312	30659137	2019	Central Nervous System	0.0077005	11226	BNC1
White matter hyperintensities	4312	30659137	2019	Central Nervous System	0.0091146	11226	ERC1
White matter hyperintensities	4312	30659137	2019	Central Nervous System	0.01515	11226	PUM1
White matter hyperintensities	4312	30659137	2019	Central Nervous System	0.0016976	11226	AP2B1
White matter hyperintensities	4312	30659137	2019	Central Nervous System	0.032253	11226	RAD52
White matter hyperintensities	4312	30659137	2019	Central Nervous System	0.0042712	11226	NOP58
White matter hyperintensities	4312	30659137	2019	Central Nervous System	0.00071434	11226	RAPSN
White matter hyperintensities	4312	30659137	2019	Central Nervous System	0.030138	11226	SYT10
Excessive hairiness	4024	29895819	2018	Dermatological	0.049335	11244	AMN1
Excessive hairiness	4024	29895819	2018	Dermatological	0.020857	11244	PHACTR3
Excessive hairiness	4024	29895819	2018	Dermatological	0.026813	11244	LMF1
Excessive hairiness	4024	29895819	2018	Dermatological	0.013154	11244	ZDHHC17
Excessive hairiness	4024	29895819	2018	Dermatological	0.0024008	11244	PSKH1
Age spot	4019	29895819	2018	Dermatological	0.0090065	11253	PEX12
Age spot	4019	29895819	2018	Dermatological	0.011034	11253	GPS2
Age spot	4019	29895819	2018	Dermatological	0.039874	11253	ENDOV
Age spot	4019	29895819	2018	Dermatological	0.034015	11253	AP2B1
Age spot	4019	29895819	2018	Dermatological	0.0075698	11253	EIF5A
Dysmenorrhea (quality of life impact)	4391	29855537	2018	Reproduction	0.017906	11348	SGSM3
Dysmenorrhea pain severity	4390	29855537	2018	Reproduction	0.010084	11348	SGSM3
Dysmenorrhea pain severity	4390	29855537	2018	Reproduction	0.024437	11348	CSRP2
Dysmenorrhea pain severity	4390	29855537	2018	Reproduction	0.026829	11348	ADSL
Heavy vaginal discharge	4394	29855537	2018	Reproduction	0.036354	11348	GPS2
Heavy vaginal discharge	4394	29855537	2018	Reproduction	0.024883	11348	ELF3
Heavy vaginal discharge	4394	29855537	2018	Reproduction	0.040254	11348	TMEM95
Menstrual fever	4393	29855537	2018	Reproduction	0.025798	11348	SPHK1
Menstrual fever	4393	29855537	2018	Reproduction	0.040175	11348	CELF1
Menstrual fever	4393	29855537	2018	Reproduction	0.044588	11348	RNF213
Menstrual fever	4393	29855537	2018	Reproduction	0.0080533	11348	RAPSN
Menstrual pain medicine use	4392	29855537	2018	Reproduction	0.010855	11348	GPS2
Menstrual pain medicine use	4392	29855537	2018	Reproduction	0.0075836	11348	ENDOV
Menstrual pain medicine use	4392	29855537	2018	Reproduction	0.0017045	11348	RNF213
Menstrual pain medicine use	4392	29855537	2018	Reproduction	0.0075007	11348	TMEM95
Menstrual pain medicine use	4392	29855537	2018	Reproduction	0.042088	11348	EIF5A
Menstrual pain medicine use	4392	29855537	2018	Reproduction	0.028282	11348	ERC1
Menstrual quality of life impact: Nervousness	4404	29855537	2018	Reproduction	0.045987	11348	CDC6
Menstrual quality of life impact: Nervousness	4404	29855537	2018	Reproduction	0.0060493	11348	P4HB
Menstrual quality of life impact: Nervousness	4404	29855537	2018	Reproduction	0.031435	11348	SYCP2
Menstrual quality of life impact: Pressure in the breasts	4405	29855537	2018	Reproduction	0.033316	11348	TNRC6B
Menstrual quality of life impact: Pressure in the breasts	4405	29855537	2018	Reproduction	0.040442	11348	TDRD9
Menstrual quality of life impact: Pressure in the breasts	4405	29855537	2018	Reproduction	0.043638	11348	CSRP2
Menstrual quality of life impact: Pressure in the breasts	4405	29855537	2018	Reproduction	0.015439	11348	PSKH1
Menstrual quality of life impact: Pressure in the breasts	4405	29855537	2018	Reproduction	0.0072972	11348	SGSM3
Menstrual quality of life impact: Pressure in the breasts	4405	29855537	2018	Reproduction	0.027136	11348	ADSL
Menstrual quality of life impact: Pressure in the breasts	4405	29855537	2018	Reproduction	0.035991	11348	SH3GL3
Menstrual quality of life impact: Sleepiness	4406	29855537	2018	Reproduction	0.041885	11348	IGFBP4
Menstrual quality of life impact: Sleepiness	4406	29855537	2018	Reproduction	0.0069569	11348	SH3GL3
Menstrual quality of life impact: Sleepiness	4406	29855537	2018	Reproduction	0.03987	11348	ELF3
Menstrual quality of life impact: Stiff neck	4407	29855537	2018	Reproduction	0.038122	11348	SGSM3
Menstrual quality of life impact: Stiff neck	4407	29855537	2018	Reproduction	0.038811	11348	NCKAP5
Menstrual quality of life impact: Stiff neck	4407	29855537	2018	Reproduction	0.04627	11348	BNC1
Menstrual quality of life impact: Stiff neck	4407	29855537	2018	Reproduction	0.038329	11348	SYCP2
Menstruation quality of life impact: Acne	4395	29855537	2018	Reproduction	0.033649	11348	AP2B1
Menstruation quality of life impact: Acne	4395	29855537	2018	Reproduction	0.042564	11348	PEX12
Menstruation quality of life impact: Acne	4395	29855537	2018	Reproduction	0.011347	11348	P4HB
Menstruation quality of life impact: Acne	4395	29855537	2018	Reproduction	0.047637	11348	PRPSAP1
Menstruation quality of life impact: Acne	4395	29855537	2018	Reproduction	0.027206	11348	SPHK1
Menstruation quality of life impact: Acne	4395	29855537	2018	Reproduction	0.031125	11348	KIAA2012
Menstruation quality of life impact: Agressiveness	4396	29855537	2018	Reproduction	0.031638	11348	TMEM95
Menstruation quality of life impact: Agressiveness	4396	29855537	2018	Reproduction	0.014167	11348	NOP58
Menstruation quality of life impact: Bowel movement	4398	29855537	2018	Reproduction	0.012411	11348	RIPK2
Menstruation quality of life impact: Depression	4399	29855537	2018	Reproduction	0.027266	11348	TMEM95
Menstruation quality of life impact: Depression	4399	29855537	2018	Reproduction	0.027566	11348	PUM1
Menstruation quality of life impact: Depression	4399	29855537	2018	Reproduction	0.043713	11348	SH3GL3
Menstruation quality of life impact: Edema	4400	29855537	2018	Reproduction	0.045695	11348	ELF3
Menstruation quality of life impact: Edema	4400	29855537	2018	Reproduction	0.0092578	11348	PCCB
Menstruation quality of life impact: Edema	4400	29855537	2018	Reproduction	0.012717	11348	CHRNB1
Menstruation quality of life impact: Edema	4400	29855537	2018	Reproduction	0.018565	11348	TDRD9
Menstruation quality of life impact: Edema	4400	29855537	2018	Reproduction	0.049975	11348	SGSM3
Menstruation quality of life impact: Edema	4400	29855537	2018	Reproduction	0.0098131	11348	STAG1
Menstruation quality of life impact: Headache	4401	29855537	2018	Reproduction	0.023852	11348	ERC1
Menstruation quality of life impact: Headache	4401	29855537	2018	Reproduction	0.013182	11348	AMN1
Menstruation quality of life impact: Increased appetite	4397	29855537	2018	Reproduction	0.04953	11348	NOP58
Menstruation quality of life impact: Joint pina	4402	29855537	2018	Reproduction	0.0116	11348	CDC6
Menstruation quality of life impact: Joint pina	4402	29855537	2018	Reproduction	0.0012976	11348	PHACTR3
Menstruation quality of life impact: Loss of concentration	4403	29855537	2018	Reproduction	0.017437	11348	TOX
Menstruation quality of life impact: Loss of concentration	4403	29855537	2018	Reproduction	0.036017	11348	BNC1
Menstruation quality of life impact: Loss of concentration	4403	29855537	2018	Reproduction	0.036014	11348	TNRC6B
Menstruation quality of life impact: Loss of concentration	4403	29855537	2018	Reproduction	0.0043018	11348	SNTG2
Vaginal discharge: Itching	4408	29855537	2018	Reproduction	0.017622	11348	RNPEP
Vaginal discharge: Itching	4408	29855537	2018	Reproduction	0.031601	11348	ERC1
Vaginal discharge: Itching	4408	29855537	2018	Reproduction	0.012317	11348	TMEM95
Vaginal discharge: Itching	4408	29855537	2018	Reproduction	0.0097807	11348	SH3GL3
Vaginal discharge: Itching	4408	29855537	2018	Reproduction	0.032447	11348	AMN1
Vaginal discharge: Smell	4410	29855537	2018	Reproduction	0.0035915	11348	ERC1
Vaginal discharge: Smell	4410	29855537	2018	Reproduction	0.018567	11348	PEX12
Vaginal discharge: Smell	4410	29855537	2018	Reproduction	0.031932	11348	NELFE
Vaginal discharge: Smell	4410	29855537	2018	Reproduction	0.027704	11348	AP2B1
Vaginal discharge: Smell	4410	29855537	2018	Reproduction	0.027771	11348	TOX
Vaginal discharge: Smell	4410	29855537	2018	Reproduction	0.021478	11348	SYT10
Estimated glomerular filtration rate based on serum creatinine (diabetes positive)	192	26831199	2016	Metabolic	0.0075	11529	TAS2R40
Estimated glomerular filtration rate based on serum creatinine (diabetes positive)	192	26831199	2016	Metabolic	0.034498	11529	NLGN2
Estimated glomerular filtration rate based on serum creatinine (diabetes positive)	192	26831199	2016	Metabolic	0.008727	11529	SPHK1
Estimated glomerular filtration rate based on serum creatinine (diabetes positive)	192	26831199	2016	Metabolic	0.032935	11529	PRPSAP1
Total body BMD (15 or younger)	3976	29304378	2018	Skeletal	0.025076	11807	PCCB
Total body BMD (15 or younger)	3976	29304378	2018	Skeletal	0.010228	11807	AMN1
Total body BMD (15 or younger)	3976	29304378	2018	Skeletal	0.022899	11807	ELF3
Total body BMD (15 or younger)	3976	29304378	2018	Skeletal	0.018771	11807	TMEM95
Total body BMD (15 or younger)	3976	29304378	2018	Skeletal	0.013538	11807	EIF5A
Total body BMD (15 or younger)	3976	29304378	2018	Skeletal	0.015252	11807	KCTD11
Total body BMD (15 or younger)	3976	29304378	2018	Skeletal	0.049522	11807	CELF1
Total body BMD (15 or younger)	3976	29304378	2018	Skeletal	0.021391	11807	PUM1
Total body BMD (15 or younger)	3976	29304378	2018	Skeletal	0.030545	11807	TOX
Total body BMD (15 or younger)	3976	29304378	2018	Skeletal	0.03098	11807	GPS2
Osteoarthritis of hip (hospital diagnosed)	4007	29559693	2018	Skeletal	0.022817	11989	NPTX1
Osteoarthritis of hip (hospital diagnosed)	4007	29559693	2018	Skeletal	0.011266	11989	RNPEP
Pericardial adipose tissue volume	1117	27918534	2017	Metabolic	0.044768	12204	LCAT
Pericardial adipose tissue volume	1117	27918534	2017	Metabolic	0.024178	12204	AMN1
Pericardial adipose tissue volume	1117	27918534	2017	Metabolic	0.027114	12204	SPHK1
Pericardial adipose tissue volume (adjusted for height and weight)	1120	27918534	2017	Metabolic	0.047284	12204	SLC12A4
Pericardial adipose tissue volume (adjusted for height and weight)	1120	27918534	2017	Metabolic	0.04258	12204	LCAT
Zinc sulfate turbidity test	4118	29403010	2018	Metabolic	0.030596	12303	RAD52
Zinc sulfate turbidity test	4118	29403010	2018	Metabolic	0.021279	12303	UBE2O
Mean Accumbens	1219	25607358	2015	Central Nervous System	0.015139	13171	PEX12
Mean Accumbens	1219	25607358	2015	Central Nervous System	0.019489	13171	PUM1
Mean Accumbens	1219	25607358	2015	Central Nervous System	0.035191	13171	SPHK1
Mean Accumbens	1219	25607358	2015	Central Nervous System	0.01247	13171	AP2B1
Mean Amygdala	1220	25607358	2015	Central Nervous System	0.013227	13171	RNF213
Mean Amygdala	1220	25607358	2015	Central Nervous System	1.0429e-05	13171	ENDOV
Mean Amygdala	1220	25607358	2015	Central Nervous System	0.041542	13171	SNTG2
Mean Caudate	1221	25607358	2015	Central Nervous System	0.009824	13171	NELFE
Mean Caudate	1221	25607358	2015	Central Nervous System	0.026341	13171	ADSL
Mean Caudate	1221	25607358	2015	Central Nervous System	0.047161	13171	NCKAP5
Mean Caudate	1221	25607358	2015	Central Nervous System	0.036005	13171	RAD52
Mean Caudate	1221	25607358	2015	Central Nervous System	0.0029631	13171	PUM1
Mean Caudate	1221	25607358	2015	Central Nervous System	0.0019268	13171	LMF1
Mean Hippocampus	1222	25607358	2015	Central Nervous System	0.023435	13171	TNRC6B
Mean Hippocampus	1222	25607358	2015	Central Nervous System	0.020948	13171	SH3GL3
Mean Hippocampus	1222	25607358	2015	Central Nervous System	0.010829	13171	ENDOV
Mean Hippocampus	1222	25607358	2015	Central Nervous System	0.045653	13171	PEX12
Mean Pallidum	1223	25607358	2015	Central Nervous System	0.031008	13171	NELFE
Mean Pallidum	1223	25607358	2015	Central Nervous System	0.014954	13171	RNF213
Mean Pallidum	1223	25607358	2015	Central Nervous System	0.0078376	13171	ADSL
Mean Pallidum	1223	25607358	2015	Central Nervous System	0.011463	13171	SGSM3
Mean Pallidum	1223	25607358	2015	Central Nervous System	0.0008999	13171	ENDOV
Mean Putamen	1224	25607358	2015	Central Nervous System	0.010402	13171	PTPMT1
Mean Putamen	1224	25607358	2015	Central Nervous System	0.02264	13171	CELF1
Mean Putamen	1224	25607358	2015	Central Nervous System	0.0012191	13171	NELFE
Mean Thalamus	1225	25607358	2015	Central Nervous System	0.018631	13171	RAD52
Mean Thalamus	1225	25607358	2015	Central Nervous System	0.01371	13171	NPTX1
Ratio of bisLallylic bonds to total fatty acids in lipids	857	27005778	2016	Metabolic	0.027159	13171	NCKAP5
Ratio of bisLallylic bonds to total fatty acids in lipids	857	27005778	2016	Metabolic	0.028283	13171	PSKH1
Ratio of bisLallylic bonds to total fatty acids in lipids	857	27005778	2016	Metabolic	0.0088008	13171	GPS2
Ratio of bisLallylic bonds to total fatty acids in lipids	857	27005778	2016	Metabolic	0.035429	13171	TNRC6B
Ratio of bisLallylic bonds to total fatty acids in lipids	857	27005778	2016	Metabolic	0.0035559	13171	EIF5A
Ratio of bisLallylic bonds to total fatty acids in lipids	857	27005778	2016	Metabolic	0.015672	13171	EDC4
Primary biliary cirrhosis	3822	26394269	2015	Gastro intestinal tract	0.04655	13239	PSMB10
Primary biliary cirrhosis	3822	26394269	2015	Gastro intestinal tract	2.5902e-06	13239	NELFE
Primary biliary cirrhosis	3822	26394269	2015	Gastro intestinal tract	0.011579	13239	PSKH1
Primary biliary cirrhosis	3822	26394269	2015	Gastro intestinal tract	0.040908	13239	ACAP1
Primary biliary cirrhosis	3822	26394269	2015	Gastro intestinal tract	0.0049521	13239	FGF11
Primary biliary cirrhosis	3822	26394269	2015	Gastro intestinal tract	0.028818	13239	IPO9
Primary biliary cirrhosis	3822	26394269	2015	Gastro intestinal tract	0.046609	13239	LCAT
Primary biliary cirrhosis	3822	26394269	2015	Gastro intestinal tract	0.0049756	13239	SLC12A4
Primary biliary cirrhosis	3822	26394269	2015	Gastro intestinal tract	0.040334	13239	SPHK1
Primary biliary cirrhosis	3822	26394269	2015	Gastro intestinal tract	0.033251	13239	SHISA4
Fatty acid length	866	27005778	2016	Metabolic	0.010443	13476	PHACTR3
Fatty acid length	866	27005778	2016	Metabolic	0.0072785	13476	SGSM3
Fatty acid length	866	27005778	2016	Metabolic	0.0092886	13476	ADSL
Fatty acid length	866	27005778	2016	Metabolic	0.0097749	13476	TNK1
Sphingomyelins	947	27005778	2016	Metabolic	0.0053954	13476	ACAP1
Sphingomyelins	947	27005778	2016	Metabolic	0.0096016	13476	FGF11
Sphingomyelins	947	27005778	2016	Metabolic	0.00046299	13476	PHACTR3
Sphingomyelins	947	27005778	2016	Metabolic	0.017331	13476	GPS2
Esterified cholesterol	865	27005778	2016	Metabolic	0.011552	13497	PSKH1
Esterified cholesterol	865	27005778	2016	Metabolic	0.0082502	13497	SLC12A4
Esterified cholesterol	865	27005778	2016	Metabolic	0.0093165	13497	GPS2
Esterified cholesterol	865	27005778	2016	Metabolic	0.035521	13497	BNC1
Esterified cholesterol	865	27005778	2016	Metabolic	0.014804	13497	ACAP1
Esterified cholesterol	865	27005778	2016	Metabolic	5.8107e-05	13497	LCAT
Esterified cholesterol	865	27005778	2016	Metabolic	0.0027236	13497	PSMB10
Esterified cholesterol	865	27005778	2016	Metabolic	0.0013909	13497	PHACTR3
Esterified cholesterol	865	27005778	2016	Metabolic	0.027723	13497	EDC4
Free cholesterol	870	27005778	2016	Metabolic	0.031801	13497	GPS2
Free cholesterol	870	27005778	2016	Metabolic	0.040613	13497	PCCB
Free cholesterol	870	27005778	2016	Metabolic	0.0049122	13497	PHACTR3
Free cholesterol	870	27005778	2016	Metabolic	0.048281	13497	PSKH1
Free cholesterol	870	27005778	2016	Metabolic	0.029993	13497	KDM4B
Free cholesterol	870	27005778	2016	Metabolic	0.016667	13497	AMN1
Free cholesterol	870	27005778	2016	Metabolic	0.0093123	13497	LMF1
Free cholesterol	870	27005778	2016	Metabolic	0.017293	13497	EDC4
Free cholesterol	870	27005778	2016	Metabolic	0.042745	13497	SLC12A4
22:6, docosahexaenoic acid (DHA)	864	27005778	2016	Metabolic	0.00080373	13499	RNPEP
22:6, docosahexaenoic acid (DHA)	864	27005778	2016	Metabolic	0.03913	13499	STAG1
22:6, docosahexaenoic acid (DHA)	864	27005778	2016	Metabolic	0.045582	13499	NCKAP5
22:6, docosahexaenoic acid (DHA)	864	27005778	2016	Metabolic	0.040407	13499	CHRNB1
22:6, docosahexaenoic acid (DHA)	864	27005778	2016	Metabolic	0.016726	13499	PHACTR3
22:6, docosahexaenoic acid (DHA)	864	27005778	2016	Metabolic	0.011025	13499	PCCB
22:6, docosahexaenoic acid (DHA)	864	27005778	2016	Metabolic	0.040265	13499	FGF11
22:6, docosahexaenoic acid (DHA)	864	27005778	2016	Metabolic	0.032764	13499	TCF12
Total fatty acids	948	27005778	2016	Metabolic	0.026456	13505	PHACTR3
Total fatty acids	948	27005778	2016	Metabolic	0.0076186	13505	TDRD9
Total fatty acids	948	27005778	2016	Metabolic	0.0045829	13505	ACAP1
Total fatty acids	948	27005778	2016	Metabolic	0.033177	13505	SNTG2
Total fatty acids	948	27005778	2016	Metabolic	0.016148	13505	CHRNB1
Total fatty acids	948	27005778	2016	Metabolic	0.039076	13505	IGFBP4
Total fatty acids	948	27005778	2016	Metabolic	0.034898	13505	NELFE
OmegaL6 fatty acids	868	27005778	2016	Metabolic	0.0073786	13506	LMF1
OmegaL6 fatty acids	868	27005778	2016	Metabolic	0.017983	13506	PHACTR3
OmegaL6 fatty acids	868	27005778	2016	Metabolic	0.025002	13506	SNTG2
OmegaL6 fatty acids	868	27005778	2016	Metabolic	0.040479	13506	ACAP1
OmegaL6 fatty acids	868	27005778	2016	Metabolic	0.0037169	13506	LCAT
OmegaL6 fatty acids	868	27005778	2016	Metabolic	0.022578	13506	KLHL1
OmegaL7 and L9 and saturated fatty acids	869	27005778	2016	Metabolic	0.015937	13506	CHRNB1
OmegaL7 and L9 and saturated fatty acids	869	27005778	2016	Metabolic	0.0022621	13506	ACAP1
OmegaL7 and L9 and saturated fatty acids	869	27005778	2016	Metabolic	0.002977	13506	TDRD9
OmegaL7 and L9 and saturated fatty acids	869	27005778	2016	Metabolic	0.042877	13506	GPS2
OmegaL7 and L9 and saturated fatty acids	869	27005778	2016	Metabolic	0.022334	13506	NELFE
OmegaL7 and L9 and saturated fatty acids	869	27005778	2016	Metabolic	0.032799	13506	AMN1
Total phosphoglycerides	949	27005778	2016	Metabolic	0.042277	13519	AMN1
Total phosphoglycerides	949	27005778	2016	Metabolic	0.021353	13519	TCF12
Total phosphoglycerides	949	27005778	2016	Metabolic	0.011822	13519	ACAP1
Ratio of bisLallylic bonds to double bonds in lipids	856	27005778	2016	Metabolic	0.049063	13524	GSTK1
Ratio of bisLallylic bonds to double bonds in lipids	856	27005778	2016	Metabolic	0.040358	13524	ALYREF
Ratio of bisLallylic bonds to double bonds in lipids	856	27005778	2016	Metabolic	0.047667	13524	EDC4
18:2, linoleic acid (LA)	905	27005778	2016	Metabolic	0.011151	13527	LCAT
18:2, linoleic acid (LA)	905	27005778	2016	Metabolic	0.049003	13527	SOX8
18:2, linoleic acid (LA)	905	27005778	2016	Metabolic	0.0014997	13527	PHACTR3
18:2, linoleic acid (LA)	905	27005778	2016	Metabolic	0.023372	13527	NPTX1
18:2, linoleic acid (LA)	905	27005778	2016	Metabolic	6.7795e-05	13527	LMF1
CH2 groups to double bonds ratio	860	27005778	2016	Metabolic	0.014758	13532	GPS2
CH2 groups to double bonds ratio	860	27005778	2016	Metabolic	0.0058745	13532	LCAT
CH2 groups to double bonds ratio	860	27005778	2016	Metabolic	0.0016004	13532	EDC4
CH2 groups to double bonds ratio	860	27005778	2016	Metabolic	0.0021433	13532	PSKH1
CH2 groups to double bonds ratio	860	27005778	2016	Metabolic	0.0019601	13532	SLC12A4
CH2 groups to double bonds ratio	860	27005778	2016	Metabolic	0.0040418	13532	EIF5A
CH2 groups to double bonds ratio	860	27005778	2016	Metabolic	0.0034909	13532	PSMB10
CH2 groups to double bonds ratio	860	27005778	2016	Metabolic	0.048172	13532	NCKAP5
CH2 groups to double bonds ratio	860	27005778	2016	Metabolic	0.028452	13532	TNRC6B
MonoLunsaturated fatty acids	928	27005778	2016	Metabolic	0.034601	13535	CHRNB1
MonoLunsaturated fatty acids	928	27005778	2016	Metabolic	0.0056214	13535	TDRD9
MonoLunsaturated fatty acids	928	27005778	2016	Metabolic	0.027999	13535	AMN1
MonoLunsaturated fatty acids	928	27005778	2016	Metabolic	0.0037429	13535	ACAP1
MonoLunsaturated fatty acids	928	27005778	2016	Metabolic	0.036399	13535	NELFE
Phosphatidylcholine and other cholines	930	27005778	2016	Metabolic	0.0048179	13542	ACAP1
Phosphatidylcholine and other cholines	930	27005778	2016	Metabolic	0.039841	13542	GPS2
Phosphatidylcholine and other cholines	930	27005778	2016	Metabolic	0.031984	13542	TOP2A
OmegaL3 fatty acids	867	27005778	2016	Metabolic	0.03228	13544	PHACTR3
OmegaL3 fatty acids	867	27005778	2016	Metabolic	0.033205	13544	PTPMT1
OmegaL3 fatty acids	867	27005778	2016	Metabolic	0.046178	13544	TMEM102
OmegaL3 fatty acids	867	27005778	2016	Metabolic	0.038245	13544	SPEM1
Other polyunsaturated fatty acids than 18:2	929	27005778	2016	Metabolic	0.029592	13549	TCF12
Other polyunsaturated fatty acids than 18:2	929	27005778	2016	Metabolic	0.048213	13549	FAM217B
Other polyunsaturated fatty acids than 18:2	929	27005778	2016	Metabolic	0.0022798	13549	ACAP1
Other polyunsaturated fatty acids than 18:2	929	27005778	2016	Metabolic	0.021737	13549	LCAT
Other polyunsaturated fatty acids than 18:2	929	27005778	2016	Metabolic	0.028204	13549	PHACTR3
Other polyunsaturated fatty acids than 18:2	929	27005778	2016	Metabolic	0.0031223	13549	PCCB
Other polyunsaturated fatty acids than 18:2	929	27005778	2016	Metabolic	0.038782	13549	SLC12A4
Other polyunsaturated fatty acids than 18:2	929	27005778	2016	Metabolic	0.021919	13549	PSMB10
Other polyunsaturated fatty acids than 18:2	929	27005778	2016	Metabolic	0.037064	13549	PSKH1
Other polyunsaturated fatty acids than 18:2	929	27005778	2016	Metabolic	0.021492	13549	AMN1
Other polyunsaturated fatty acids than 18:2	929	27005778	2016	Metabolic	0.015714	13549	RNPEP
Other polyunsaturated fatty acids than 18:2	929	27005778	2016	Metabolic	0.041387	13549	EDC4
Other polyunsaturated fatty acids than 18:2	929	27005778	2016	Metabolic	0.029921	13549	PTPMT1
Childhood obesity	91	22484627	2012	Metabolic	0.049667	13848	CSRP2
Height SDS	98	23449627	2013	Skeletal	0.0063242	13960	SH3GL3
Height SDS	98	23449627	2013	Skeletal	0.00070052	13960	RAPSN
Height SDS	98	23449627	2013	Skeletal	0.007421	13960	CELF1
Height SDS	98	23449627	2013	Skeletal	0.047964	13960	LMF1
Height SDS	98	23449627	2013	Skeletal	0.0020832	13960	PUM1
Height SDS	98	23449627	2013	Skeletal	0.047682	13960	PSMB10
Height SDS	98	23449627	2013	Skeletal	0.01128	13960	IGFBP4
Height SDS	98	23449627	2013	Skeletal	0.027101	13960	GHR
Height SDS	98	23449627	2013	Skeletal	0.037744	13960	EDC4
Systemic Lupus Erythematosus	3823	26502338	2015	Skeletal	0.037987	14267	FAM217B
Systemic Lupus Erythematosus	3823	26502338	2015	Skeletal	0.032834	14267	LCAT
Systemic Lupus Erythematosus	3823	26502338	2015	Skeletal	0.0288	14267	YBX2
Systemic Lupus Erythematosus	3823	26502338	2015	Skeletal	3.85e-24	14267	NELFE
Systemic Lupus Erythematosus	3823	26502338	2015	Skeletal	0.017307	14267	SYCP2
Systemic Lupus Erythematosus	3823	26502338	2015	Skeletal	0.0035688	14267	RAPSN
Systemic Lupus Erythematosus	3823	26502338	2015	Skeletal	0.04612	14267	CHRNB1
Systemic Lupus Erythematosus	3823	26502338	2015	Skeletal	0.0015748	14267	KCTD11
Systemic Lupus Erythematosus	3823	26502338	2015	Skeletal	0.0055292	14267	EIF5A
Systemic Lupus Erythematosus	3823	26502338	2015	Skeletal	0.00073387	14267	GPS2
Systemic Lupus Erythematosus	3823	26502338	2015	Skeletal	0.00011543	14267	ACAP1
Systemic Lupus Erythematosus	3823	26502338	2015	Skeletal	0.0010626	14267	FGF11
Systemic Lupus Erythematosus	3823	26502338	2015	Skeletal	0.009097	14267	TOX
Osteoarthritis of hip	3825	22763110	2012	Skeletal	0.02099	14275	SHISA4
Osteoarthritis of hip	3825	22763110	2012	Skeletal	0.041131	14275	ELF3
Osteoarthritis of hip	3825	22763110	2012	Skeletal	0.032273	14275	IPO9
Estimated glomerular filtration rate based on serum creatinine (diabetes positive)	4053	27920155	2017	Metabolic	0.034	14308	CELF1
Estimated glomerular filtration rate based on serum creatinine (diabetes positive)	4053	27920155	2017	Metabolic	0.0052	14308	PCYT2
Estimated glomerular filtration rate based on serum creatinine (diabetes positive)	4053	27920155	2017	Metabolic	0.030521	14308	PTPMT1
Estimated glomerular filtration rate based on serum creatinine (diabetes positive)	4053	27920155	2017	Metabolic	0.024	14308	RAD52
Estimated glomerular filtration rate based on serum creatinine (diabetes positive)	4053	27920155	2017	Metabolic	0.019482	14308	TOX
Estimated glomerular filtration rate based on serum creatinine (diabetes positive)	4053	27920155	2017	Metabolic	0.021078	14308	ZBTB4
Estimated glomerular filtration rate based on serum creatinine (diabetes positive)	4053	27920155	2017	Metabolic	0.041	14308	SYT10
Osteoarthritis of knee	3826	22763110	2012	Skeletal	0.02587	14507	NLGN2
Osteoarthritis of knee	3826	22763110	2012	Skeletal	0.040516	14507	PCCB
Osteoarthritis of knee	3826	22763110	2012	Skeletal	0.038779	14507	AP2B1
Osteoarthritis of knee	3826	22763110	2012	Skeletal	0.0019255	14507	TCF12
Osteoarthritis of knee	3826	22763110	2012	Skeletal	0.018105	14507	ZDHHC17
Osteoarthritis of knee	3826	22763110	2012	Skeletal	0.0099781	14507	FGF11
Osteoarthritis of knee	3826	22763110	2012	Skeletal	0.025837	14507	TNK1
Osteoarthritis of knee	3826	22763110	2012	Skeletal	0.04927	14507	TNRC6B
Osteoarthritis of knee	3826	22763110	2012	Skeletal	0.028322	14507	KDM4B
Asthma	4291	30787307	2019	Respiratory	0.0067274	14654	CHRNB1
Asthma	4291	30787307	2019	Respiratory	0.030778	14654	TDRD9
Asthma	4291	30787307	2019	Respiratory	0.017005	14654	TMEM102
Asthma	4291	30787307	2019	Respiratory	0.010297	14654	FGF11
Asthma	4291	30787307	2019	Respiratory	0.011617	14654	FAM217B
Asthma	4291	30787307	2019	Respiratory	0.046683	14654	BNC1
Primary sclerosing cholangitis	2034	27992413	2017	Gastro intestinal tract	0.014684	14890	ZBTB4
Primary sclerosing cholangitis	2034	27992413	2017	Gastro intestinal tract	0.022973	14890	ACAP1
Primary sclerosing cholangitis	2034	27992413	2017	Gastro intestinal tract	0.010917	14890	NLGN2
Primary sclerosing cholangitis	2034	27992413	2017	Gastro intestinal tract	0.016046	14890	KDM4B
Primary sclerosing cholangitis	2034	27992413	2017	Gastro intestinal tract	5.8736e-05	14890	FGF11
Primary sclerosing cholangitis	2034	27992413	2017	Gastro intestinal tract	0.038788	14890	PSMB10
Primary sclerosing cholangitis	2034	27992413	2017	Gastro intestinal tract	0.008969	14890	CHRNB1
Primary sclerosing cholangitis	2034	27992413	2017	Gastro intestinal tract	1.26e-36	14890	NELFE
Primary sclerosing cholangitis	2034	27992413	2017	Gastro intestinal tract	0.032059	14890	SOX8
Primary sclerosing cholangitis	2034	27992413	2017	Gastro intestinal tract	0.028157	14890	SLC12A4
Glucose levels 2 h after an oral glucose challenge	1164	20081857	2010	Metabolic	0.034804	15234	IPO9
Glucose levels 2 h after an oral glucose challenge	1164	20081857	2010	Metabolic	0.049757	15234	SYCP2
Glucose levels 2 h after an oral glucose challenge	1164	20081857	2010	Metabolic	0.009934	15234	SHISA4
Glucose levels 2 h after an oral glucose challenge	1164	20081857	2010	Metabolic	0.029112	15234	AP2B1
[truncated: 10,599 more rows]
